# Supplementary material for: Characterization of gene expression profiles in HBV-related liver fibrosis patients and identification of ITGBL1 as a key regulator of fibrogenesis
Source: Sci Rep. 2017 Mar 6;7:43446. doi: 10.1038/srep43446 (PMC5337978; doi:10.1038/srep43446)
Supplement: Supplementary tables [file srep43446-s2.xls]

## Sheet: Table S1
Table S1. Clinical traits of 124 patients
Patient ID	Gender	Age	ScheuerG	ScheuerS	LiverHBsAg*#	LiverHBcAg*#	HBsAg*#	HBsAb*#	HBeAg*#	HBeAb*#	HBVDNA#	ALT#	AST#
Hep-0001	Male	42	0	2	1	1	NA	NA	NA	NA	148000	70	45
Hep-0002	Male	56	1	2	1	1	NA	NA	NA	NA	880000	NA	NA
Hep-0003	Female	54	0	0	0	1	NA	NA	NA	NA	NA	20	22
Hep-0004	Female	41	1	2	1	0	1	0	0	1	80800	46	34
Hep-0005	Female	37	2	0	1	0	NA	NA	NA	NA	128000	NA	NA
Hep-0006	Female	33	1	0	1	1	1	0	1	0	1000000000	25	26
Hep-0007	Male	52	1	0	1	1	1	0	1	0	23000000	59	39
Hep-0008	Male	35	1	0	1	1	1	0	1	0	56100000	37	27
Hep-0009	Male	43	0	4	1	0	1	0	1	0	1350	23	30
Hep-0010	Male	44	0	0	1	1	1	0	1	0	23200000	54	32
Hep-0011	Female	35	2	2	1	1	1	0	1	0	252000000	27	42
Hep-0012	Male	58	1	1	1	0	1	0	0	1	163000	25	22
Hep-0013	Male	43	3	4	1	1	1	0	1	0	450000	294	139
Hep-0014	Male	34	1	2	1	1	1	0	1	0	100000000	80	40
Hep-0015	Male	34	2	0	1	1	1	0	1	0	709000000	289	120
Hep-0016	Male	58	2	3	1	1	1	0	1	1	9750000	39	40
Hep-0017	Male	48	2	2	1	0	1	0	1	0	2090000	182	158
Hep-0018	Female	48	0	0	1	1	1	0	1	0	50000000	13	17
Hep-0019	Female	33	0	0	1	1	1	0	1	0	38800000	42	35
Hep-0020	Male	37	1	2	1	0	1	0	0	1	78500	273	212
Hep-0021	Male	59	4	4	1	0	NA	NA	NA	NA	100	95	93
Hep-0022	Female	37	2	2	1	0	1	0	1	0	6470000	259	239
Hep-0023	Female	64	1	2	1	1	1	1	1	0	225000	116	96
Hep-0024	Female	37	0	0	1	1	1	0	1	0	50000000	22	22
Hep-0025	Male	45	1	3	1	0	1	0	1	0	792	31	22
Hep-0026	Female	40	2	4	1	0	1	0	1	1	6070	215	91
Hep-0027	Female	40	3	4	1	0	1	0	1	0	1210000	310	163
Hep-0028	Male	60	4	4	1	1	1	0	1	0	208000	134	109
Hep-0029	Female	61	1	2	0	0	1	1	0	1	29000	130	43
Hep-0030	Male	29	2	0	0	0	0	1	0	1	100	58	32
Hep-0031	Male	44	0	2	1	0	1	0	0	1	100	110	65
Hep-0032	Male	46	2	0	1	1	1	0	0	1	148000	406	217
Hep-0033	Male	32	4	3	NA	NA	1	0	1	0	18100000	103	61
Hep-0034	Male	33	2	3	NA	NA	1	0	1	0	4440000	80	38
Hep-0035	Male	28	0	0	1	0	NA	NA	NA	NA	100	NA	NA
Hep-0036	Male	46	1	1	1	1	1	0	1	0	NA	NA	NA
Hep-0037	Male	51	2	2	1	1	1	0	1	0	6500000	193	174
Hep-0038	Male	47	0	0	0	0	1	0	0	1	100	18	22
Hep-0039	Male	52	3	3	0	1	NA	NA	NA	NA	NA	NA	NA
Hep-0040	Male	44	0	1	1	1	1	0	1	0	27200000	19	23
Hep-0041	Female	55	2	3	NA	0	1	0	0	1	431000	18	22
Hep-0042	Male	38	3	3	1	1	1	0	1	0	5520000	91	64
Hep-0043	Female	56	2	1	1	0	1	0	1	0	50000000	74	45
Hep-0044	Male	26	2	2	NA	0	0	0	0	1	100	38	26
Hep-0045	Male	42	2	2	1	1	1	0	1	0	50000000	803	291
Hep-0046	Female	39	0	2	1	1	1	0	1	0	50000000	30	21
Hep-0047	Female	71	2	2	0	0	0	1	0	1	100	44	60
Hep-0048	Male	57	0	0	1	0	1	0	1	0	1270	100	548
Hep-0049	Male	33	1	1	1	1	1	0	1	0	50000000	34	23
Hep-0050	Male	60	3	3	1	1	1	0	1	1	19700000	505	249
Hep-0051	Male	34	1	2	1	1	1	0	1	0	18100000	160	75
Hep-0052	Female	42	2	0	1	1	1	0	1	0	49600000	136	85
Hep-0053	Male	62	3	4	1	NA	1	0	1	0	895000	166	86
Hep-0054	Male	71	0	4	0	0	0	1	0	0	100	56	54
Hep-0055	Female	48	0	0	1	0	0	0	0	0	137000	16	28
Hep-0056	Male	36	2	2	1	0	1	0	1	0	50000000	92	55
Hep-0057	Female	32	3	2	1	0	1	0	1	0	100	50	39
Hep-0058	Male	66	3	1	1	0	1	0	0	1	557000	71	44
Hep-0059	Male	31	1	0	1	1	1	0	1	0	35800000	37	36
Hep-0060	Male	28	1	0	1	1	1	0	1	0	8470000	157	63
Hep-0061	Male	30	3	3	1	0	1	0	1	1	32900000	209	127
Hep-0062	Male	47	3	2	1	1	1	NA	NA	NA	100	29	30
Hep-0063	Male	36	0	2	1	0	NA	NA	NA	NA	NA	27	21
Hep-0064	Male	43	0	0	0	0	NA	NA	NA	NA	77900	29	24
Hep-0065	Male	35	0	0	1	1	NA	NA	NA	NA	NA	NA	NA
Hep-0066	Male	34	2	2	1	1	1	NA	NA	NA	42100000	45	33
Hep-0067	Male	43	2	2	0	0	NA	NA	NA	NA	50000000	NA	NA
Hep-0068	Female	47	2	3	1	0	NA	NA	NA	NA	100	NA	NA
Hep-0069	Female	37	0	0	1	0	NA	NA	NA	NA	100	NA	NA
Hep-0070	Female	53	1	2	1	0	NA	NA	NA	NA	8450	22	23
Hep-0071	Male	58	0	1	0	0	NA	NA	NA	NA	100	NA	NA
Hep-0072	Male	35	2	1	NA	NA	1	0	0	1	7300000	99.1	34.1
Hep-0073	Female	33	1	1	NA	NA	1	0	1	0	9000000	29.3	17.7
Hep-0074	Male	54	2	2	NA	NA	1	0	0	1	10300000	104.9	72.2
Hep-0075	Female	37	3	3	NA	NA	1	0	1	0	9350000	148.4	78.3
Hep-0076	Male	27	1	1	NA	NA	1	0	1	0	883000	23	16.8
Hep-0077	Male	38	2	1	NA	NA	1	0	1	0	109000	1554.3	706.1
Hep-0078	Female	33	1	1	NA	NA	1	0	1	0	2000000	29.3	25
Hep-0079	Male	58	1	0	NA	NA	1	0	0	1	NA	17.8	15.5
Hep-0080	Male	22	3	3	NA	NA	1	0	1	0	2570000	86.7	44.8
Hep-0081	Male	28	3	3	NA	NA	1	0	1	0	5800000	187.6	81.4
Hep-0082	Male	41	3	3	NA	NA	1	0	0	1	883000	150	72.7
Hep-0083	Male	42	3	3	NA	NA	1	0	1	0	500000	163.7	81.8
Hep-0084	Male	43	0	1	NA	NA	1	0	1	0	100	27	18.4
Hep-0085	Male	24	2	1	NA	NA	1	0	1	0	6280000	319.5	143.6
Hep-0086	Male	50	4	4	1	0	1	0	0	1	603	74	62
Hep-0087	Male	23	1	0	1	0	1	0	1	0	22700000	32	30
Hep-0088	Female	38	2	2	1	0	1	0	1	0	696000	332	176
Hep-0089	Male	31	1	0	1	1	1	0	1	0	278000000	42	28
Hep-0090	Male	31	0	0	1	0	1	0	0	1	24600000	56	40
Hep-0091	Female	28	0	1	1	0	1	0	1	0	38100000	18	21
Hep-0092	Male	35	0	0	1	0	NA	NA	NA	NA	NA	30	20
Hep-0093	Male	31	0	0	1	0	NA	NA	NA	NA	NA	74	46
Hep-0094	Female	44	2	2	1	0	1	0	1	0	2780000	130	79
Hep-0095	Male	52	0	1	1	0	1	0	1	1	2600	44	33
Hep-0096	Male	66	4	2	0	1	0	1	0	1	100	115	134
Hep-0097	Female	36	0	0	1	0	1	0	0	1	100	7	10
Hep-0098	Male	74	0	0	1	0	0	0	0	0	100	154	62
Hep-0099	Female	37	2	2	0	0	1	0	0	1	496000	174	73
Hep-0100	Male	53	0	0	0	0	1	0	0	1	NA	19	19
Hep-0101	Female	33	0	0	1	0	1	0	1	0	50000000	32	27
Hep-0102	Male	37	1	1	1	0	1	0	1	0	1180000	107	61
Hep-0103	Male	29	1	1	1	0	1	1	1	0	1110000	105	53
Hep-0104	Male	63	1	3	1	NA	1	0	1	1	39400	61	52
Hep-0105	Female	69	1	2	1	0	1	0	1	1	23000000	23	19
Hep-0106	Female	71	2	2	1	1	1	0	0	1	3450	72	82
Hep-0107	Male	32	2	3	1	0	1	0	0	1	2680000	354	130
Hep-0108	Male	51	1	1	0	0	1	0	1	1	5490000	689	223
Hep-0109	Male	34	0	0	1	NA	1	0	1	0	50000000	22	11
Hep-0110	Male	40	0	0	1	0	1	0	0	1	100	42	29
Hep-0111	Male	30	0	0	1	0	1	0	0	1	100	23	21
Hep-0112	Male	36	0	0	0	0	0	0	0	0	NA	NA	NA
Hep-0113	Female	47	2	2	1	0	1	0	0	1	399000	39	38
Hep-0114	Male	44	1	3	1	0	1	0	1	0	41300	NA	NA
Hep-0115	Male	35	0	0	1	1	1	0	0	1	388000000	28	24
Hep-0116	Male	49	0	0	1	1	1	0	1	0	50000000	20	NA
Hep-0117	Male	29	2	0	1	0	NA	NA	NA	NA	2100000	NA	NA
Hep-0118	Male	29	1	0	1	1	NA	NA	NA	NA	50000000	NA	NA
Hep-0119	Male	37	1	0	1	0	NA	NA	NA	NA	50000000	NA	NA
Hep-0120	Male	32	1	1	1	0	NA	NA	NA	NA	50000000	NA	NA
Hep-0121	Male	26	0	0	1	0	NA	NA	NA	NA	956	NA	NA
Hep-0122	Male	27	1	0	1	0	1	NA	NA	NA	133000000	26	26
Hep-0123	Male	49	2	4	1	0	NA	NA	NA	NA	13200000	NA	NA
Hep-0124	Female	61	2	2	1	0	1	0	1	0	244000000	62	66
* 0 for negtive, 1 for positive;
# NA for not available;

## Sheet: Table S2
Table S2. DEGs between different fibrosis stages and inflammation grades
Probe set	Gene symbol	logFC	AveExpr	t	P.Value	adj.P.Val	B	Compare
201839_s_at	EPCAM	1.9137	5.92079	6.65345	8.19792e-10	1.94879e-06	12.0072	S2 - S0
227614_at	HKDC1	1.67908	5.37708	5.31446	4.78878e-07	0.000129323	6.0571	S2 - S0
206336_at	CXCL6	1.65477	4.77133	6.65562	8.10948e-10	1.94879e-06	12.0174	S2 - S0
205890_s_at	GABBR1 /// UBD	1.64709	8.77434	5.02349	1.7229e-06	0.000288072	4.86729	S2 - S0
211430_s_at	IGHG1 /// IGHG2 /// IGHM /// IGHV4-31 /// MIR8071-1 /// MIR8071-2	1.619	10.5193	5.46166	2.46687e-07	8.7017e-05	6.67466	S2 - S0
214218_s_at	XIST	1.56047	3.59018	2.64559	0.00920969	0.0716607	-2.92875	S2 - S0
209875_s_at	SPP1	1.5575	6.23173	5.29548	5.2125e-07	0.000135068	5.97821	S2 - S0
216379_x_at	CD24	1.55187	7.94168	7.19604	5.17145e-11	4.80923e-07	14.5956	S2 - S0
210072_at	CCL19	1.54504	6.84448	5.30414	5.01479e-07	0.000130564	6.01419	S2 - S0
202286_s_at	TACSTD2	1.53847	5.44537	6.87966	2.61838e-10	1.02257e-06	13.0761	S2 - S0
201842_s_at	EFEMP1	1.52807	6.16565	6.60269	1.05671e-09	1.99227e-06	11.7696	S2 - S0
209771_x_at	CD24	1.50724	7.93008	6.99007	1.49157e-10	8.15513e-07	13.6032	S2 - S0
224590_at	XIST	1.49975	3.40014	2.56686	0.0114496	0.0816495	-3.11694	S2 - S0
204533_at	CXCL10	1.49523	8.32545	4.72058	6.23775e-06	0.000618963	3.67522	S2 - S0
206561_s_at	AKR1B10	1.48405	6.25597	3.41559	0.000860625	0.0158273	-0.830627	S2 - S0
203915_at	CXCL9	1.46915	8.41907	4.5369	1.32828e-05	0.00100171	2.97702	S2 - S0
209047_at	AQP1	1.46587	6.50936	7.13639	7.03683e-11	4.80923e-07	14.307	S2 - S0
222925_at	DCDC2	1.46521	5.06859	6.82525	3.45066e-10	1.13813e-06	12.8176	S2 - S0
202404_s_at	COL1A2	1.44543	7.22386	6.31222	4.44096e-09	5.27846e-06	10.4259	S2 - S0
214677_x_at	IGLC1	1.44529	10.4683	5.46942	2.38138e-07	8.50992e-05	6.70752	S2 - S0
266_s_at	CD24	1.445	5.37953	6.56879	1.25136e-09	2.2806e-06	11.6113	S2 - S0
231376_at	UPP2	1.42453	6.01882	4.34878	2.82377e-05	0.00165299	2.28224	S2 - S0
209138_x_at	IGLC1	1.39694	10.2539	5.52575	1.84226e-07	7.27602e-05	6.94669	S2 - S0
213429_at	BICC1	1.39063	5.03606	6.89162	2.46402e-10	1.02257e-06	13.133	S2 - S0
208650_s_at	CD24	1.37508	4.71133	5.5527	1.62849e-07	6.79678e-05	7.06164	S2 - S0
209220_at	GPC3	1.37085	5.11767	4.95708	2.29384e-06	0.000340804	4.60175	S2 - S0
205043_at	CFTR	1.37039	5.44545	6.7312	5.54811e-10	1.59654e-06	12.3728	S2 - S0
202589_at	TYMS	1.36887	7.17905	6.46221	2.1237e-09	3.4151e-06	11.1162	S2 - S0
202291_s_at	MGP	1.3573	6.65651	6.48568	1.8909e-09	3.13288e-06	11.2249	S2 - S0
201744_s_at	LUM	1.35592	8.07318	6.34879	3.71264e-09	5.07472e-06	10.5935	S2 - S0
239380_at	C5orf27	-1.34914	6.99763	-4.18932	5.26459e-05	0.00254053	1.71003	S2 - S0
215176_x_at	IGK /// IGKC	1.34063	7.3956	5.17318	8.96343e-07	0.00019515	5.47414	S2 - S0
1556499_s_at	COL1A1	1.32732	8.76873	6.18376	8.29974e-09	7.99296e-06	9.84104	S2 - S0
225645_at	EHF	1.31531	5.88676	7.36613	2.13786e-11	4.80923e-07	15.4232	S2 - S0
209016_s_at	KRT7	1.3073	5.37836	6.61376	9.99876e-10	1.95244e-06	11.8213	S2 - S0
228335_at	CLDN11	1.30319	5.27443	6.21831	7.01894e-09	7.10667e-06	9.99778	S2 - S0
215121_x_at	CYAT1 /// IGLC1 /// IGLV1-44	1.27097	10.092	5.43663	2.7633e-07	9.14149e-05	6.56897	S2 - S0
201579_at	FAT1	1.27032	7.086	6.12375	1.10917e-08	1.02787e-05	9.56992	S2 - S0
234764_x_at	CKAP2 /// DKFZp667J0810 /// IGLC1 /// IGLJ2 /// IGLJ2 /// IGLJ3 /// IGLJ3 /// IGLJ3 /// IGLV1-36 /// IGLV1-36 /// IGLV1-44 /// IGLV1-50 /// IGLV1-50 /// IGLV@	1.25141	5.12048	5.08587	1.31399e-06	0.000247333	5.11881	S2 - S0
215379_x_at	IGLV1-44	1.22932	8.92001	5.38169	3.5415e-07	0.00010581	6.33792	S2 - S0
205328_at	CLDN10	1.22739	5.7159	6.32907	4.08951e-09	5.10399e-06	10.5031	S2 - S0
205476_at	CCL20	1.22734	4.38298	4.36082	2.69238e-05	0.0016018	2.32607	S2 - S0
209395_at	CHI3L1	1.22406	6.47038	2.91798	0.0041835	0.0445725	-2.23905	S2 - S0
211122_s_at	CXCL11	1.20567	4.2598	3.36152	0.00103068	0.0178076	-0.992621	S2 - S0
206070_s_at	EPHA3	1.20544	4.86257	6.73639	5.40495e-10	1.59654e-06	12.3973	S2 - S0
211645_x_at	IGKV1-17 /// IGKV1-17	1.19426	6.28387	4.78326	4.79909e-06	0.000530081	3.91781	S2 - S0
214768_x_at	IGKC /// IGKV2-28 /// IGKV2-28 /// IGKV2D-28 /// IGKV2D-28	1.19356	6.69685	5.37647	3.62572e-07	0.000107737	6.31604	S2 - S0
208651_x_at	CD24	1.18482	6.04106	6.2968	4.7888e-09	5.32831e-06	10.3554	S2 - S0
217028_at	CXCR4	1.17802	4.93955	5.92232	2.90576e-08	2.20657e-05	8.66994	S2 - S0
202935_s_at	SOX9	1.17424	4.50796	5.09498	1.26279e-06	0.000242658	5.15571	S2 - S0
201110_s_at	THBS1	1.16339	6.05583	5.68691	8.76924e-08	4.56627e-05	7.63885	S2 - S0
213068_at	DPT	1.16124	5.44146	6.3025	4.65715e-09	5.30479e-06	10.3815	S2 - S0
229310_at	KLHL29	1.15871	5.13976	5.82383	4.6259e-08	3.16152e-05	8.23574	S2 - S0
200696_s_at	GSN	1.1536	8.63602	6.27996	5.19921e-09	5.57386e-06	10.2785	S2 - S0
224795_x_at	IGK /// IGKC	1.15313	11.4855	5.53412	1.77306e-07	7.27602e-05	6.98237	S2 - S0
202936_s_at	SOX9	1.15258	6.16125	5.87528	3.63009e-08	2.6821e-05	8.46208	S2 - S0
221731_x_at	VCAN	1.14978	5.23512	7.07194	9.80421e-11	5.95606e-07	13.9963	S2 - S0
218963_s_at	KRT23	1.14957	4.08936	3.43729	0.000800091	0.0150885	-0.765019	S2 - S0
217996_at	PHLDA1	1.14746	6.14719	5.09309	1.27328e-06	0.000242658	5.14803	S2 - S0
220446_s_at	CHST4	1.14405	5.63726	6.83124	3.34747e-10	1.13813e-06	12.846	S2 - S0
221651_x_at	IGK /// IGKC	1.14382	11.1032	5.50026	2.06952e-07	7.8035e-05	6.83829	S2 - S0
227194_at	FAM3B	1.14161	5.18489	4.83768	3.81532e-06	0.00046444	4.1302	S2 - S0
228592_at	MS4A1	1.1416	4.41802	5.13404	1.06451e-06	0.000215563	5.31437	S2 - S0
212187_x_at	PTGDS	1.14114	7.22967	6.03977	1.6605e-08	1.4064e-05	9.19276	S2 - S0
211644_x_at	IGK /// IGKC	1.13763	7.18364	5.3134	4.8115e-07	0.000129323	6.05269	S2 - S0
214669_x_at	IGKC	1.13528	8.64918	5.45252	2.57128e-07	8.95445e-05	6.63605	S2 - S0
217022_s_at	IGH /// IGHA1 /// IGHA2	1.13194	8.44778	5.03187	1.66145e-06	0.000285345	4.90099	S2 - S0
209773_s_at	RRM2	1.12985	5.85877	4.24086	4.31172e-05	0.00222439	1.89326	S2 - S0
219564_at	KCNJ16	1.12962	4.47355	6.32642	4.14287e-09	5.10399e-06	10.4909	S2 - S0
227742_at	CLIC6	1.12852	4.48964	6.18293	8.33286e-09	7.99296e-06	9.83731	S2 - S0
221671_x_at	IGK /// IGKC	1.12199	11.1167	5.52477	1.85046e-07	7.27602e-05	6.94255	S2 - S0
216491_x_at	IGHM	1.12036	5.1779	4.94641	2.40127e-06	0.000351062	4.55931	S2 - S0
202310_s_at	COL1A1	1.11904	6.51014	6.03833	1.67199e-08	1.4064e-05	9.18631	S2 - S0
209396_s_at	CHI3L1	1.11767	6.5987	2.98295	0.00343775	0.0392399	-2.06588	S2 - S0
201890_at	RRM2	1.10519	5.33873	4.13178	6.56657e-05	0.00292156	1.50744	S2 - S0
205267_at	LOC101928620 /// POU2AF1	1.10193	4.42447	5.02849	1.68599e-06	0.000285391	4.88738	S2 - S0
214247_s_at	DKK3	1.09981	6.8125	6.61568	9.90305e-10	1.95244e-06	11.8303	S2 - S0
214511_x_at	FCGR1B	1.09918	4.88215	4.53695	1.32802e-05	0.00100171	2.9772	S2 - S0
218186_at	RAB25	1.09262	4.0219	5.0031	1.88157e-06	0.000301686	4.78553	S2 - S0
204606_at	CCL21	1.08527	6.4425	4.76226	5.24102e-06	0.000557206	3.83628	S2 - S0
1556167_at	MROH2A	-1.08365	4.54186	-3.63291	0.000408577	0.00964549	-0.158347	S2 - S0
204620_s_at	VCAN	1.08094	5.36663	7.43475	1.49376e-11	4.80923e-07	15.7591	S2 - S0
211748_x_at	PTGDS	1.07584	7.87668	5.89099	3.37042e-08	2.52435e-05	8.5314	S2 - S0
227180_at	ELOVL7	1.07247	4.30734	6.6264	9.38646e-10	1.95244e-06	11.8805	S2 - S0
203083_at	THBS2	1.05906	6.42618	6.04381	1.62864e-08	1.4064e-05	9.21087	S2 - S0
205422_s_at	ITGBL1	1.05792	4.01003	6.82027	3.53877e-10	1.13813e-06	12.794	S2 - S0
220116_at	KCNN2	-1.05514	7.11787	-4.15861	5.92515e-05	0.00275474	1.60165	S2 - S0
1555745_a_at	LYZ	1.05134	5.86442	3.77814	0.000243985	0.00688333	0.309386	S2 - S0
221577_x_at	GDF15	1.05087	4.81312	5.07758	1.36233e-06	0.000251167	5.08526	S2 - S0
201843_s_at	EFEMP1	1.04961	3.53586	5.71057	7.85618e-08	4.30985e-05	7.74143	S2 - S0
201417_at	SOX4	1.04483	6.78399	5.59949	1.31358e-07	5.74561e-05	7.26198	S2 - S0
226145_s_at	FRAS1	1.03858	4.62723	5.99884	2.01926e-08	1.62358e-05	9.00996	S2 - S0
217378_x_at	IGKV1OR2-108 /// IGKV1OR2-108	1.034	6.84679	5.04707	1.5555e-06	0.000275233	4.96215	S2 - S0
32128_at	CCL18	1.0272	4.89359	4.97636	2.11143e-06	0.000320445	4.67861	S2 - S0
219304_s_at	PDGFD	1.0207	5.77372	7.14398	6.7666e-11	4.80923e-07	14.3437	S2 - S0
208949_s_at	LGALS3	1.01963	8.48255	5.2805	5.57247e-07	0.000141709	5.91609	S2 - S0
202403_s_at	COL1A2	1.01621	8.38558	6.45345	2.21776e-09	3.46445e-06	11.0756	S2 - S0
218729_at	LXN	1.01591	5.83978	5.96841	2.33439e-08	1.84975e-05	8.87447	S2 - S0
217148_x_at	IGLC1 /// IGLJ3 /// IGLV2-14 /// IGLV@	1.01358	7.52998	5.27277	5.76767e-07	0.000144511	5.88406	S2 - S0
238018_at	FAM150B	1.00705	4.2896	6.43982	2.37223e-09	3.50545e-06	11.0126	S2 - S0
201839_s_at	EPCAM	2.18328	5.92079	6.25755	5.79947e-09	1.17439e-05	10.1367	S3 - S0
206561_s_at	AKR1B10	1.97782	6.25597	3.75254	0.000267467	0.00848887	0.253702	S3 - S0
209220_at	GPC3	1.93678	5.11767	5.77345	5.85868e-08	5.2512e-05	7.99118	S3 - S0
205890_s_at	GABBR1 /// UBD	1.91415	8.77434	4.81266	4.24055e-06	0.000909223	4.03563	S3 - S0
206336_at	CXCL6	1.91229	4.77133	6.3405	3.86671e-09	1.00672e-05	10.5131	S3 - S0
204533_at	CXCL10	1.86115	8.32545	4.84383	3.71727e-06	0.000826186	4.15679	S3 - S0
222925_at	DCDC2	1.8553	5.06859	7.12448	7.48215e-11	1.20518e-06	14.1792	S3 - S0
213429_at	BICC1	1.80731	5.03606	7.38349	1.95264e-11	1.0676e-06	15.4278	S3 - S0
216379_x_at	CD24	1.77546	7.94168	6.78689	4.1895e-10	3.2723e-06	12.5779	S3 - S0
202404_s_at	COL1A2	1.77133	7.22386	6.37686	3.23473e-09	1.00672e-05	10.6789	S3 - S0
202935_s_at	SOX9	1.76569	4.50796	6.31571	4.36585e-09	1.03784e-05	10.4004	S3 - S0
209875_s_at	SPP1	1.76	6.23173	4.93298	2.54342e-06	0.000652872	4.50611	S3 - S0
218963_s_at	KRT23	1.7506	4.08936	4.3151	3.22501e-05	0.00274226	2.17559	S3 - S0
209771_x_at	CD24	1.73645	7.93008	6.63868	8.82735e-10	5.36262e-06	11.8853	S3 - S0
203915_at	CXCL9	1.70991	8.41907	4.35298	2.77729e-05	0.0025224	2.31215	S3 - S0
266_s_at	CD24	1.69932	5.37953	6.36816	3.376e-09	1.00672e-05	10.6391	S3 - S0
227614_at	HKDC1	1.69387	5.37708	4.41968	2.13034e-05	0.00218121	2.55466	S3 - S0
242680_at	AVPR1A	-1.661	5.74945	-5.03277	1.65502e-06	0.000519158	4.90204	S3 - S0
208650_s_at	CD24	1.65717	4.71133	5.51651	1.92162e-07	0.000132993	6.89114	S3 - S0
209016_s_at	KRT7	1.63116	5.37836	6.80284	3.86504e-10	3.2723e-06	12.6529	S3 - S0
209047_at	AQP1	1.62372	6.50936	6.51653	1.62265e-09	7.3932e-06	11.3197	S3 - S0
228335_at	CLDN11	1.62178	5.27443	6.37936	3.19521e-09	1.00672e-05	10.6903	S3 - S0
205043_at	CFTR	1.61833	5.44545	6.55292	1.35419e-09	6.73093e-06	11.4877	S3 - S0
202286_s_at	TACSTD2	1.61665	5.44537	5.9596	2.43432e-08	2.83184e-05	8.80545	S3 - S0
211122_s_at	CXCL11	1.61642	4.2598	3.71521	0.000305579	0.00916267	0.133513	S3 - S0
206291_at	NTS	1.61228	4.20753	6.44011	2.36879e-09	9.25095e-06	10.9682	S3 - S0
202936_s_at	SOX9	1.60566	6.16125	6.74731	5.11562e-10	3.49621e-06	12.3923	S3 - S0
202589_at	TYMS	1.60259	7.17905	6.2368	6.41577e-09	1.20959e-05	10.0429	S3 - S0
1556499_s_at	COL1A1	1.58141	8.76873	6.07352	1.41237e-08	2.01655e-05	9.31051	S3 - S0
209291_at	ID4	1.54134	4.73259	5.21418	7.48018e-07	0.000307503	5.63475	S3 - S0
205328_at	CLDN10	1.52649	5.7159	6.48896	1.86043e-09	7.82453e-06	11.1927	S3 - S0
225645_at	EHF	1.52157	5.88676	7.02462	1.24979e-10	1.36665e-06	13.7023	S3 - S0
238835_at	AVPR1A	-1.49616	4.24868	-4.60293	1.01444e-05	0.00140665	3.23441	S3 - S0
218883_s_at	CENPU	1.49311	4.70701	5.36548	3.80961e-07	0.000194664	6.25815	S3 - S0
1556167_at	MROH2A	-1.45296	4.54186	-4.01551	0.000101989	0.00499649	1.1268	S3 - S0
201890_at	RRM2	1.44907	5.33873	4.4659	1.76996e-05	0.00197899	2.72428	S3 - S0
209773_s_at	RRM2	1.44821	5.85877	4.48114	1.66464e-05	0.00190406	2.78046	S3 - S0
207245_at	UGT2B17	1.44064	2.8064	2.53637	0.0124408	0.0716225	-3.13986	S3 - S0
201579_at	FAT1	1.43927	7.086	5.71963	7.53163e-08	6.42202e-05	7.75843	S3 - S0
201110_s_at	THBS1	1.4361	6.05583	5.78703	5.49767e-08	5.00975e-05	8.05013	S3 - S0
211430_s_at	IGHG1 /// IGHG2 /// IGHM /// IGHV4-31 /// MIR8071-1 /// MIR8071-2	1.43006	10.5193	3.97697	0.000117794	0.00537943	0.995994	S3 - S0
239380_at	C5orf27	-1.41205	6.99763	-3.6146	0.000435583	0.0110704	-0.185716	S3 - S0
220116_at	KCNN2	-1.404	7.11787	-4.56169	1.20082e-05	0.0015707	3.07972	S3 - S0
227742_at	CLIC6	1.39856	4.48964	6.31663	4.34633e-09	1.03784e-05	10.4045	S3 - S0
201842_s_at	EFEMP1	1.39574	6.16565	4.97168	2.15433e-06	0.000601363	4.65904	S3 - S0
208651_x_at	CD24	1.38624	6.04106	6.07333	1.41368e-08	2.01655e-05	9.30965	S3 - S0
1556168_s_at	MROH2A	-1.37832	5.90458	-4.37485	2.54675e-05	0.00241627	2.39137	S3 - S0
205674_x_at	FXYD2	1.3697	6.43598	6.34098	3.85762e-09	1.00672e-05	10.5153	S3 - S0
227194_at	FAM3B	1.35867	5.18489	4.74627	5.60349e-06	0.00104917	3.7794	S3 - S0
210163_at	CXCL11	1.34909	3.8851	3.90852	0.000151785	0.00620802	0.766092	S3 - S0
200696_s_at	GSN	1.34274	8.63602	6.0258	1.77525e-08	2.29636e-05	9.09834	S3 - S0
214677_x_at	IGLC1	1.33576	10.4683	4.16713	5.73417e-05	0.00373173	1.65061	S3 - S0
219564_at	KCNJ16	1.32782	4.47355	6.13038	1.07429e-08	1.89474e-05	9.56442	S3 - S0
218585_s_at	DTL	1.32318	4.45226	5.42477	2.9158e-07	0.000170898	6.50538	S3 - S0
202310_s_at	COL1A1	1.31774	6.51014	5.86167	3.87101e-08	3.84813e-05	8.37532	S3 - S0
209480_at	HLA-DQB1	1.31327	4.11856	2.55249	0.0119075	0.0698692	-3.10237	S3 - S0
229310_at	KLHL29	1.30608	5.13976	5.4116	3.09461e-07	0.000176248	6.45034	S3 - S0
220446_s_at	CHST4	1.29048	5.63726	6.35222	3.65074e-09	1.00672e-05	10.5665	S3 - S0
207434_s_at	FXYD2 /// FXYD6-FXYD2	1.28781	6.17614	6.18625	8.20014e-09	1.49448e-05	9.81512	S3 - S0
227180_at	ELOVL7	1.28757	4.30734	6.55819	1.31914e-09	6.73093e-06	11.5121	S3 - S0
201744_s_at	LUM	1.2861	8.07318	4.96425	2.22426e-06	0.000605032	4.62962	S3 - S0
231376_at	UPP2	1.27838	6.01882	3.2172	0.0016512	0.0232799	-1.37657	S3 - S0
204026_s_at	ZWINT	1.27802	5.83529	5.12359	1.11439e-06	0.000393408	5.2668	S3 - S0
209138_x_at	IGLC1	1.26892	10.2539	4.13777	6.41771e-05	0.00385714	1.54804	S3 - S0
214247_s_at	DKK3	1.26039	6.8125	6.25003	6.01585e-09	1.1747e-05	10.1027	S3 - S0
228608_at	NALCN	1.25824	4.13736	6.08555	1.33305e-08	2.01655e-05	9.36414	S3 - S0
219148_at	PBK	1.25564	3.59711	4.26512	3.92271e-05	0.00303358	1.99678	S3 - S0
202859_x_at	CXCL8	1.24762	4.65348	4.52593	1.38883e-05	0.00173625	2.9464	S3 - S0
211161_s_at	COL3A1	1.24761	8.02032	5.92458	2.87489e-08	3.20784e-05	8.65118	S3 - S0
209969_s_at	STAT1	1.24298	7.96502	5.09555	1.25965e-06	0.000438672	5.15377	S3 - S0
217771_at	GOLM1	1.24114	6.19237	5.34001	4.27103e-07	0.000210377	6.15247	S3 - S0
205476_at	CCL20	1.23706	4.38298	3.62341	0.000422378	0.0108823	-0.158027	S3 - S0
201417_at	SOX4	1.22311	6.78399	5.40364	3.20785e-07	0.000180813	6.41711	S3 - S0
1555745_a_at	LYZ	1.21244	5.86442	3.59182	0.000471538	0.0116658	-0.257017	S3 - S0
215176_x_at	IGK /// IGKC	1.20956	7.3956	3.84766	0.000189695	0.00698893	0.564216	S3 - S0
214511_x_at	FCGR1B	1.20201	4.88215	4.09	7.69946e-05	0.00428787	1.38233	S3 - S0
202403_s_at	COL1A2	1.19919	8.38558	6.27796	5.25007e-09	1.14819e-05	10.2291	S3 - S0
227350_at	HELLS	1.18168	3.35106	6.00598	1.95166e-08	2.42516e-05	9.01045	S3 - S0
201292_at	TOP2A	1.17771	3.6466	4.2213	4.65204e-05	0.003332	1.84122	S3 - S0
238018_at	FAM150B	1.15785	4.2896	6.1037	1.22166e-08	1.96453e-05	9.44512	S3 - S0
203083_at	THBS2	1.15588	6.42618	5.43778	2.74893e-07	0.000166998	6.55988	S3 - S0
215121_x_at	CYAT1 /// IGLC1 /// IGLV1-44	1.15335	10.092	4.06703	8.39976e-05	0.0044662	1.30316	S3 - S0
202311_s_at	COL1A1	1.15309	3.47726	5.22889	7.00846e-07	0.00029476	5.6949	S3 - S0
212998_x_at	HLA-DQB1 /// LOC101060835	1.15245	7.3748	4.73928	5.7697e-06	0.00106215	3.75254	S3 - S0
202291_s_at	MGP	1.14624	6.65651	4.51519	1.4506e-05	0.00178228	2.90653	S3 - S0
217028_at	CXCR4	1.14274	4.93955	4.73594	5.85066e-06	0.00106628	3.73973	S3 - S0
207542_s_at	AQP1	1.14118	5.34111	6.11057	1.18192e-08	1.96453e-05	9.47581	S3 - S0
226145_s_at	FRAS1	1.13893	4.62723	5.42308	2.93816e-07	0.000170898	6.49831	S3 - S0
215379_x_at	IGLV1-44	1.1319	8.92001	4.08492	7.84954e-05	0.00429787	1.36477	S3 - S0
217996_at	PHLDA1	1.12203	6.14719	4.10551	7.25861e-05	0.00417126	1.43597	S3 - S0
203649_s_at	PLA2G2A	1.121	7.02097	3.00688	0.00319538	0.0337599	-1.95976	S3 - S0
221731_x_at	VCAN	1.12099	5.23512	5.6839	8.89249e-08	7.14995e-05	7.60456	S3 - S0
227084_at	DTNA	1.11791	4.28995	5.16708	9.20748e-07	0.000347185	5.44295	S3 - S0
202831_at	GPX2	1.11309	8.5115	3.88526	0.000165335	0.00651139	0.688631	S3 - S0
210072_at	CCL19	1.10849	6.84448	3.13709	0.00213128	0.0269232	-1.60264	S3 - S0
229802_at	WISP1	1.10197	3.28625	5.23197	6.91351e-07	0.00029302	5.7075	S3 - S0
204162_at	NDC80	1.10005	4.04309	4.87419	3.26821e-06	0.000757158	4.27527	S3 - S0
206070_s_at	EPHA3	1.09917	4.86257	5.06366	1.44739e-06	0.000480228	5.02564	S3 - S0
202196_s_at	DKK3	1.08849	3.81313	5.86433	3.82267e-08	3.84813e-05	8.38697	S3 - S0
218186_at	RAB25	1.08098	4.0219	4.08047	7.98305e-05	0.00433439	1.34943	S3 - S0
228315_at	ZMAT3	1.07704	7.72643	5.87204	3.68619e-08	3.80269e-05	8.42067	S3 - S0
205758_at	CD8A	1.07202	6.61896	4.42684	2.07016e-05	0.00215399	2.58088	S3 - S0
231577_s_at	GBP1	1.06778	8.20974	4.94137	2.45371e-06	0.000632813	4.53918	S3 - S0
211645_x_at	IGKV1-17 /// IGKV1-17	1.06771	6.28387	3.52533	0.000593176	0.0132835	-0.463055	S3 - S0
225655_at	UHRF1	1.06644	4.16311	4.35539	2.75092e-05	0.00250869	2.32087	S3 - S0
213068_at	DPT	1.06555	5.44146	4.76742	5.12884e-06	0.00100169	3.86076	S3 - S0
224795_x_at	IGK /// IGKC	1.06334	11.4855	4.2069	4.91876e-05	0.00342116	1.79039	S3 - S0
201650_at	KRT19	1.06326	3.66981	4.80637	4.35444e-06	0.000926378	4.01126	S3 - S0
221651_x_at	IGK /// IGKC	1.06141	11.1032	4.20758	4.90584e-05	0.00342116	1.79279	S3 - S0
207330_at	PZP	-1.06071	6.64226	-2.63635	0.00945031	0.0616021	-2.90392	S3 - S0
225105_at	C12orf75	1.05935	4.8738	4.49035	1.6039e-05	0.00187098	2.8145	S3 - S0
1554696_s_at	TYMS	1.05883	5.46507	6.06502	1.47118e-08	2.01655e-05	9.27266	S3 - S0
212488_at	COL5A1	1.05873	6.58008	5.69994	8.25402e-08	6.73565e-05	7.67358	S3 - S0
219304_s_at	PDGFD	1.05827	5.77372	6.10604	1.20793e-08	1.96453e-05	9.45561	S3 - S0
226189_at	ITGB8	1.05428	3.90084	5.44707	2.63561e-07	0.000163752	6.59882	S3 - S0
203828_s_at	IL32	1.05093	7.83999	4.5342	1.34297e-05	0.0016997	2.97717	S3 - S0
204304_s_at	PROM1	1.04791	4.67613	5.42407	2.92499e-07	0.000170898	6.50247	S3 - S0
219295_s_at	PCOLCE2	-1.04763	6.23459	-4.02728	9.75778e-05	0.0048722	1.16696	S3 - S0
201852_x_at	COL3A1	1.04465	9.44208	6.06444	1.4753e-08	2.01655e-05	9.27006	S3 - S0
221671_x_at	IGK /// IGKC	1.03972	11.1167	4.2205	4.66651e-05	0.003332	1.83839	S3 - S0
218729_at	LXN	1.03511	5.83978	5.01314	1.80177e-06	0.000550344	4.82373	S3 - S0
228221_at	SLC44A3	1.03447	5.33403	4.65831	8.07657e-06	0.00124481	3.44361	S3 - S0
225835_at	SLC12A2	1.0339	5.64655	4.96013	2.26392e-06	0.000609753	4.61333	S3 - S0
216268_s_at	JAG1	1.03384	6.7729	5.99298	2.0765e-08	2.52295e-05	8.95292	S3 - S0
214669_x_at	IGKC	1.03178	8.64918	4.08509	7.84432e-05	0.00429787	1.36537	S3 - S0
202503_s_at	KIAA0101	1.02895	6.24706	4.82716	3.98875e-06	0.000865416	4.09194	S3 - S0
224225_s_at	ETV7	1.0275	3.49223	5.04633	1.56049e-06	0.000501882	4.95626	S3 - S0
204620_s_at	VCAN	1.02687	5.36663	5.82243	4.65631e-08	4.46638e-05	8.20408	S3 - S0
204418_x_at	GSTM2	-1.02608	7.51016	-2.33099	0.021366	0.097106	-3.59871	S3 - S0
219918_s_at	ASPM	1.02604	4.47046	3.7608	0.000259666	0.00835132	0.280423	S3 - S0
238439_at	ANKRD22	1.02505	4.57821	3.55303	0.000539288	0.0126168	-0.377597	S3 - S0
213293_s_at	TRIM22	1.02471	9.02081	6.04062	1.65374e-08	2.20532e-05	9.16412	S3 - S0
208949_s_at	LGALS3	1.02219	8.48255	4.36404	2.65831e-05	0.00245981	2.35218	S3 - S0
211796_s_at	TRBC1	1.01966	6.54501	4.32302	3.12599e-05	0.00270006	2.20408	S3 - S0
215076_s_at	COL3A1	1.01955	10.2747	6.37201	3.31274e-09	1.00672e-05	10.6567	S3 - S0
219628_at	ZMAT3	1.01941	6.85485	5.7016	8.19081e-08	6.73565e-05	7.6807	S3 - S0
202270_at	GBP1	1.01821	8.50047	4.96543	2.21299e-06	0.000604977	4.63429	S3 - S0
1559573_at	LINC01093	-1.01704	8.43627	-4.21498	4.76734e-05	0.00337635	1.8189	S3 - S0
203213_at	CDK1	1.0168	4.94491	4.36932	2.60317e-05	0.00242755	2.37134	S3 - S0
235048_at	FAM169A	1.01179	5.55264	5.14285	1.02416e-06	0.000376337	5.34472	S3 - S0
209292_at	ID4	1.0114	2.89003	4.85786	3.50277e-06	0.000791184	4.21148	S3 - S0
224901_at	SCD5	1.00705	4.71887	5.97415	2.27147e-08	2.69984e-05	8.86968	S3 - S0
205506_at	VIL1	-1.00695	5.85415	-3.68518	0.00033992	0.00966969	0.0375076	S3 - S0
229551_x_at	ZNF367	1.00617	5.71537	5.38658	3.46445e-07	0.000183254	6.34595	S3 - S0
202269_x_at	GBP1	1.00536	7.63478	4.7325	5.93528e-06	0.00107233	3.72654	S3 - S0
230830_at	SLC51B	1.00197	4.19517	3.88417	0.000165997	0.00651534	0.685016	S3 - S0
205267_at	LOC101928620 /// POU2AF1	1.00181	4.42447	3.76869	0.000252412	0.00820491	0.306006	S3 - S0
206561_s_at	AKR1B10	3.66679	6.25597	5.56309	1.55274e-07	1.22464e-05	7.0926	S4 - S0
218963_s_at	KRT23	3.63968	4.08936	7.17393	5.79748e-11	2.74463e-08	14.6229	S4 - S0
201839_s_at	EPCAM	3.63093	5.92079	8.32155	1.32257e-13	5.56241e-10	20.4479	S4 - S0
209220_at	GPC3	3.17383	5.11767	7.56536	7.52548e-12	5.94772e-09	16.5772	S4 - S0
201842_s_at	EFEMP1	3.02144	6.16565	8.60602	2.81519e-14	3.84801e-10	21.93	S4 - S0
206336_at	CXCL6	2.81578	4.77133	7.46552	1.27142e-11	8.91216e-09	16.0751	S4 - S0
202404_s_at	COL1A2	2.783	7.22386	8.01145	7.03265e-13	1.3259e-09	18.8472	S4 - S0
208650_s_at	CD24	2.7401	4.71133	7.29379	3.11558e-11	1.72065e-08	15.2172	S4 - S0
227194_at	FAM3B	2.68478	5.18489	7.49962	1.06322e-11	7.82693e-09	16.2463	S4 - S0
266_s_at	CD24	2.68297	5.37953	8.0398	6.04061e-13	1.1879e-09	18.9929	S4 - S0
222925_at	DCDC2	2.66958	5.06859	8.19734	2.58811e-13	7.47522e-10	19.8048	S4 - S0
228335_at	CLDN11	2.63155	5.27443	8.27732	1.6803e-13	6.42222e-10	20.2186	S4 - S0
216379_x_at	CD24	2.62981	7.94168	8.03849	6.08344e-13	1.1879e-09	18.9861	S4 - S0
209771_x_at	CD24	2.58387	7.93008	7.89917	1.28217e-12	1.89466e-09	18.272	S4 - S0
220116_at	KCNN2	-2.57029	7.11787	-6.67778	7.2567e-10	1.71017e-07	12.2065	S4 - S0
227614_at	HKDC1	2.50637	5.37708	5.22933	6.99498e-07	3.93293e-05	5.66509	S4 - S0
202286_s_at	TACSTD2	2.48842	5.44537	7.33525	2.51105e-11	1.4923e-08	15.4236	S4 - S0
201744_s_at	LUM	2.46785	8.07318	7.61708	5.73009e-12	5.05311e-09	16.8382	S4 - S0
218186_at	RAB25	2.44427	4.0219	7.37791	2.01038e-11	1.29315e-08	15.6365	S4 - S0
201843_s_at	EFEMP1	2.41888	3.53586	8.67515	1.92953e-14	3.51657e-10	22.2918	S4 - S0
209875_s_at	SPP1	2.40027	6.23173	5.37956	3.57565e-07	2.36395e-05	6.30099	S4 - S0
209047_at	AQP1	2.38307	6.50936	7.64775	4.87338e-12	4.594e-09	16.9932	S4 - S0
205476_at	CCL20	2.3751	4.38298	5.56285	1.55445e-07	1.22464e-05	7.09155	S4 - S0
213429_at	BICC1	2.35791	5.03606	7.70277	3.64284e-12	3.90533e-09	17.2719	S4 - S0
209291_at	ID4	2.35723	4.73259	6.37648	3.24076e-09	5.60723e-07	10.7774	S4 - S0
1556499_s_at	COL1A1	2.32198	8.76873	7.13092	7.23785e-11	3.13695e-08	14.4106	S4 - S0
205043_at	CFTR	2.31564	5.44545	7.49776	1.07365e-11	7.82693e-09	16.2369	S4 - S0
206070_s_at	EPHA3	2.29631	4.86257	8.45907	6.27032e-14	4.82578e-10	21.1629	S4 - S0
228608_at	NALCN	2.29585	4.13736	8.87913	6.30471e-15	1.72355e-10	23.3632	S4 - S0
208651_x_at	CD24	2.27549	6.04106	7.97175	8.69889e-13	1.44009e-09	18.6436	S4 - S0
205422_s_at	ITGBL1	2.24983	4.01003	9.56114	1.4479e-16	7.91637e-12	26.9765	S4 - S0
202311_s_at	COL1A1	2.23615	3.47726	8.10847	4.17716e-13	9.92984e-10	19.3462	S4 - S0
205890_s_at	GABBR1 /// UBD	2.2288	8.77434	4.48096	1.66582e-05	0.00048012	2.67584	S4 - S0
216058_s_at	CYP2C19	-2.21862	8.47674	-5.6475	1.05259e-07	9.13502e-06	7.46193	S4 - S0
207173_x_at	CDH11	2.19499	3.66028	8.18715	2.73442e-13	7.47522e-10	19.7521	S4 - S0
229310_at	KLHL29	2.17835	5.13976	7.21726	4.63374e-11	2.34583e-08	14.8373	S4 - S0
210072_at	CCL19	2.16726	6.84448	4.90453	2.87216e-06	0.000119576	4.32985	S4 - S0
225645_at	EHF	2.15988	5.88676	7.97353	8.61633e-13	1.44009e-09	18.6527	S4 - S0
202859_x_at	CXCL8	2.15793	4.65348	6.2597	5.73906e-09	8.91429e-07	10.2321	S4 - S0
209016_s_at	KRT7	2.13297	5.37836	7.11327	7.92697e-11	3.3339e-08	14.3236	S4 - S0
207406_at	CYP7A1	-2.12987	8.20171	-3.72564	0.000294448	0.00428164	0.00105208	S4 - S0
202935_s_at	SOX9	2.12387	4.50796	6.07472	1.40428e-08	1.86357e-06	9.379	S4 - S0
202936_s_at	SOX9	2.12039	6.16125	7.12498	7.46297e-11	3.1878e-08	14.3813	S4 - S0
209395_at	CHI3L1	2.10601	6.47038	3.3094	0.00122397	0.0123443	-1.30572	S4 - S0
227742_at	CLIC6	2.10293	4.48964	7.59486	6.44252e-12	5.41915e-09	16.7259	S4 - S0
202310_s_at	COL1A1	2.06856	6.51014	7.35784	2.2323e-11	1.38486e-08	15.5363	S4 - S0
203570_at	LOXL1	2.06462	4.14673	8.26854	1.76193e-13	6.42222e-10	20.1731	S4 - S0
214247_s_at	DKK3	2.0594	6.8125	8.16599	3.0648e-13	7.97942e-10	19.6428	S4 - S0
201579_at	FAT1	2.04459	7.086	6.49715	1.7864e-09	3.53882e-07	11.346	S4 - S0
213068_at	DPT	2.0224	5.44146	7.23551	4.21598e-11	2.2019e-08	14.9277	S4 - S0
223235_s_at	SMOC2	2.00641	3.91535	6.91373	2.20191e-10	7.04032e-08	13.3464	S4 - S0
202291_s_at	MGP	2.00279	6.65651	6.30849	4.52291e-09	7.35983e-07	10.4593	S4 - S0
219295_s_at	PCOLCE2	-2.00271	6.23459	-6.15618	9.48446e-09	1.35042e-06	9.75308	S4 - S0
205478_at	PPP1R1A	-2.00255	9.09787	-6.9856	1.52599e-10	5.41776e-08	13.6971	S4 - S0
202403_s_at	COL1A2	1.99295	8.38558	8.34294	1.17787e-13	5.36665e-10	20.5589	S4 - S0
205328_at	CLDN10	1.99113	5.7159	6.76816	4.60509e-10	1.2105e-07	12.6411	S4 - S0
203083_at	THBS2	1.98837	6.42618	7.47996	1.17876e-11	8.4801e-09	16.1475	S4 - S0
201417_at	SOX4	1.9849	6.78399	7.01215	1.33222e-10	5.02546e-08	13.827	S4 - S0
202196_s_at	DKK3	1.97298	3.81313	8.49977	5.02471e-14	4.82578e-10	21.375	S4 - S0
217028_at	CXCR4	1.9558	4.93955	6.48151	1.93035e-09	3.73258e-07	11.272	S4 - S0
204272_at	LGALS4	1.94939	7.53496	5.04008	1.60338e-06	7.66972e-05	4.88035	S4 - S0
228592_at	MS4A1	1.93098	4.41802	5.72448	7.36365e-08	6.8008e-06	7.80158	S4 - S0
201650_at	KRT19	1.92605	3.66981	6.96205	1.72112e-10	5.77315e-08	13.582	S4 - S0
202422_s_at	ACSL4	1.92006	4.04143	5.29434	5.23891e-07	3.16769e-05	5.93892	S4 - S0
211161_s_at	COL3A1	1.9185	8.02032	7.28504	3.26042e-11	1.78264e-08	15.1737	S4 - S0
209803_s_at	PHLDA2	1.90724	4.19849	6.90017	2.35914e-10	7.41298e-08	13.2805	S4 - S0
204606_at	CCL21	1.90488	6.4425	5.51005	1.97916e-07	1.49669e-05	6.86219	S4 - S0
221731_x_at	VCAN	1.89798	5.23512	7.69533	3.78927e-12	3.90903e-09	17.2342	S4 - S0
235945_at	SRD5A2	-1.89508	7.51942	-6.20735	7.40252e-09	1.10281e-06	9.98938	S4 - S0
227180_at	ELOVL7	1.89019	4.30734	7.69855	3.72516e-12	3.90903e-09	17.2505	S4 - S0
205674_x_at	FXYD2	1.88025	6.43598	6.96045	1.73523e-10	5.78497e-08	13.5742	S4 - S0
203000_at	STMN2	1.87785	3.79295	8.05454	5.58136e-13	1.1737e-09	19.0686	S4 - S0
201792_at	AEBP1	1.86327	6.91115	8.19232	2.65918e-13	7.47522e-10	19.7788	S4 - S0
201110_s_at	THBS1	1.84853	6.05583	5.95647	2.4709e-08	2.93687e-06	8.84071	S4 - S0
220446_s_at	CHST4	1.84247	5.63726	7.25215	3.86754e-11	2.07311e-08	15.0103	S4 - S0
218729_at	LXN	1.83486	5.83978	7.10588	8.23401e-11	3.41056e-08	14.2872	S4 - S0
209396_s_at	CHI3L1	1.83415	6.5987	3.22686	0.00160067	0.0150994	-1.54967	S4 - S0
219564_at	KCNJ16	1.83103	4.47355	6.7598	4.80348e-10	1.23301e-07	12.6007	S4 - S0
223699_at	CNDP1	-1.82065	9.37178	-7.17182	5.86103e-11	2.74463e-08	14.6125	S4 - S0
219304_s_at	PDGFD	1.81771	5.77372	8.38647	9.30193e-14	5.29941e-10	20.785	S4 - S0
207434_s_at	FXYD2 /// FXYD6-FXYD2	1.80192	6.17614	6.92153	2.11614e-10	6.84615e-08	13.3844	S4 - S0
201324_at	EMP1	1.79707	5.03612	7.63825	5.12434e-12	4.7487e-09	16.9451	S4 - S0
235129_at	PPP1R1A	-1.7815	6.89528	-6.82948	3.37747e-10	9.51873e-08	12.9374	S4 - S0
204259_at	MMP7	1.77316	4.76025	7.56894	7.38503e-12	5.93789e-09	16.5952	S4 - S0
217771_at	GOLM1	1.77235	6.19237	6.09764	1.25778e-08	1.698e-06	9.48401	S4 - S0
208949_s_at	LGALS3	1.76693	8.48255	6.03207	1.72278e-08	2.20592e-06	9.18423	S4 - S0
204337_at	RGS4	1.76368	4.86966	6.55935	1.31155e-09	2.76868e-07	11.6411	S4 - S0
209292_at	ID4	1.76049	2.89003	6.7616	4.76002e-10	1.23301e-07	12.6094	S4 - S0
227084_at	DTNA	1.75276	4.28995	6.47817	1.96251e-09	3.75706e-07	11.2562	S4 - S0
213071_at	DPT	1.74719	6.44518	7.53316	8.91499e-12	6.86517e-09	16.4149	S4 - S0
200696_s_at	GSN	1.74359	8.63602	6.25688	5.81848e-09	9.01205e-07	10.219	S4 - S0
1555745_a_at	LYZ	1.74334	5.86442	4.12978	6.61695e-05	0.00138933	1.38604	S4 - S0
225016_at	APCDD1	1.74267	4.53276	6.80842	3.7574e-10	1.02207e-07	12.8355	S4 - S0
223737_x_at	CHST9	1.73909	4.98486	6.15025	9.76002e-09	1.38605e-06	9.72577	S4 - S0
211430_s_at	IGHG1 /// IGHG2 /// IGHM /// IGHV4-31 /// MIR8071-1 /// MIR8071-2	1.73505	10.5193	3.85834	0.000182446	0.0030036	0.443625	S4 - S0
213506_at	F2RL1	1.73051	5.70774	5.99784	2.02895e-08	2.54161e-06	9.0284	S4 - S0
202589_at	TYMS	1.71515	7.17905	5.33745	4.32039e-07	2.74352e-05	6.12161	S4 - S0
204620_s_at	VCAN	1.713	5.36663	7.7667	2.59546e-12	3.46114e-09	17.5966	S4 - S0
204533_at	CXCL10	1.7122	8.32545	3.5633	0.000520497	0.00652519	-0.523534	S4 - S0
217022_s_at	IGH /// IGHA1 /// IGHA2	1.71158	8.44778	5.01554	1.78313e-06	8.24811e-05	4.77994	S4 - S0
203706_s_at	FZD7	1.71067	4.10937	7.75691	2.73395e-12	3.54084e-09	17.5468	S4 - S0
1557080_s_at	ITGBL1	1.70668	4.56336	8.43722	7.06104e-14	4.82578e-10	21.0491	S4 - S0
225835_at	SLC12A2	1.70409	5.64655	6.53729	1.46366e-09	3.01983e-07	11.5363	S4 - S0
225612_s_at	B3GNT5	1.70157	3.54685	7.71604	3.39551e-12	3.90533e-09	17.3392	S4 - S0
231376_at	UPP2	1.69034	6.01882	3.40157	0.000901977	0.00984933	-1.02727	S4 - S0
212187_x_at	PTGDS	1.68909	7.22967	5.89314	3.33641e-08	3.64108e-06	8.55478	S4 - S0
229802_at	WISP1	1.68828	3.28625	6.40961	2.75335e-09	4.95867e-07	10.933	S4 - S0
224579_at	SLC38A1	1.68392	5.81409	6.37939	3.19471e-09	5.54511e-07	10.7911	S4 - S0
206291_at	NTS	1.68325	4.20753	5.3764	3.62692e-07	2.39206e-05	6.28749	S4 - S0
202992_at	C7	1.6777	8.93553	7.58084	6.93635e-12	5.66037e-09	16.6552	S4 - S0
221577_x_at	GDF15	1.67754	4.81312	5.34312	4.21188e-07	2.6997e-05	6.14572	S4 - S0
212488_at	COL5A1	1.67071	6.58008	7.19245	5.2686e-11	2.52685e-08	14.7144	S4 - S0
224400_s_at	CHST9	1.6683	4.17838	6.29348	4.86699e-09	7.7581e-07	10.3894	S4 - S0
224694_at	ANTXR1	1.66532	6.70795	7.74132	2.96974e-12	3.69024e-09	17.4675	S4 - S0
218816_at	LRRC1	1.66485	3.45521	7.35516	2.26365e-11	1.38486e-08	15.5229	S4 - S0
211748_x_at	PTGDS	1.66204	7.87668	5.99922	2.01561e-08	2.53341e-06	9.03468	S4 - S0
220177_s_at	TMPRSS3	1.66115	3.45966	7.22154	4.5322e-11	2.31587e-08	14.8585	S4 - S0
211964_at	COL4A2	1.65947	7.66823	8.07132	5.10031e-13	1.11544e-09	19.155	S4 - S0
238018_at	FAM150B	1.65561	4.2896	6.97896	1.57873e-10	5.43555e-08	13.6646	S4 - S0
211980_at	COL4A1	1.65444	7.98539	7.72148	3.29917e-12	3.90533e-09	17.3668	S4 - S0
226189_at	ITGB8	1.65412	3.90084	6.83384	3.30369e-10	9.40778e-08	12.9585	S4 - S0
203789_s_at	SEMA3C	1.65353	3.33225	7.40595	1.73648e-11	1.14388e-08	15.7767	S4 - S0
206938_at	SRD5A2	-1.65339	7.87134	-6.06979	1.43787e-08	1.88526e-06	9.35648	S4 - S0
226145_s_at	FRAS1	1.65247	4.62723	6.29174	4.90861e-09	7.8017e-07	10.3812	S4 - S0
225911_at	NPNT	1.65207	3.62221	7.16747	5.99431e-11	2.74463e-08	14.591	S4 - S0
207584_at	LPA	-1.64896	7.73912	-5.52901	1.81497e-07	1.39177e-05	6.94441	S4 - S0
225681_at	CTHRC1	1.64786	2.62907	7.60113	6.23291e-12	5.32475e-09	16.7576	S4 - S0
204472_at	GEM	1.64483	5.55543	6.02388	1.79167e-08	2.27813e-06	9.14687	S4 - S0
227803_at	ENPP5	1.6434	2.72606	7.9071	1.229e-12	1.86655e-09	18.3125	S4 - S0
212865_s_at	COL14A1	1.63638	5.97547	6.57511	1.21256e-09	2.61012e-07	11.716	S4 - S0
207542_s_at	AQP1	1.63393	5.34111	6.99602	1.44688e-10	5.34514e-08	13.748	S4 - S0
217996_at	PHLDA1	1.63368	6.14719	4.77993	4.86666e-06	0.000180764	3.83264	S4 - S0
230323_s_at	TMEM45B	1.63308	6.26152	4.30326	3.37855e-05	0.000836919	2.01357	S4 - S0
225846_at	ESRP1	1.62647	3.55596	6.19883	7.71519e-09	1.13091e-06	9.94993	S4 - S0
224901_at	SCD5	1.62381	4.71887	7.70289	3.64058e-12	3.90533e-09	17.2725	S4 - S0
1556167_at	MROH2A	-1.60969	4.54186	-3.5573	0.000531396	0.0066047	-0.54257	S4 - S0
226435_at	PAPLN	1.60839	4.38477	7.15005	6.55828e-11	2.93913e-08	14.5049	S4 - S0
230081_at	PLCXD3	1.60485	4.23746	7.27998	3.34738e-11	1.81206e-08	15.1485	S4 - S0
1559033_at	LINC01018	-1.5973	7.06838	-6.4124	2.71575e-09	4.91668e-07	10.9461	S4 - S0
213245_at	ADCY1	-1.59464	7.01469	-6.5001	1.76048e-09	3.50016e-07	11.3599	S4 - S0
227091_at	CCDC146	1.59068	5.36013	7.99772	7.56959e-13	1.37956e-09	18.7768	S4 - S0
209369_at	ANXA3	1.58656	3.59118	7.07611	9.59642e-11	3.86754e-08	14.1408	S4 - S0
230830_at	SLC51B	1.58576	4.19517	4.91553	2.74043e-06	0.000115256	4.37415	S4 - S0
239380_at	C5orf27	-1.58562	6.99763	-3.24564	0.00150649	0.0144594	-1.49461	S4 - S0
219630_at	PDZK1IP1	1.58532	4.08709	6.46962	2.04729e-09	3.88666e-07	11.2158	S4 - S0
1562321_at	PDK4	-1.58354	5.91148	-4.94796	2.38538e-06	0.000103921	4.50512	S4 - S0
206932_at	CH25H	1.58103	4.01347	6.86065	2.88382e-10	8.51075e-08	13.0885	S4 - S0
203088_at	FBLN5	1.57791	6.22118	6.85264	3.00334e-10	8.75735e-08	13.0497	S4 - S0
215176_x_at	IGK /// IGKC	1.57711	7.3956	4.01164	0.000103478	0.00194843	0.969853	S4 - S0
226930_at	FNDC1	1.57533	3.45722	6.14923	9.80832e-09	1.3893e-06	9.72107	S4 - S0
201416_at	SOX4	1.57226	5.34603	6.34771	3.73236e-09	6.31786e-07	10.6426	S4 - S0
201890_at	RRM2	1.56996	5.33873	3.86902	0.000175463	0.00291779	0.479773	S4 - S0
238332_at	ANKRD29	1.56919	5.26002	6.98654	1.51867e-10	5.41776e-08	13.7017	S4 - S0
211538_s_at	HSPA2	1.56915	5.42567	6.68928	6.8495e-10	1.64253e-07	12.2617	S4 - S0
209708_at	MOXD1	1.56131	4.42004	7.75344	2.78475e-12	3.54084e-09	17.5291	S4 - S0
203915_at	CXCL9	1.5535	8.41907	3.1624	0.00196711	0.0174597	-1.73653	S4 - S0
225285_at	BCAT1	1.55346	3.84853	6.5784	1.19284e-09	2.58804e-07	11.7317	S4 - S0
214677_x_at	IGLC1	1.55331	10.4683	3.87488	0.000171744	0.00287599	0.499624	S4 - S0
1553589_a_at	PDZK1IP1	1.5529	3.76072	6.54613	1.40075e-09	2.91337e-07	11.5782	S4 - S0
216268_s_at	JAG1	1.54665	6.7729	7.16922	5.94048e-11	2.74463e-08	14.5996	S4 - S0
217546_at	MT1M	-1.54499	9.42378	-4.87117	3.3104e-06	0.000133774	4.19588	S4 - S0
36711_at	MAFF	1.53082	3.62367	5.32408	4.58704e-07	2.86625e-05	6.06484	S4 - S0
206134_at	ADAMDEC1	1.52893	3.96087	4.81354	4.22484e-06	0.00016176	3.96591	S4 - S0
213994_s_at	SPON1	1.52139	3.71959	6.84979	3.04711e-10	8.81485e-08	13.0358	S4 - S0
225105_at	C12orf75	1.51804	4.8738	5.14535	1.013e-06	5.31532e-05	5.31458	S4 - S0
217728_at	S100A6	1.51653	6.81491	7.01207	1.33277e-10	5.02546e-08	13.8266	S4 - S0
1559573_at	LINC01093	-1.51578	8.43627	-5.02324	1.7247e-06	8.02032e-05	4.81142	S4 - S0
227475_at	FOXQ1	1.51456	4.9839	6.42038	2.611e-09	4.75854e-07	10.9836	S4 - S0
210715_s_at	SPINT2	1.51163	6.49876	7.67197	4.28771e-12	4.18626e-09	17.1158	S4 - S0
1556168_s_at	MROH2A	-1.50879	5.90458	-3.82941	0.00020271	0.00324164	0.346108	S4 - S0
211645_x_at	IGKV1-17 /// IGKV1-17	1.50857	6.28387	3.98292	0.000115208	0.00211143	0.870061	S4 - S0
216598_s_at	CCL2	1.50698	5.71254	5.61755	1.20869e-07	1.01202e-05	7.33054	S4 - S0
226311_at	ADAMTS2	1.50225	6.12982	6.99044	1.48873e-10	5.40025e-08	13.7207	S4 - S0
208323_s_at	ANXA13	1.49942	6.95101	5.64476	1.06602e-07	9.20573e-06	7.44989	S4 - S0
210328_at	GNMT	-1.49885	10.0456	-5.2618	6.05616e-07	3.53016e-05	5.80158	S4 - S0
209773_s_at	RRM2	1.49643	5.85877	3.70257	0.000319618	0.00454844	-0.0746302	S4 - S0
201590_x_at	ANXA2	1.49549	9.07886	6.29756	4.77102e-09	7.64972e-07	10.4084	S4 - S0
225242_s_at	CCDC80	1.49517	3.89639	6.89381	2.43673e-10	7.56979e-08	13.2495	S4 - S0
225799_at	LINC00152 /// LOC101930489 /// MIR4435-1HG	1.4949	5.92703	6.64574	8.52081e-10	1.97405e-07	12.053	S4 - S0
205054_at	NEB	1.49385	4.93515	3.34796	0.00107801	0.0112455	-1.19001	S4 - S0
235144_at	RASEF	1.49383	3.47971	5.84266	4.2337e-08	4.40071e-06	8.32808	S4 - S0
202345_s_at	FABP5	1.4888	6.21493	3.90909	0.00015147	0.00261414	0.61607	S4 - S0
201852_x_at	COL3A1	1.48871	9.44208	6.91066	2.23655e-10	7.08281e-08	13.3315	S4 - S0
227145_at	LOXL4	1.48754	5.69485	6.63369	9.05026e-10	2.07039e-07	11.9954	S4 - S0
204017_at	KDELR3	1.48725	5.96002	5.89314	3.33637e-08	3.64108e-06	8.55479	S4 - S0
210233_at	IL1RAP	-1.48508	7.88205	-4.76709	5.13596e-06	0.000188083	3.78191	S4 - S0
210519_s_at	NQO1	1.48202	4.08734	5.5248	1.85026e-07	1.41269e-05	6.92612	S4 - S0
202995_s_at	FBLN1	1.47968	4.12633	6.80966	3.73396e-10	1.02207e-07	12.8415	S4 - S0
227690_at	GABRB3	1.47754	3.03865	6.46219	2.12397e-09	4.00441e-07	11.1807	S4 - S0
213503_x_at	ANXA2	1.47058	8.91552	6.18644	8.19262e-09	1.18815e-06	9.89268	S4 - S0
209138_x_at	IGLC1	1.47047	10.2539	3.83424	0.000199183	0.00320086	0.362356	S4 - S0
202746_at	ITM2A	1.46948	6.31476	4.92864	2.59114e-06	0.000111201	4.42702	S4 - S0
210427_x_at	ANXA2	1.46011	9.06904	6.14188	1.0163e-08	1.42113e-06	9.6872	S4 - S0
219962_at	ACE2	1.46004	4.6949	5.24753	6.4525e-07	3.70106e-05	5.74154	S4 - S0
213975_s_at	LYZ	1.45869	9.20129	5.6004	1.3081e-07	1.07388e-05	7.25544	S4 - S0
219010_at	C1orf106	1.45196	3.91165	7.02676	1.23613e-10	4.72627e-08	13.8986	S4 - S0
209774_x_at	CXCL2	-1.45179	9.27489	-4.99955	1.91065e-06	8.69815e-05	4.71469	S4 - S0
204304_s_at	PROM1	1.45086	4.67613	6.00506	1.96019e-08	2.46943e-06	9.06124	S4 - S0
242680_at	AVPR1A	-1.44953	5.74945	-3.51201	0.000620846	0.0073971	-0.685351	S4 - S0
202831_at	GPX2	1.4495	8.5115	4.04575	9.1025e-05	0.00176433	1.08909	S4 - S0
214511_x_at	FCGR1B	1.44774	4.88215	3.93909	0.000135586	0.00239676	0.71884	S4 - S0
215076_s_at	COL3A1	1.44507	10.2747	7.22183	4.52548e-11	2.31587e-08	14.8599	S4 - S0
211644_x_at	IGK /// IGKC	1.44301	7.18364	4.44277	1.94228e-05	0.000542638	2.53187	S4 - S0
238835_at	AVPR1A	-1.44083	4.24868	-3.54453	0.000555307	0.00681666	-0.582984	S4 - S0
204404_at	SLC12A2	1.43572	4.42432	7.13642	7.03582e-11	3.07747e-08	14.4377	S4 - S0
207977_s_at	DPT	1.43545	5.0357	6.92903	2.03683e-10	6.6685e-08	13.4209	S4 - S0
232277_at	SLC28A3	1.43536	2.79157	7.21254	4.74842e-11	2.37506e-08	14.8139	S4 - S0
221872_at	RARRES1	1.43285	4.99476	4.70119	6.76186e-06	0.000236561	3.52296	S4 - S0
213438_at	NFASC	1.43149	4.59327	6.96623	1.68477e-10	5.68611e-08	13.6024	S4 - S0
204019_s_at	SH3YL1	1.42648	7.75481	8.36161	1.06445e-13	5.29941e-10	20.6559	S4 - S0
209343_at	EFHD1	-1.42261	7.22795	-4.92134	2.67331e-06	0.000113481	4.39755	S4 - S0
202508_s_at	SNAP25	1.42176	3.71173	7.40777	1.72011e-11	1.14388e-08	15.7857	S4 - S0
205547_s_at	TAGLN	1.41902	6.14499	5.1793	8.7251e-07	4.70458e-05	5.45586	S4 - S0
211122_s_at	CXCL11	1.4167	4.2598	2.60373	0.0103457	0.0590264	-3.21895	S4 - S0
231982_at	SMIM24	1.41565	7.40271	3.05821	0.00272785	0.0223271	-2.03183	S4 - S0
234764_x_at	CKAP2 /// DKFZp667J0810 /// IGLC1 /// IGLJ2 /// IGLJ2 /// IGLJ3 /// IGLJ3 /// IGLJ3 /// IGLV1-36 /// IGLV1-36 /// IGLV1-44 /// IGLV1-50 /// IGLV1-50 /// IGLV@	1.40721	5.12048	3.76995	0.000251281	0.00380365	0.147463	S4 - S0
1552390_a_at	ERICH5	1.40672	6.03139	6.24968	6.02609e-09	9.25495e-07	10.1856	S4 - S0
209099_x_at	JAG1	1.40389	7.38437	7.30003	3.01615e-11	1.68927e-08	15.2482	S4 - S0
214768_x_at	IGKC /// IGKV2-28 /// IGKV2-28 /// IGKV2D-28 /// IGKV2D-28	1.403	6.69685	4.16604	5.75834e-05	0.00125035	1.51562	S4 - S0
212713_at	MFAP4	1.40066	5.68094	7.6882	3.93501e-12	3.98419e-09	17.198	S4 - S0
203131_at	PDGFRA	1.39749	8.30081	7.71236	3.4625e-12	3.90533e-09	17.3205	S4 - S0
219386_s_at	SLAMF8	1.39539	4.73053	4.38247	2.47084e-05	0.000651679	2.30636	S4 - S0
212190_at	SERPINE2	1.39427	7.22623	7.10632	8.21544e-11	3.41056e-08	14.2894	S4 - S0
201761_at	MTHFD2	1.38999	5.36876	5.33215	4.42414e-07	2.79224e-05	6.09912	S4 - S0
201069_at	MMP2	1.38882	5.9689	8.36131	1.06618e-13	5.29941e-10	20.6543	S4 - S0
1554668_a_at	FAM151A	-1.38828	5.72059	-3.73573	0.000284036	0.00416568	0.0342874	S4 - S0
230964_at	FREM2	1.38822	3.7339	3.4039	0.000894988	0.00979453	-1.02016	S4 - S0
226403_at	TMC4	1.38815	5.20753	6.9502	1.82845e-10	6.05883e-08	13.5242	S4 - S0
226517_at	BCAT1	1.38708	4.25067	5.66129	9.87494e-08	8.61104e-06	7.52261	S4 - S0
210997_at	HGF	1.38275	4.54491	5.9125	3.04422e-08	3.40374e-06	8.64203	S4 - S0
212295_s_at	SLC7A1	1.37733	5.33265	6.39318	2.98523e-09	5.28212e-07	10.8558	S4 - S0
205267_at	LOC101928620 /// POU2AF1	1.37627	4.42447	4.13999	6.36354e-05	0.00135012	1.42244	S4 - S0
205363_at	BBOX1	-1.37485	8.88834	-6.24366	6.20517e-09	9.4241e-07	10.1577	S4 - S0
209392_at	ENPP2	1.37448	8.29218	5.40593	3.17487e-07	2.14061e-05	6.41374	S4 - S0
209772_s_at	CD24	1.36961	4.29472	6.98321	1.54475e-10	5.43555e-08	13.6854	S4 - S0
232124_at	FAM198A	-1.36686	4.25724	-5.54465	1.68968e-07	1.31413e-05	7.01233	S4 - S0
229437_at	MIR155 /// MIR155HG	1.36332	3.61048	4.54709	1.27439e-05	0.000390349	2.92721	S4 - S0
201292_at	TOP2A	1.36327	3.6466	3.90734	0.000152447	0.00262686	0.610107	S4 - S0
32128_at	CCL18	1.36076	4.89359	4.3456	2.85948e-05	0.000732969	2.16961	S4 - S0
226932_at	SSPN	1.35817	4.31479	5.71938	7.5406e-08	6.9059e-06	7.779	S4 - S0
226103_at	NEXN	1.35786	3.48333	5.46529	2.42645e-07	1.72968e-05	6.66879	S4 - S0
205749_at	CYP1A1	-1.35783	8.08523	-3.82105	0.000208957	0.00331825	0.31802	S4 - S0
211981_at	COL4A1	1.35767	6.10052	6.73376	5.47697e-10	1.37311e-07	12.4753	S4 - S0
209529_at	PPAP2C	1.35638	4.53181	6.83142	3.3445e-10	9.47464e-08	12.9468	S4 - S0
202766_s_at	FBN1	1.35599	6.59637	7.21133	4.77836e-11	2.37506e-08	14.8079	S4 - S0
226218_at	IL7R	1.35244	6.00457	5.47705	2.3002e-07	1.65971e-05	6.7195	S4 - S0
224367_at	BEX2	1.35122	4.83584	6.82276	3.49445e-10	9.69843e-08	12.9049	S4 - S0
233565_s_at	FKBP1A-SDCBP2 /// SDCBP2	1.35072	5.86328	6.61113	1.01307e-09	2.27006e-07	11.8877	S4 - S0
215121_x_at	CYAT1 /// IGLC1 /// IGLV1-44	1.35029	10.092	3.80743	0.00021952	0.00343707	0.272396	S4 - S0
235049_at	ADCY1	-1.35019	6.09615	-6.00755	1.93701e-08	2.45153e-06	9.07257	S4 - S0
212314_at	SEL1L3	1.34973	7.37542	6.07199	1.42281e-08	1.8745e-06	9.36651	S4 - S0
228221_at	SLC44A3	1.34787	5.33403	4.85341	3.56953e-06	0.000141321	4.1248	S4 - S0
217967_s_at	FAM129A	1.34492	5.11272	4.99049	1.98677e-06	8.94048e-05	4.67778	S4 - S0
204301_at	KBTBD11	-1.34451	5.82212	-5.87128	3.69938e-08	3.92745e-06	8.45647	S4 - S0
218723_s_at	RGCC	1.34115	4.0182	4.97132	2.15767e-06	9.56849e-05	4.59985	S4 - S0
212070_at	GPR56	1.34018	5.8934	8.09193	4.56564e-13	1.04011e-09	19.261	S4 - S0
221541_at	CRISPLD2	1.33837	6.02005	7.96632	8.95527e-13	1.44009e-09	18.6157	S4 - S0
206392_s_at	RARRES1	1.33808	4.29419	4.94542	2.41144e-06	0.000104722	4.49486	S4 - S0
207609_s_at	CYP1A2	-1.33488	9.56102	-4.87001	3.3268e-06	0.000133978	4.19122	S4 - S0
203001_s_at	STMN2	1.33419	2.99435	7.20861	4.8459e-11	2.38693e-08	14.7945	S4 - S0
203903_s_at	HEPH	1.33074	4.36751	7.67784	4.1568e-12	4.13224e-09	17.1455	S4 - S0
224494_x_at	HSD17B14	-1.33046	5.67775	-5.6392	1.09372e-07	9.41722e-06	7.42551	S4 - S0
210302_s_at	MAB21L2	1.32797	4.82412	6.71868	5.90879e-10	1.46182e-07	12.4028	S4 - S0
228268_at	FMO2	1.32493	4.80128	5.99403	2.06619e-08	2.57332e-06	9.01107	S4 - S0
221651_x_at	IGK /// IGKC	1.32463	11.1032	4.19887	5.07397e-05	0.00113603	1.63366	S4 - S0
222450_at	PMEPA1	1.3236	4.67841	6.71285	6.08458e-10	1.49853e-07	12.3748	S4 - S0
238756_at	GAS2L3	1.32318	4.03877	5.45917	2.49484e-07	1.7738e-05	6.64241	S4 - S0
236656_s_at	LOC100288911	1.3214	3.86521	5.84943	4.1009e-08	4.28713e-06	8.35841	S4 - S0
208471_at	HPR	-1.31902	9.58003	-6.99209	1.47622e-10	5.40025e-08	13.7288	S4 - S0
34210_at	CD52	1.31594	6.30754	4.39027	2.39534e-05	0.000636133	2.33542	S4 - S0
203824_at	TSPAN8	1.31594	8.56865	3.47459	0.000705278	0.00811641	-0.802219	S4 - S0
205758_at	CD8A	1.31548	6.61896	4.34377	2.88024e-05	0.000736908	2.16284	S4 - S0
214803_at	CDH6	1.31403	4.75657	7.24184	4.07978e-11	2.16565e-08	14.9591	S4 - S0
210915_x_at	TRBC1	1.31333	7.07433	4.81486	4.20129e-06	0.000161197	3.97117	S4 - S0
217378_x_at	IGKV1OR2-108 /// IGKV1OR2-108	1.31071	6.84679	4.21731	4.72454e-05	0.00108036	1.70026	S4 - S0
242871_at	PAQR5	1.31005	3.76116	7.16052	6.21324e-11	2.80751e-08	14.5566	S4 - S0
204698_at	ISG20	1.30882	5.95548	4.89816	2.95125e-06	0.000122057	4.30421	S4 - S0
236220_at	SLC16A10	-1.3072	4.88498	-4.70533	6.64647e-06	0.00023311	3.53916	S4 - S0
235048_at	FAM169A	1.30628	5.55264	5.30934	4.89951e-07	3.02348e-05	6.00239	S4 - S0
229964_at	C9orf152	1.30618	2.55564	5.83095	4.47349e-08	4.60618e-06	8.27565	S4 - S0
211643_x_at	IGK /// IGKC	1.30416	5.36264	4.54989	1.25992e-05	0.000387874	2.93793	S4 - S0
243110_x_at	NPW	1.3034	4.75868	3.92521	0.000142724	0.00249232	0.671231	S4 - S0
223484_at	C15orf48	1.30276	3.94912	3.6491	0.000386024	0.00524083	-0.24862	S4 - S0
1554018_at	GPNMB	1.29926	3.15117	3.99569	0.000109842	0.00203926	0.914377	S4 - S0
214669_x_at	IGKC	1.29812	8.64918	4.1098	7.14106e-05	0.00147113	1.31502	S4 - S0
201117_s_at	CPE	1.29793	4.62378	3.64496	0.000391679	0.00530469	-0.262013	S4 - S0
206978_at	CCR2	1.29645	5.5487	5.46437	2.4367e-07	1.73472e-05	6.66479	S4 - S0
224795_x_at	IGK /// IGKC	1.29546	11.4855	4.09833	7.45978e-05	0.00152472	1.27434	S4 - S0
210986_s_at	TPM1	1.29538	8.62399	6.73293	5.49998e-10	1.37311e-07	12.4713	S4 - S0
201141_at	GPNMB	1.29505	9.10481	4.17149	5.6389e-05	0.00123231	1.53516	S4 - S0
212592_at	IGJ	1.29234	8.06173	4.1361	6.45877e-05	0.0013603	1.40859	S4 - S0
217997_at	PHLDA1	1.29173	4.34991	4.52477	1.39534e-05	0.000416887	2.84209	S4 - S0
213423_x_at	TUSC3	1.29077	6.5627	6.70023	6.48293e-10	1.57535e-07	12.3142	S4 - S0
205463_s_at	PDGFA	1.28979	4.45601	6.33094	4.05226e-09	6.77545e-07	10.5642	S4 - S0
211339_s_at	ITK	1.28951	5.13389	5.19785	8.03963e-07	4.41776e-05	5.53331	S4 - S0
202949_s_at	FHL2	1.28917	6.1711	5.56915	1.51018e-07	1.19839e-05	7.11899	S4 - S0
205741_s_at	DTNA	1.28882	3.23601	5.53593	1.75843e-07	1.35794e-05	6.97446	S4 - S0
218585_s_at	DTL	1.28852	4.45226	4.22418	4.60038e-05	0.00105772	1.72512	S4 - S0
201109_s_at	THBS1	1.28816	6.04223	5.42865	2.865e-07	1.97478e-05	6.51116	S4 - S0
219148_at	PBK	1.28714	3.59711	3.4961	0.00065551	0.00770587	-0.735166	S4 - S0
205939_at	CYP3A7 /// CYP3A7-CYP3AP1	1.28654	9.59921	4.91277	2.77292e-06	0.000116443	4.36303	S4 - S0
225520_at	LOC100996643 /// LOC101928195 /// MTHFD1L	1.28649	4.37715	6.28567	5.05628e-09	8.01311e-07	10.353	S4 - S0
215379_x_at	IGLV1-44	1.28599	8.92001	3.7111	0.000310077	0.00444274	-0.0466737	S4 - S0
234994_at	TMEM200A	1.28483	2.8917	7.41205	1.68207e-11	1.14231e-08	15.8072	S4 - S0
221671_x_at	IGK /// IGKC	1.28403	11.1167	4.16788	5.71776e-05	0.00124384	1.52221	S4 - S0
214836_x_at	IGK /// IGKC	1.28099	8.6004	4.47413	1.71228e-05	0.000492213	2.65004	S4 - S0
226051_at	SELM	1.28098	5.56458	6.50262	1.73862e-09	3.48201e-07	11.3719	S4 - S0
204823_at	NAV3	1.28054	4.38904	6.88101	2.60055e-10	7.94331e-08	13.1873	S4 - S0
225782_at	MSRB3	1.28026	5.14135	5.53916	1.73264e-07	1.33992e-05	6.98849	S4 - S0
213519_s_at	LAMA2	1.27924	5.75016	7.73161	3.12662e-12	3.79884e-09	17.4183	S4 - S0
211796_s_at	TRBC1	1.27885	6.54501	4.33551	2.97579e-05	0.000754644	2.1323	S4 - S0
208850_s_at	THY1	1.27828	5.17282	8.11405	4.05372e-13	9.92984e-10	19.375	S4 - S0
229331_at	SPATA18	1.27727	4.08849	5.34916	4.09926e-07	2.64613e-05	6.17142	S4 - S0
236576_at	CTNNA3	-1.27593	4.173	-4.0931	7.60931e-05	0.00154604	1.25586	S4 - S0
231993_at	ITGBL1	1.27545	2.66785	8.23438	2.11919e-13	7.24166e-10	19.9963	S4 - S0
226226_at	TMEM45B	1.26997	6.74564	4.37449	2.55035e-05	0.00066878	2.2767	S4 - S0
212827_at	IGHM	1.26759	5.3154	6.18336	8.31589e-09	1.19704e-06	9.87844	S4 - S0
229724_at	GABRB3	1.26198	3.175	5.01167	1.81317e-06	8.35174e-05	4.76416	S4 - S0
219230_at	TMEM100	1.26014	4.84852	5.8883	3.41354e-08	3.68844e-06	8.53302	S4 - S0
216840_s_at	LAMA2	1.26004	5.50311	7.97261	8.65899e-13	1.44009e-09	18.648	S4 - S0
206034_at	SERPINB8	1.25949	4.86276	5.93463	2.74102e-08	3.1684e-06	8.74192	S4 - S0
212192_at	KCTD12	1.25942	7.26155	5.41572	3.03757e-07	2.06823e-05	6.45567	S4 - S0
212915_at	PDZRN3	1.25684	4.31518	6.42317	2.5753e-09	4.70917e-07	10.9968	S4 - S0
217975_at	WBP5	1.25659	7.56464	6.58585	1.14931e-09	2.51353e-07	11.7672	S4 - S0
216576_x_at	IGK /// IGKC	1.2565	5.97872	4.2879	3.5884e-05	0.000875874	1.95723	S4 - S0
202149_at	NEDD9	1.25559	6.24868	5.88073	3.53786e-08	3.80024e-06	8.49897	S4 - S0
216207_x_at	IGKC	1.25504	7.47908	3.99699	0.000109313	0.00203013	0.918864	S4 - S0
228046_at	ZNF827	1.25442	3.96195	6.97749	1.59065e-10	5.43555e-08	13.6574	S4 - S0
221127_s_at	DKK3	1.25369	2.95248	7.47084	1.23647e-11	8.77971e-09	16.1018	S4 - S0
235979_at	C7	1.25257	5.68285	6.4846	1.90105e-09	3.71214e-07	11.2866	S4 - S0
209101_at	CTGF	1.25228	5.87343	4.85707	3.5145e-06	0.000140055	4.13945	S4 - S0
205831_at	CD2	1.24915	5.82814	4.97656	2.10956e-06	9.40016e-05	4.62115	S4 - S0
200897_s_at	PALLD	1.249	6.99158	6.22221	6.88747e-09	1.03739e-06	10.0582	S4 - S0
218237_s_at	SLC38A1	1.24847	5.58711	5.49106	2.15815e-07	1.58812e-05	6.78	S4 - S0
202994_s_at	FBLN1	1.24737	5.5919	6.30419	4.6189e-09	7.44951e-07	10.4393	S4 - S0
203196_at	ABCC4	1.24598	4.21138	6.54832	1.38555e-09	2.90249e-07	11.5886	S4 - S0
201468_s_at	NQO1	1.24537	4.29472	5.3252	4.56406e-07	2.85826e-05	6.06961	S4 - S0
235898_at	LOC102723845	-1.24464	6.64648	-5.66637	9.64536e-08	8.43776e-06	7.54497	S4 - S0
236044_at	PPAPDC1A	1.24319	4.90209	7.0513	1.09001e-10	4.22667e-08	14.0189	S4 - S0
204955_at	SRPX	1.24075	7.41289	6.88364	2.56599e-10	7.88176e-08	13.2001	S4 - S0
224497_x_at	HSD17B14	-1.24053	5.76855	-5.40935	3.12616e-07	2.12063e-05	6.4284	S4 - S0
222838_at	SLAMF7	1.24017	5.56989	3.71722	0.000303405	0.00438027	-0.0266011	S4 - S0
212998_x_at	HLA-DQB1 /// LOC101060835	1.23961	7.3748	4.07628	8.11074e-05	0.00161845	1.19644	S4 - S0
236175_at	TRIM55	-1.23904	7.51674	-4.7155	6.37122e-06	0.00022445	3.57897	S4 - S0
219885_at	SLFN12	1.239	3.87342	6.65191	8.26162e-10	1.92214e-07	12.0826	S4 - S0
218883_s_at	CENPU	1.23893	4.70701	3.56002	0.000526423	0.00657577	-0.533933	S4 - S0
213241_at	PLXNC1	1.2374	4.82717	4.45602	1.84164e-05	0.000521448	2.58175	S4 - S0
210839_s_at	ENPP2	1.23554	6.68283	5.0636	1.44775e-06	7.06118e-05	4.97686	S4 - S0
206295_at	IL18	1.23487	4.35077	5.54956	1.65206e-07	1.29407e-05	7.03371	S4 - S0
204470_at	CXCL1	1.23402	4.23206	7.19878	5.09872e-11	2.46701e-08	14.7458	S4 - S0
206424_at	CYP26A1	-1.23345	7.18414	-2.89461	0.00448621	0.0324449	-2.47834	S4 - S0
222257_s_at	ACE2	1.23264	5.47147	5.22232	7.2154e-07	4.04203e-05	5.63571	S4 - S0
219407_s_at	LAMC3	1.23222	5.02845	6.85987	2.89529e-10	8.51075e-08	13.0847	S4 - S0
208683_at	CAPN2	1.23215	8.52513	5.97228	2.29177e-08	2.80948e-06	8.91238	S4 - S0
201108_s_at	THBS1	1.23202	5.34284	5.82191	4.6678e-08	4.76141e-06	8.23519	S4 - S0
227719_at	SMAD9	1.23098	5.47801	5.70944	7.89765e-08	7.13726e-06	7.73501	S4 - S0
1559584_a_at	C16orf54	1.22896	3.21891	4.8278	3.97806e-06	0.000154256	4.02264	S4 - S0
216491_x_at	IGHM	1.22522	5.1779	3.56581	0.000516014	0.00648278	-0.515587	S4 - S0
218872_at	TESC	1.22416	5.25008	6.79277	4.06675e-10	1.08995e-07	12.7599	S4 - S0
209795_at	CD69	1.22038	3.44546	4.87094	3.31369e-06	0.000133808	4.19494	S4 - S0
211340_s_at	MCAM /// MIR6756	1.22025	6.24272	7.78249	2.38667e-12	3.26365e-09	17.6769	S4 - S0
226086_at	SYT13	1.21894	5.03034	7.29959	3.02305e-11	1.68927e-08	15.246	S4 - S0
203477_at	COL15A1	1.21783	2.81998	5.29391	5.24906e-07	3.16769e-05	5.93709	S4 - S0
203498_at	RCAN2	1.21522	5.11029	4.28055	3.69316e-05	0.00089505	1.93033	S4 - S0
219113_x_at	HSD17B14	-1.21435	6.22949	-5.88247	3.50893e-08	3.78403e-06	8.50679	S4 - S0
205044_at	GABRP	1.2142	3.21486	5.72643	7.297e-08	6.75342e-06	7.81022	S4 - S0
208816_x_at	ANXA2P2	1.21328	7.36611	6.26872	5.4923e-09	8.65394e-07	10.2741	S4 - S0
225502_at	DOCK8	1.21211	5.91155	5.40502	3.18792e-07	2.14654e-05	6.40985	S4 - S0
1563610_at	LOC157273	-1.21	5.40518	-4.29195	3.53185e-05	0.000865039	1.97208	S4 - S0
229779_at	COL4A4	1.20952	4.94774	5.13442	1.06276e-06	5.49209e-05	5.26921	S4 - S0
220139_at	DNMT3L	-1.20947	6.71388	-5.69062	8.61924e-08	7.66663e-06	7.65189	S4 - S0
210163_at	CXCL11	1.20943	3.8851	2.80184	0.00589657	0.0394607	-2.72205	S4 - S0
201667_at	GJA1	1.20775	6.00686	5.27039	5.82905e-07	3.4306e-05	5.83779	S4 - S0
227480_at	SUSD2	1.20702	4.68011	7.78241	2.38767e-12	3.26365e-09	17.6765	S4 - S0
205666_at	FMO1	1.20702	5.42067	3.44642	0.000775837	0.00874977	-0.889516	S4 - S0
209670_at	TRAC	1.20307	6.31007	5.27261	5.7717e-07	3.40786e-05	5.84716	S4 - S0
201037_at	PFKP	1.20255	5.24657	6.83726	3.24701e-10	9.29477e-08	12.9751	S4 - S0
204162_at	NDC80	1.20151	4.04309	4.25706	4.04816e-05	0.000960648	1.84456	S4 - S0
201163_s_at	IGFBP7	1.20142	9.84155	6.30772	4.53981e-09	7.36541e-07	10.4558	S4 - S0
211966_at	COL4A2	1.20123	4.62549	6.26413	5.61643e-09	8.74868e-07	10.2527	S4 - S0
227230_s_at	KIAA1211	1.20111	3.53782	6.21976	6.96993e-09	1.04693e-06	10.0468	S4 - S0
204619_s_at	VCAN	1.19963	3.80125	7.52194	9.45632e-12	7.18089e-09	16.3585	S4 - S0
210139_s_at	PMP22	1.19918	6.60766	6.92474	2.08178e-10	6.77508e-08	13.4001	S4 - S0
205590_at	RASGRP1	1.19894	4.77512	4.24515	4.24034e-05	0.000993541	1.80123	S4 - S0
221645_s_at	ZNF83	1.19587	4.56657	6.99009	1.49143e-10	5.40025e-08	13.719	S4 - S0
211663_x_at	PTGDS	1.19139	5.92368	5.62374	1.17466e-07	9.91119e-06	7.35767	S4 - S0
201505_at	LAMB1	1.18991	6.52333	5.87402	3.65183e-08	3.88451e-06	8.46879	S4 - S0
209560_s_at	DLK1	1.18938	3.69704	4.52718	1.38175e-05	0.000414185	2.85127	S4 - S0
226279_at	PRSS23	1.18894	6.09966	6.84801	3.07473e-10	8.84795e-08	13.0272	S4 - S0
207995_s_at	CLEC4M	-1.18783	8.23926	-6.541	1.43691e-09	2.97587e-07	11.5539	S4 - S0
219915_s_at	SLC16A10	-1.18553	7.14886	-5.02176	1.73584e-06	8.04981e-05	4.80534	S4 - S0
216401_x_at	IGKV1-37 /// IGKV1-37 /// IGKV1D-37 /// IGKV1D-37	1.1849	6.48148	3.88324	0.000166563	0.00280775	0.528011	S4 - S0
204026_s_at	ZWINT	1.18394	5.83529	3.7954	0.000229274	0.00355316	0.232189	S4 - S0
226525_at	STK17B	1.1832	6.24	5.21096	7.58743e-07	4.20733e-05	5.58811	S4 - S0
231483_at	LOC100505985	-1.18204	7.4181	-4.68378	7.26872e-06	0.000250853	3.45495	S4 - S0
205047_s_at	ASNS	1.18128	4.52652	6.34176	3.84293e-09	6.46499e-07	10.6148	S4 - S0
239752_at	CECR2	-1.18011	6.52596	-5.24345	6.57039e-07	3.74985e-05	5.72439	S4 - S0
209969_s_at	STAT1	1.18002	7.96502	3.8682	0.000175992	0.00292206	0.476988	S4 - S0
236277_at	AF070581	1.17965	2.49718	6.03828	1.6724e-08	2.16166e-06	9.21251	S4 - S0
201162_at	IGFBP7	1.17845	10.5541	7.32401	2.66238e-11	1.53227e-08	15.3676	S4 - S0
1556387_at	LOC100507389	-1.1783	9.14834	-5.30244	5.05308e-07	3.10029e-05	5.97314	S4 - S0
213193_x_at	TRBC1	1.17814	7.85227	4.60644	9.99946e-06	0.000323312	3.15503	S4 - S0
204135_at	FILIP1L	1.17703	5.27068	6.20131	7.6227e-09	1.12641e-06	9.96144	S4 - S0
238063_at	TMEM154	1.17681	5.50757	3.61147	0.000440355	0.00577977	-0.369828	S4 - S0
210987_x_at	TPM1	1.17538	8.79121	6.5145	1.63911e-09	3.33154e-07	11.4281	S4 - S0
212311_at	SEL1L3	1.17428	5.97318	5.47056	2.3691e-07	1.69765e-05	6.69149	S4 - S0
212489_at	COL5A1	1.16826	4.55034	6.64083	8.73272e-10	2.00614e-07	12.0296	S4 - S0
219099_at	C12orf5	1.16625	5.9191	4.82419	4.03911e-06	0.000155959	4.00828	S4 - S0
201431_s_at	DPYSL3	1.16512	4.59868	7.06544	1.01372e-10	3.98741e-08	14.0883	S4 - S0
1552701_a_at	CARD16	1.16485	6.53363	5.14759	1.0031e-06	5.2735e-05	5.32387	S4 - S0
219768_at	VTCN1	1.16434	3.93292	6.55262	1.35625e-09	2.85205e-07	11.609	S4 - S0
202826_at	SPINT1	1.16291	5.07099	7.32404	2.66202e-11	1.53227e-08	15.3677	S4 - S0
202431_s_at	MYC	1.16254	6.40388	5.48993	2.1693e-07	1.59203e-05	6.77511	S4 - S0
213920_at	CUX2	-1.16232	7.29956	-3.57144	0.000506059	0.00638854	-0.497691	S4 - S0
209118_s_at	TUBA1A	1.16231	7.85695	5.69586	8.41209e-08	7.51692e-06	7.67501	S4 - S0
1552389_at	ERICH5	1.16221	4.01389	5.37311	3.68098e-07	2.41991e-05	6.27346	S4 - S0
206332_s_at	IFI16	1.16218	7.03272	6.33424	3.98717e-09	6.68707e-07	10.5796	S4 - S0
232458_at	COL3A1	1.16215	5.44629	6.38619	3.08965e-09	5.41431e-07	10.823	S4 - S0
218856_at	TNFRSF21	1.16175	6.76575	6.62147	9.6208e-10	2.17362e-07	11.937	S4 - S0
203213_at	CDK1	1.15982	4.94491	3.9853	0.000114191	0.00210144	0.878302	S4 - S0
1555630_a_at	NARR /// RAB34	1.15796	5.96465	6.96802	1.66941e-10	5.66924e-08	13.6112	S4 - S0
228504_at	SCN7A	1.15736	3.4561	5.29668	5.18452e-07	3.14959e-05	5.94881	S4 - S0
227167_s_at	RASSF3	1.15714	7.05661	5.79163	5.38053e-08	5.31972e-06	8.1	S4 - S0
222449_at	PMEPA1	1.15563	4.41874	6.88581	2.53787e-10	7.83943e-08	13.2107	S4 - S0
203632_s_at	GPRC5B	1.15512	5.32906	5.63855	1.09704e-07	9.4309e-06	7.42263	S4 - S0
204774_at	EVI2A	1.15486	5.50157	4.92149	2.67152e-06	0.000113481	4.39818	S4 - S0
209924_at	CCL18	1.15431	5.73749	4.34028	2.92023e-05	0.000744699	2.14994	S4 - S0
223253_at	EPDR1	1.15317	6.71011	5.45493	2.54335e-07	1.8036e-05	6.62414	S4 - S0
209335_at	DCN	1.15102	8.66214	7.16652	6.02389e-11	2.74463e-08	14.5862	S4 - S0
227051_at	BACE2	1.15016	3.19779	6.97766	1.58921e-10	5.43555e-08	13.6583	S4 - S0
202720_at	TES	1.14987	6.77783	5.97065	2.3097e-08	2.81816e-06	8.90496	S4 - S0
210143_at	ANXA10	-1.14943	9.7127	-6.66873	7.59361e-10	1.77428e-07	12.1631	S4 - S0
227862_at	TRNP1	1.14817	5.9776	6.24728	6.09694e-09	9.33754e-07	10.1744	S4 - S0
226997_at	ADAMTS12	1.1478	5.39745	7.58773	6.68917e-12	5.54137e-09	16.69	S4 - S0
228713_s_at	HSD17B14	-1.14671	7.15245	-5.61639	1.21521e-07	1.01593e-05	7.32543	S4 - S0
1554474_a_at	MOXD1	1.14648	3.85364	6.44096	2.35888e-09	4.37193e-07	11.0806	S4 - S0
215946_x_at	IGLL3P	1.14618	6.85569	4.08983	7.70455e-05	0.00155902	1.24428	S4 - S0
208837_at	TMED3	1.14577	6.01639	6.59592	1.09304e-09	2.42936e-07	11.8151	S4 - S0
228423_at	MAP9	1.14551	3.60952	6.98075	1.5643e-10	5.43555e-08	13.6734	S4 - S0
221974_at	IPW /// LOC101930404 /// PWARSN /// SNORD107 /// SNORD115-13 /// SNORD115-26 /// SNORD115-7 /// SNORD116-22 /// SNORD116-28 /// SNORD116-4 /// SNRPN	1.14533	4.11236	6.18908	8.08834e-09	1.18229e-06	9.9049	S4 - S0
220393_at	LGSN	-1.14161	3.95289	-4.20944	4.87064e-05	0.00110316	1.67183	S4 - S0
206632_s_at	APOBEC3B	1.14093	3.04293	4.46316	1.78958e-05	0.00050961	2.60864	S4 - S0
225275_at	EDIL3	1.14084	2.90628	4.90205	2.90271e-06	0.000120414	4.31986	S4 - S0
221011_s_at	LBH	1.14083	6.79468	6.66886	7.58865e-10	1.77428e-07	12.1637	S4 - S0
226621_at	OSMR	1.13848	6.62948	5.75097	6.50772e-08	6.16654e-06	7.91908	S4 - S0
214920_at	THSD7A	1.13815	3.61991	6.87437	2.68971e-10	8.08023e-08	13.1551	S4 - S0
204963_at	SSPN	1.1381	3.64702	6.2542	5.8948e-09	9.0852e-07	10.2066	S4 - S0
204352_at	TRAF5	1.13702	4.62414	5.13505	1.05981e-06	5.48206e-05	5.27183	S4 - S0
214777_at	abParts /// IGKC /// IGKV4-1 /// IGKV4-1	1.13464	6.40287	3.57565	0.000498737	0.0063212	-0.484298	S4 - S0
203485_at	RTN1	1.13313	3.98795	4.88164	3.1663e-06	0.000129676	4.23786	S4 - S0
243618_s_at	ZNF827	1.12951	5.06206	6.50899	1.68453e-09	3.3861e-07	11.402	S4 - S0
216950_s_at	FCGR1A /// FCGR1B /// FCGR1C	1.12864	5.3256	3.59956	0.000459018	0.00595359	-0.408008	S4 - S0
209598_at	PNMA2	1.12832	4.43512	5.30147	5.07501e-07	3.10376e-05	5.96904	S4 - S0
201289_at	CYR61	1.12667	6.30563	4.2487	4.18216e-05	0.000983916	1.81414	S4 - S0
212573_at	ENDOD1	1.12614	5.71136	7.40042	1.78747e-11	1.16345e-08	15.749	S4 - S0
204984_at	GPC4	1.12593	3.72145	6.89639	2.40493e-10	7.51367e-08	13.2621	S4 - S0
1558217_at	SLFN13	1.12535	3.5728	6.48133	1.932e-09	3.73258e-07	11.2712	S4 - S0
227628_at	GPX8	1.12374	3.69239	5.46929	2.38279e-07	1.703e-05	6.68602	S4 - S0
205998_x_at	CYP3A4	-1.12341	11.2575	-5.2178	7.36129e-07	4.10692e-05	5.61676	S4 - S0
222453_at	CYBRD1	1.12259	7.20946	7.10142	8.42555e-11	3.45789e-08	14.2652	S4 - S0
209154_at	P2RX5-TAX1BP3 /// TAX1BP3	1.12254	8.45485	5.93865	2.68925e-08	3.1284e-06	8.76007	S4 - S0
201631_s_at	IER3	1.1215	6.50336	5.92471	2.8731e-08	3.29322e-06	8.69711	S4 - S0
214927_at	ITGBL1	1.12106	3.9381	7.49799	1.07238e-11	7.82693e-09	16.2381	S4 - S0
237350_at	TTC36	-1.12076	8.82457	-6.51153	1.6634e-09	3.35596e-07	11.4141	S4 - S0
204083_s_at	TPM2	1.11905	5.52357	3.89206	0.000161256	0.00274443	0.55802	S4 - S0
229435_at	GLIS3	1.11712	4.74387	6.85213	3.01121e-10	8.75735e-08	13.0471	S4 - S0
209436_at	SPON1	1.11697	5.32035	5.90787	3.11177e-08	3.45805e-06	8.62113	S4 - S0
33304_at	ISG20	1.11659	5.96948	4.87444	3.26469e-06	0.000132416	4.209	S4 - S0
201930_at	MCM6	1.11602	6.72664	4.6293	9.10294e-06	0.000299641	3.24332	S4 - S0
209116_x_at	HBB	-1.11589	8.21991	-3.06314	0.00268652	0.0220914	-2.01807	S4 - S0
200953_s_at	CCND2	1.11572	5.75527	4.92143	2.6722e-06	0.000113481	4.39794	S4 - S0
229560_at	TLR8	1.11195	5.86042	4.13305	6.53458e-05	0.00137468	1.39771	S4 - S0
205499_at	SRPX2	1.10918	4.15376	6.91894	2.14427e-10	6.89634e-08	13.3718	S4 - S0
228497_at	SLC22A15	1.10913	3.88226	5.46995	2.37569e-07	1.70015e-05	6.68885	S4 - S0
227061_at	LINC01279	1.10826	3.2595	5.875	3.63491e-08	3.87621e-06	8.47321	S4 - S0
219990_at	E2F8	1.10507	2.53589	4.42752	2.0646e-05	0.000568675	2.47463	S4 - S0
220643_s_at	FAIM	1.10319	5.32177	6.64248	8.66079e-10	1.99801e-07	12.0375	S4 - S0
202747_s_at	ITM2A	1.10241	6.49372	4.95348	2.32956e-06	0.000101899	4.52748	S4 - S0
225685_at	CDC42EP3	1.1009	4.51668	6.22332	6.85015e-09	1.03462e-06	10.0633	S4 - S0
1554696_s_at	TYMS	1.09997	5.46507	5.03824	1.61623e-06	7.71356e-05	4.87281	S4 - S0
213358_at	MTCL1	1.09701	5.45023	6.14391	1.00637e-08	1.41085e-06	9.69656	S4 - S0
206641_at	TNFRSF17	1.0968	3.77987	3.89734	0.000158162	0.00269982	0.575979	S4 - S0
226272_at	RCAN3	1.09422	5.87833	6.0599	1.50779e-08	1.96281e-06	9.31123	S4 - S0
201666_at	TIMP1	1.0937	10.047	6.6293	9.25154e-10	2.09887e-07	11.9744	S4 - S0
213954_at	FAM169A	1.0926	3.73818	5.19008	8.32015e-07	4.52191e-05	5.50084	S4 - S0
225540_at	MAP2	1.0924	5.67001	6.32751	4.12092e-09	6.82761e-07	10.5481	S4 - S0
220313_at	GPR88	-1.09194	5.05122	-2.47712	0.0145898	0.0747607	-3.51945	S4 - S0
1556388_a_at	LOC100507389	-1.09112	9.78561	-4.844	3.71463e-06	0.000146283	4.08723	S4 - S0
229218_at	COL1A2	1.09103	4.97782	7.07563	9.62022e-11	3.86754e-08	14.1384	S4 - S0
1553583_a_at	THRSP	-1.0905	8.47488	-3.97987	0.000116528	0.00213154	0.859481	S4 - S0
204205_at	APOBEC3G	1.08978	6.986	4.97761	2.10005e-06	9.36545e-05	4.62541	S4 - S0
1555758_a_at	CDKN3	1.08965	4.28506	3.83073	0.000201744	0.00323281	0.350531	S4 - S0
204237_at	GULP1	1.08917	3.29653	5.78326	5.59569e-08	5.44385e-06	8.0627	S4 - S0
205488_at	GZMA	1.08796	6.12639	4.04915	8.98655e-05	0.00174607	1.10102	S4 - S0
213566_at	RNASE6	1.08741	7.19879	5.14427	1.01783e-06	5.33554e-05	5.31008	S4 - S0
236297_at	PLXDC2	1.08681	3.53186	7.12962	7.28656e-11	3.13695e-08	14.4042	S4 - S0
1405_i_at	CCL5	1.08566	7.41055	3.7243	0.000295852	0.00429748	-0.00333727	S4 - S0
209458_x_at	HBA1 /// HBA2	-1.085	8.13842	-3.11228	0.00230443	0.019702	-1.87965	S4 - S0
227830_at	GABRB3	1.0843	3.38412	5.48294	2.23935e-07	1.62736e-05	6.74495	S4 - S0
239270_at	PLCXD3	1.08402	4.24816	6.54603	1.4014e-09	2.91337e-07	11.5778	S4 - S0
219918_s_at	ASPM	1.08386	4.47046	3.17671	0.00187958	0.0168773	-1.69532	S4 - S0
210397_at	DEFB1	1.08283	9.39366	3.97386	0.000119164	0.0021725	0.8387	S4 - S0
209621_s_at	PDLIM3	1.08244	5.56767	4.46539	1.77359e-05	0.000506375	2.61705	S4 - S0
204446_s_at	ALOX5	1.08229	5.47526	4.99579	1.9419e-06	8.79648e-05	4.69936	S4 - S0
202351_at	ITGAV	1.08225	8.10508	6.62941	9.24609e-10	2.09887e-07	11.975	S4 - S0
213894_at	THSD7A	1.082	2.82374	6.80905	3.74543e-10	1.02207e-07	12.8386	S4 - S0
203697_at	FRZB	1.08162	4.37171	5.0586	1.47959e-06	7.1844e-05	4.9563	S4 - S0
229723_at	TAGAP	1.08095	4.8917	4.16185	5.85181e-05	0.0012662	1.5006	S4 - S0
202458_at	PRSS23	1.08044	6.56853	7.29928	3.02786e-11	1.68927e-08	15.2445	S4 - S0
226980_at	DEPDC1B	1.08023	2.1522	6.8747	2.68518e-10	8.08023e-08	13.1567	S4 - S0
217478_s_at	HLA-DMA	1.079	8.1681	4.64056	8.69068e-06	0.000290442	3.2869	S4 - S0
200907_s_at	PALLD	1.07858	6.60599	5.92089	2.92565e-08	3.30988e-06	8.67985	S4 - S0
219787_s_at	ECT2	1.0766	3.46146	4.4356	1.99884e-05	0.000553071	2.50496	S4 - S0
223949_at	TMPRSS3	1.07554	2.76679	6.22547	6.77911e-09	1.02673e-06	10.0733	S4 - S0
203980_at	FABP4	1.07526	4.90543	3.01982	0.00307103	0.0244302	-2.13851	S4 - S0
201438_at	COL6A3	1.07526	7.83594	6.98778	1.5091e-10	5.41776e-08	13.7077	S4 - S0
221558_s_at	LEF1	1.07476	4.51401	5.79318	5.3416e-08	5.29079e-06	8.10691	S4 - S0
210538_s_at	BIRC3	1.07472	5.19159	4.08502	7.84647e-05	0.00158071	1.22728	S4 - S0
1555724_s_at	TAGLN	1.06974	6.90492	4.9713	2.15783e-06	9.56849e-05	4.59978	S4 - S0
232843_s_at	DOCK8	1.0696	4.47118	5.11534	1.15535e-06	5.88162e-05	5.19019	S4 - S0
212587_s_at	PTPRC	1.06864	7.16702	3.35119	0.00106655	0.0111561	-1.18026	S4 - S0
227623_at	CACNA2D1	1.06815	4.31521	5.50941	1.98496e-07	1.499e-05	6.85941	S4 - S0
211699_x_at	HBA1 /// HBA2	-1.06762	8.142	-3.21422	0.00166709	0.0155436	-1.58656	S4 - S0
206666_at	GZMK	1.0676	6.50391	3.93485	0.000137733	0.00243	0.70426	S4 - S0
235944_at	HMCN1	1.06631	5.70323	5.90852	3.10216e-08	3.45439e-06	8.62408	S4 - S0
214581_x_at	TNFRSF21	1.06588	4.52969	6.20444	7.50798e-09	1.11246e-06	9.9759	S4 - S0
223434_at	GBP3	1.06542	7.94333	3.3597	0.00103692	0.0109368	-1.15456	S4 - S0
209228_x_at	TUSC3	1.06372	5.82452	6.43902	2.38152e-09	4.39897e-07	11.0715	S4 - S0
225647_s_at	CTSC	1.06021	6.10952	4.08513	7.84315e-05	0.00158063	1.22768	S4 - S0
217148_x_at	IGLC1 /// IGLJ3 /// IGLV2-14 /// IGLV@	1.05957	7.52998	3.63347	0.000407777	0.00546987	-0.299097	S4 - S0
213293_s_at	TRIM22	1.05912	9.02081	4.9925	1.96962e-06	8.88522e-05	4.68598	S4 - S0
201670_s_at	MARCKS	1.05708	6.7912	5.40702	3.15934e-07	2.13783e-05	6.41839	S4 - S0
235696_at	BC034319 /// RP11-11N9.4	1.05641	3.75979	5.92238	2.90493e-08	3.29956e-06	8.68662	S4 - S0
222939_s_at	SLC16A10	-1.05551	7.35957	-5.71383	7.73788e-08	7.03941e-06	7.75444	S4 - S0
211167_s_at	GCK	-1.05545	6.1645	-2.6547	0.00897786	0.0534518	-3.09421	S4 - S0
208966_x_at	IFI16	1.05287	7.17586	6.20048	7.65357e-09	1.12792e-06	9.95758	S4 - S0
228863_at	PCDH17	1.05184	4.3938	5.42139	2.96068e-07	2.02091e-05	6.47999	S4 - S0
204537_s_at	GABRE /// MIR224 /// MIR452	1.05168	4.74855	4.62302	9.34145e-06	0.000306201	3.21901	S4 - S0
219628_at	ZMAT3	1.05115	6.85485	4.70116	6.76259e-06	0.000236561	3.52286	S4 - S0
209735_at	ABCG2	-1.051	8.03914	-6.74038	5.29742e-10	1.33473e-07	12.5072	S4 - S0
221510_s_at	GLS	1.04995	5.95529	6.08084	1.36357e-08	1.81836e-06	9.40704	S4 - S0
1555756_a_at	CLEC7A	1.04991	4.18274	3.8857	0.000165068	0.00278942	0.536366	S4 - S0
AFFX-HUMISGF3A/M97935_MB_at	STAT1	1.0485	6.15811	3.7149	0.000305916	0.00440389	-0.0342082	S4 - S0
217414_x_at	HBA1 /// HBA2	-1.04842	7.85223	-3.0343	0.00293716	0.0236335	-2.09841	S4 - S0
219703_at	MNS1	1.04778	3.13278	6.19921	7.70094e-09	1.13091e-06	9.9517	S4 - S0
201669_s_at	MARCKS	1.04727	8.67908	6.07554	1.39872e-08	1.8607e-06	9.38279	S4 - S0
205668_at	LY75	1.04676	5.44804	3.96166	0.0001247	0.00224645	0.796533	S4 - S0
225725_at	ZMAT3	1.04658	6.89728	4.82663	3.99781e-06	0.000154759	4.01797	S4 - S0
224225_s_at	ETV7	1.04508	3.49223	4.10425	7.2934e-05	0.00149743	1.29535	S4 - S0
223690_at	LTBP2	1.04494	5.80859	7.06758	1.00263e-10	3.97239e-08	14.0988	S4 - S0
217232_x_at	HBB	-1.04468	8.63566	-3.15245	0.00203018	0.0178773	-1.7651	S4 - S0
229554_at	LUM	1.04465	3.58336	7.7034	3.63078e-12	3.90533e-09	17.2751	S4 - S0
1558972_s_at	THEMIS	1.04301	3.10176	4.72054	6.23871e-06	0.000220921	3.59875	S4 - S0
243897_at	LOC101927287	-1.04275	5.34788	-5.78687	5.50178e-08	5.40053e-06	8.0788	S4 - S0
205532_s_at	CDH6	1.04213	3.11679	7.4424	1.43511e-11	9.93224e-09	15.9592	S4 - S0
202450_s_at	CTSK	1.04159	6.68984	7.65136	4.78125e-12	4.58622e-09	17.0115	S4 - S0
213869_x_at	THY1	1.04152	4.72042	6.87849	2.63404e-10	8.0009e-08	13.1751	S4 - S0
224747_at	UBE2Q2	1.03935	6.35373	5.87489	3.63694e-08	3.87621e-06	8.47268	S4 - S0
209606_at	CYTIP	1.03866	5.61928	4.6264	9.21225e-06	0.000302874	3.2321	S4 - S0
209869_at	ADRA2A	1.03857	3.57112	6.57654	1.20394e-09	2.60179e-07	11.7228	S4 - S0
201426_s_at	VIM	1.03801	9.73711	5.95418	2.49792e-08	2.96004e-06	8.83035	S4 - S0
1566528_at	CUX2	-1.03695	5.1777	-3.03671	0.00291541	0.023486	-2.09172	S4 - S0
AFFX-HUMISGF3A/M97935_3_at	STAT1	1.03685	8.97505	4.6099	9.85843e-06	0.000319697	3.16838	S4 - S0
213888_s_at	TRAF3IP3	1.03609	5.41654	4.63066	9.05206e-06	0.000298758	3.24859	S4 - S0
206857_s_at	FKBP1B	1.03579	5.6734	3.80243	0.000223528	0.00348313	0.255662	S4 - S0
212588_at	PTPRC	1.03561	7.71899	4.36672	2.63015e-05	0.000686085	2.24786	S4 - S0
218009_s_at	PRC1	1.0343	3.83951	3.61384	0.000436739	0.00575113	-0.362242	S4 - S0
211745_x_at	HBA1 /// HBA2	-1.0341	8.15542	-2.995	0.0033137	0.0258271	-2.20688	S4 - S0
208296_x_at	TNFAIP8	1.03383	6.04795	4.55448	1.23662e-05	0.000383195	2.95546	S4 - S0
205116_at	LAMA2	1.03294	5.72119	6.79036	4.11671e-10	1.09263e-07	12.7482	S4 - S0
228315_at	ZMAT3	1.03223	7.72643	4.50013	1.54178e-05	0.000451509	2.74843	S4 - S0
204557_s_at	DZIP1	1.03185	3.4775	6.40376	2.8338e-09	5.05859e-07	10.9055	S4 - S0
214710_s_at	CCNB1	1.03162	4.04842	3.71283	0.000308179	0.00442249	-0.0410084	S4 - S0
216853_x_at	IGLJ3 /// IGLV3-19 /// IGLV3-19	1.03143	5.68653	3.37023	0.00100132	0.010645	-1.12268	S4 - S0
230425_at	EPHB1	-1.03132	4.84896	-3.74389	0.000275873	0.00407658	0.0612126	S4 - S0
209627_s_at	OSBPL3	1.03127	4.28019	5.94545	2.6037e-08	3.05488e-06	8.79086	S4 - S0
206197_at	NME5	1.03104	4.05353	6.36511	3.42694e-09	5.85525e-07	10.7241	S4 - S0
203362_s_at	MAD2L1	1.03091	3.96564	3.83903	0.000195748	0.00316319	0.378461	S4 - S0
204661_at	CD52	1.03049	6.49098	3.9391	0.000135583	0.00239676	0.718864	S4 - S0
210481_s_at	CLEC4M	-1.03044	8.41608	-6.18779	8.1391e-09	1.18352e-06	9.89893	S4 - S0
217867_x_at	BACE2	1.03039	5.6265	5.86932	3.73368e-08	3.95618e-06	8.44769	S4 - S0
228850_s_at	SLIT2	1.03026	3.95995	6.86739	2.78685e-10	8.3263e-08	13.1212	S4 - S0
225897_at	MARCKS	1.02966	7.51677	5.77503	5.81554e-08	5.60785e-06	8.02604	S4 - S0
204891_s_at	LCK	1.02958	6.01734	4.24727	4.20548e-05	0.000987268	1.80894	S4 - S0
232721_at	TRIM55	-1.02935	5.99248	-4.55565	1.23072e-05	0.000382111	2.95995	S4 - S0
222848_at	CENPK	1.02917	2.86125	4.04276	9.20576e-05	0.00177853	1.0786	S4 - S0
203828_s_at	IL32	1.02857	7.83999	3.54857	0.000547639	0.00675286	-0.570219	S4 - S0
201451_x_at	RHEB	-1.02843	5.43251	-5.58452	1.40722e-07	1.14323e-05	7.18606	S4 - S0
227350_at	HELLS	1.02808	3.35106	4.17831	5.49285e-05	0.00120708	1.55964	S4 - S0
208078_s_at	SIK1	1.02755	6.03037	3.01424	0.00312416	0.024731	-2.15394	S4 - S0
225207_at	PDK4	-1.02749	9.64315	-3.76044	0.000260006	0.00389261	0.115926	S4 - S0
230466_s_at	RASSF3	1.0273	5.32701	5.92266	2.90114e-08	3.29956e-06	8.68786	S4 - S0
202503_s_at	KIAA0101	1.02692	6.24706	3.85233	0.000186491	0.00305437	0.423316	S4 - S0
213668_s_at	SOX4	1.02631	4.27108	7.35755	2.23566e-11	1.38486e-08	15.5348	S4 - S0
206102_at	GINS1	1.02548	4.60502	3.78788	0.000235572	0.00362815	0.20713	S4 - S0
203324_s_at	CAV2	1.02455	7.74829	5.9612	2.41594e-08	2.88409e-06	8.86213	S4 - S0
231140_at	TPPP2	-1.02402	5.54912	-6.30238	4.65996e-09	7.49363e-07	10.4308	S4 - S0
213539_at	CD3D	1.02336	6.39422	4.52886	1.37239e-05	0.000412284	2.85765	S4 - S0
232231_at	RUNX2	1.02287	4.27914	4.63009	9.0734e-06	0.000299159	3.24638	S4 - S0
223063_at	C1orf198	1.02249	6.48621	7.37059	2.08865e-11	1.32787e-08	15.5999	S4 - S0
227070_at	GLT8D2	1.02168	4.43715	7.0694	9.93293e-11	3.96411e-08	14.1078	S4 - S0
215870_s_at	PLA2G5	1.02088	4.35654	5.90228	3.19525e-08	3.52218e-06	8.59593	S4 - S0
201012_at	ANXA1	1.01949	7.29183	5.73626	6.97001e-08	6.49208e-06	7.85382	S4 - S0
225655_at	UHRF1	1.0181	4.16311	3.32486	0.00116337	0.011867	-1.25947	S4 - S0
222608_s_at	ANLN	1.01746	2.64623	3.58588	0.000481354	0.00615339	-0.451692	S4 - S0
219403_s_at	HPSE	1.01677	5.51705	4.40861	2.2266e-05	0.000601775	2.40385	S4 - S0
201578_at	PODXL	1.01665	5.85621	7.00608	1.37429e-10	5.14652e-08	13.7972	S4 - S0
224061_at	INMT	1.01609	6.98187	5.6456	1.06188e-07	9.20102e-06	7.45359	S4 - S0
200660_at	S100A11	1.01605	6.79244	5.14587	1.01067e-06	5.30822e-05	5.31675	S4 - S0
217820_s_at	ENAH	1.01577	6.37932	5.91635	2.98928e-08	3.36281e-06	8.65936	S4 - S0
209283_at	CRYAB	1.01491	5.1089	3.60335	0.000452992	0.00589278	-0.395854	S4 - S0
226425_at	CLIP4	1.01453	5.67566	4.83675	3.83037e-06	0.000149928	4.05831	S4 - S0
57539_at	LIME1 /// ZGPAT	-1.01434	9.53887	-6.58876	1.13278e-09	2.50748e-07	11.781	S4 - S0
204018_x_at	HBA1 /// HBA2	-1.01387	8.1247	-3.08586	0.00250312	0.0209675	-1.95431	S4 - S0
204682_at	LTBP2	1.01353	5.74067	6.82484	3.45785e-10	9.64581e-08	12.9149	S4 - S0
206239_s_at	SPINK1	1.0124	3.82754	2.82474	0.00551505	0.0377438	-2.66253	S4 - S0
231213_at	PDE1A	1.01045	3.72078	7.35381	2.2796e-11	1.38486e-08	15.5162	S4 - S0
218755_at	KIF20A	1.00967	3.89211	3.65448	0.000378798	0.00516607	-0.231214	S4 - S0
203235_at	THOP1	-1.009	7.25264	-5.44987	2.60244e-07	1.83573e-05	6.60235	S4 - S0
1552703_s_at	CARD16 /// CASP1	1.00889	6.00077	5.60646	1.2721e-07	1.05243e-05	7.28196	S4 - S0
221087_s_at	APOL3	1.00847	7.27082	4.08076	7.97425e-05	0.00159587	1.21224	S4 - S0
227221_at	ZMAT3	1.00846	6.75474	5.00077	1.90059e-06	8.67403e-05	4.71967	S4 - S0
208396_s_at	PDE1A	1.00748	4.80391	5.9631	2.39421e-08	2.86701e-06	8.87074	S4 - S0
213929_at	EXPH5	-1.00659	5.72629	-4.56854	1.16773e-05	0.000365667	3.0093	S4 - S0
219778_at	ZFPM2	1.00588	5.2203	5.03725	1.62323e-06	7.71875e-05	4.86872	S4 - S0
222446_s_at	BACE2	1.00541	5.63399	6.53541	1.47741e-09	3.03674e-07	11.5273	S4 - S0
217157_x_at	IGK /// IGKC	1.00491	6.0444	4.05952	8.64165e-05	0.00169531	1.13743	S4 - S0
204319_s_at	RGS10	1.00452	6.19804	4.52836	1.37519e-05	0.000412895	2.85575	S4 - S0
210260_s_at	TNFAIP8	1.00401	6.41235	4.43142	2.03257e-05	0.000560624	2.48928	S4 - S0
202112_at	VWF	1.00374	6.25585	4.92082	2.67927e-06	0.000113481	4.39545	S4 - S0
202790_at	CLDN7	1.0024	6.77123	6.18856	8.10899e-09	1.18229e-06	9.90246	S4 - S0
212977_at	ACKR3	1.00197	4.69577	4.23612	4.39186e-05	0.00102003	1.76844	S4 - S0
205081_at	CRIP1	1.00108	5.23076	4.39197	2.37915e-05	0.000633302	2.34177	S4 - S0
202693_s_at	STK17A	1.00065	6.19997	5.27388	5.73911e-07	3.39228e-05	5.85252	S4 - S0
214414_x_at	HBA1 /// HBA2	-1.00028	9.08282	-2.7657	0.0065477	0.0425627	-2.81508	S4 - S0
227614_at	HKDC1	1.71302	5.37708	4.42793	2.06117e-05	0.0122103	2.56963	S2 - S1
209395_at	CHI3L1	1.58947	6.47038	3.09443	0.00243694	0.0908239	-1.61936	S2 - S1
201839_s_at	EPCAM	1.5102	5.92079	4.28804	3.5865e-05	0.0147829	2.0775	S2 - S1
209220_at	GPC3	1.46915	5.11767	4.3386	2.93975e-05	0.0133223	2.25406	S2 - S1
206336_at	CXCL6	1.33121	4.77133	4.37266	2.56892e-05	0.012635	2.37386	S2 - S1
202291_s_at	MGP	1.28011	6.65651	4.99546	1.94463e-06	0.00594979	4.67626	S2 - S1
205054_at	NEB	1.25361	4.93515	3.48074	0.000690706	0.0543452	-0.527504	S2 - S1
201842_s_at	EFEMP1	1.24728	6.16565	4.40139	2.29163e-05	0.012249	2.47538	S2 - S1
230323_s_at	TMEM45B	1.23689	6.26152	4.03794	9.37442e-05	0.0223952	1.22651	S2 - S1
210072_at	CCL19	1.22838	6.84448	3.44395	0.000782311	0.0577925	-0.636003	S2 - S1
239380_at	C5orf27	-1.22423	6.99763	-3.10455	0.00236095	0.0897726	-1.59213	S2 - S1
206070_s_at	EPHA3	1.21807	4.86257	5.55907	1.58163e-07	0.00432378	6.92568	S2 - S1
227194_at	FAM3B	1.20503	5.18489	4.17027	5.66534e-05	0.0178634	1.67211	S2 - S1
205476_at	CCL20	1.19834	4.38298	3.47722	0.000699002	0.0543641	-0.537911	S2 - S1
228335_at	CLDN11	1.19361	5.27443	4.65134	8.31243e-06	0.0112414	3.37843	S2 - S1
209875_s_at	SPP1	1.18394	6.23173	3.28741	0.00131528	0.0711608	-1.08721	S2 - S1
222925_at	DCDC2	1.17889	5.06859	4.48478	1.64035e-05	0.0118063	2.77281	S2 - S1
212187_x_at	PTGDS	1.17524	7.22967	5.07993	1.34846e-06	0.00594979	5.00396	S2 - S1
202286_s_at	TACSTD2	1.16816	5.44537	4.26609	3.90795e-05	0.0153717	2.00133	S2 - S1
202404_s_at	COL1A2	1.14695	7.22386	4.09054	7.68373e-05	0.0203936	1.40235	S2 - S1
201843_s_at	EFEMP1	1.14574	3.53586	5.0908	1.28605e-06	0.00594979	5.04639	S2 - S1
213429_at	BICC1	1.14415	5.03606	4.63063	9.05343e-06	0.0112414	3.30229	S2 - S1
211748_x_at	PTGDS	1.11846	7.87668	5.00161	1.89371e-06	0.00594979	4.7	S2 - S1
216379_x_at	CD24	1.11636	7.94168	4.22756	4.54038e-05	0.0163319	1.86829	S2 - S1
213068_at	DPT	1.11316	5.44146	4.93397	2.53265e-06	0.00629421	4.43992	S2 - S1
205043_at	CFTR	1.10528	5.44545	4.43372	2.01397e-05	0.0122103	2.59023	S2 - S1
266_s_at	CD24	1.10455	5.37953	4.10063	7.39456e-05	0.0201542	1.43628	S2 - S1
217028_at	CXCR4	1.10302	4.93955	4.52867	1.37346e-05	0.0118063	2.9309	S2 - S1
223235_s_at	SMOC2	1.09197	3.91535	4.66166	7.96557e-06	0.0112414	3.41645	S2 - S1
209771_x_at	CD24	1.08594	7.93008	4.11296	7.05543e-05	0.0197823	1.47782	S2 - S1
201744_s_at	LUM	1.08385	8.07318	4.14452	6.25396e-05	0.018483	1.58456	S2 - S1
205422_s_at	ITGBL1	1.07121	4.01003	5.63992	1.09009e-07	0.00432378	7.25988	S2 - S1
229310_at	KLHL29	1.04816	5.13976	4.30241	3.38992e-05	0.014594	2.12754	S2 - S1
209047_at	AQP1	1.03765	6.50936	4.12557	6.72423e-05	0.0191273	1.52038	S2 - S1
219564_at	KCNJ16	1.0129	4.47355	4.63276	8.97418e-06	0.0112414	3.31012	S2 - S1
225645_at	EHF	1.01149	5.88676	4.62617	9.221e-06	0.0112414	3.28593	S2 - S1
1554668_a_at	FAM151A	-1.00965	5.72059	-3.36594	0.00101568	0.0646649	-0.86302	S2 - S1
218186_at	RAB25	1.00585	4.0219	3.76143	0.000259081	0.0359985	0.330718	S2 - S1
205328_at	CLDN10	1.00183	5.7159	4.21893	4.69493e-05	0.0164274	1.83861	S2 - S1
209220_at	GPC3	2.03507	5.11767	5.2419	6.61564e-07	0.0099863	5.59229	S3 - S1
201839_s_at	EPCAM	1.77978	5.92079	4.40774	2.2343e-05	0.0220508	2.47806	S3 - S1
218963_s_at	KRT23	1.73381	4.08936	3.69282	0.000330859	0.0513913	0.117814	S3 - S1
227614_at	HKDC1	1.72782	5.37708	3.89548	0.000159243	0.0383678	0.754919	S3 - S1
206336_at	CXCL6	1.58872	4.77133	4.55169	1.25075e-05	0.0198169	2.98962	S3 - S1
222925_at	DCDC2	1.56898	5.06859	5.20607	7.75305e-07	0.0099863	5.45148	S3 - S1
213429_at	BICC1	1.56082	5.03606	5.50981	1.98132e-07	0.00541643	6.66321	S3 - S1
228335_at	CLDN11	1.5122	5.27443	5.13984	1.03778e-06	0.0099863	5.19276	S3 - S1
202404_s_at	COL1A2	1.47286	7.22386	4.58164	1.10687e-05	0.0198169	3.09749	S3 - S1
227194_at	FAM3B	1.42208	5.18489	4.29258	3.52324e-05	0.0250173	2.07717	S3 - S1
209875_s_at	SPP1	1.38643	6.23173	3.35776	0.00104361	0.0740842	-0.875996	S3 - S1
266_s_at	CD24	1.35887	5.37953	4.40017	2.30274e-05	0.0220508	2.45148	S3 - S1
205043_at	CFTR	1.35321	5.44545	4.73466	5.88208e-06	0.0169265	3.65607	S3 - S1
216379_x_at	CD24	1.33995	7.94168	4.42589	2.0781e-05	0.0220508	2.54191	S3 - S1
209771_x_at	CD24	1.31515	7.93008	4.34459	2.87099e-05	0.0241494	2.25728	S3 - S1
206291_at	NTS	1.30379	4.20753	4.5	1.54258e-05	0.0198169	2.8046	S3 - S1
205328_at	CLDN10	1.30094	5.7159	4.77849	4.89619e-06	0.0156905	3.81832	S3 - S1
220116_at	KCNN2	-1.29731	7.11787	-3.64213	0.000395577	0.0543421	-0.0373566	S3 - S1
208650_s_at	CD24	1.27712	4.71133	3.67351	0.000354232	0.0531594	0.0585014	S3 - S1
202935_s_at	SOX9	1.2513	4.50796	3.86743	0.00017649	0.0398744	0.66515	S3 - S1
202286_s_at	TACSTD2	1.24634	5.44537	3.97002	0.000120883	0.0375548	0.995777	S3 - S1
1556499_s_at	COL1A1	1.24175	8.76873	4.12085	6.84649e-05	0.0306829	1.49368	S3 - S1
209291_at	ID4	1.23966	4.73259	3.62364	0.000422042	0.055469	-0.093553	S3 - S1
218883_s_at	CENPU	1.2314	4.70701	3.82358	0.000207047	0.0422398	0.525867	S3 - S1
228608_at	NALCN	1.21846	4.13736	5.09214	1.27854e-06	0.0099863	5.00771	S3 - S1
227084_at	DTNA	1.21813	4.28995	4.86502	3.39793e-06	0.0150861	4.14159	S3 - S1
225645_at	EHF	1.21775	5.88676	4.85783	3.50324e-06	0.0150861	4.11457	S3 - S1
219564_at	KCNJ16	1.2111	4.47355	4.83148	3.91662e-06	0.0150861	4.01584	S3 - S1
205476_at	CCL20	1.20806	4.38298	3.05751	0.00273378	0.0978432	-1.70027	S3 - S1
229310_at	KLHL29	1.19553	5.13976	4.28027	3.69726e-05	0.0252685	2.03477	S3 - S1
209047_at	AQP1	1.1955	6.50936	4.14581	6.2232e-05	0.0302788	1.57741	S3 - S1
209016_s_at	KRT7	1.17694	5.37836	4.24132	4.30398e-05	0.0253895	1.90121	S3 - S1
202859_x_at	CXCL8	1.16295	4.65348	3.64536	0.000391125	0.0543421	-0.0275321	S3 - S1
201890_at	RRM2	1.14924	5.33873	3.06046	0.00270892	0.0976055	-1.69249	S3 - S1
202936_s_at	SOX9	1.14342	6.16125	4.15181	6.08173e-05	0.030229	1.59759	S3 - S1
219148_at	PBK	1.13438	3.59711	3.3295	0.00114574	0.076627	-0.956309	S3 - S1
227180_at	ELOVL7	1.13193	4.30734	4.9818	2.06252e-06	0.0140961	4.58378	S3 - S1
218585_s_at	DTL	1.12658	4.45226	3.99097	0.000111797	0.0375548	1.06413	S3 - S1
227742_at	CLIC6	1.12177	4.48964	4.37786	2.51651e-05	0.0220508	2.3733	S3 - S1
201842_s_at	EFEMP1	1.11495	6.16565	3.43167	0.000815354	0.069488	-0.663315	S3 - S1
206070_s_at	EPHA3	1.11179	4.86257	4.42567	2.07992e-05	0.0220508	2.54113	S3 - S1
208651_x_at	CD24	1.10838	6.04106	4.19597	5.13115e-05	0.0271916	1.74678	S3 - S1
226189_at	ITGB8	1.09282	3.90084	4.87876	3.20539e-06	0.0150861	4.19324	S3 - S1
227350_at	HELLS	1.09122	3.35106	4.79237	4.61875e-06	0.0156905	3.86993	S3 - S1
204026_s_at	ZWINT	1.07586	5.83529	3.72687	0.000293158	0.0485095	0.223005	S3 - S1
202311_s_at	COL1A1	1.07344	3.47726	4.20608	4.93448e-05	0.0269109	1.7811	S3 - S1
202291_s_at	MGP	1.06905	6.65651	3.63875	0.000400305	0.0544785	-0.0476703	S3 - S1
217028_at	CXCR4	1.06773	4.93955	3.82363	0.000207007	0.0422398	0.526033	S3 - S1
229802_at	WISP1	1.06652	3.28625	4.37543	2.54084e-05	0.0220508	2.36483	S3 - S1
214247_s_at	DKK3	1.05947	6.8125	4.53963	1.31363e-05	0.0198169	2.94633	S3 - S1
205674_x_at	FXYD2	1.05868	6.43598	4.23497	4.41152e-05	0.0253895	1.87952	S3 - S1
202589_at	TYMS	1.05695	7.17905	3.55426	0.000537007	0.0604008	-0.302357	S3 - S1
203083_at	THBS2	1.04351	6.42618	4.24191	4.29415e-05	0.0253895	1.90321	S3 - S1
201417_at	SOX4	1.03685	6.78399	3.95814	0.000126342	0.0376147	0.957153	S3 - S1
202310_s_at	COL1A1	1.02842	6.51014	3.95291	0.000128819	0.0376147	0.940177	S3 - S1
230830_at	SLC51B	1.02782	4.19517	3.44282	0.000785303	0.0689003	-0.630913	S3 - S1
201110_s_at	THBS1	1.02781	6.05583	3.57878	0.000493349	0.0587544	-0.228908	S3 - S1
201579_at	FAT1	1.02716	7.086	3.52709	0.000589607	0.0616381	-0.383239	S3 - S1
202196_s_at	DKK3	1.02372	3.81313	4.76572	5.16559e-06	0.0156905	3.77094	S3 - S1
211161_s_at	COL3A1	1.02017	8.02032	4.18607	5.33086e-05	0.0274967	1.71325	S3 - S1
213068_at	DPT	1.01746	5.44146	3.93354	0.000138402	0.0380256	0.877458	S3 - S1
201744_s_at	LUM	1.01403	8.07318	3.38207	0.000962652	0.072107	-0.806473	S3 - S1
226145_s_at	FRAS1	1.00729	4.62723	4.14436	6.2579e-05	0.0302788	1.57253	S3 - S1
201843_s_at	EFEMP1	1.0039	3.53586	3.89061	0.000162118	0.0383678	0.739294	S3 - S1
220446_s_at	CHST4	1.00116	5.63726	4.25828	4.02881e-05	0.0253895	1.95927	S3 - S1
218963_s_at	KRT23	3.62289	4.08936	6.47302	2.01317e-09	1.32615e-06	11.2141	S4 - S1
209220_at	GPC3	3.27212	5.11767	7.07024	9.89036e-11	1.93127e-07	14.0658	S4 - S1
206561_s_at	AKR1B10	3.26012	6.25597	4.48354	1.64855e-05	0.000866316	2.74453	S4 - S1
201839_s_at	EPCAM	3.22744	5.92079	6.70505	6.328e-10	6.52799e-07	12.3088	S4 - S1
227194_at	FAM3B	2.7482	5.18489	6.95883	1.74967e-10	2.73323e-07	13.5257	S4 - S1
201842_s_at	EFEMP1	2.74065	6.16565	7.07619	9.59244e-11	1.93127e-07	14.0948	S4 - S1
227614_at	HKDC1	2.54032	5.37708	4.80448	4.38927e-06	0.000314526	3.97831	S4 - S1
228335_at	CLDN11	2.52198	5.27443	7.19079	5.31387e-11	1.62404e-07	14.6542	S4 - S1
201843_s_at	EFEMP1	2.515	3.53586	8.17636	2.89825e-13	7.92308e-09	19.5916	S4 - S1
206336_at	CXCL6	2.49222	4.77133	5.9897	2.10924e-08	6.10174e-06	8.99476	S4 - S1
202404_s_at	COL1A2	2.48452	7.22386	6.48334	1.91287e-09	1.27544e-06	11.2624	S4 - S1
209395_at	CHI3L1	2.47142	6.47038	3.52041	0.000603248	0.0126827	-0.572754	S4 - S1
220116_at	KCNN2	-2.4636	7.11787	-5.802	5.12506e-08	1.13044e-05	8.15738	S4 - S1
222925_at	DCDC2	2.38326	5.06859	6.63376	9.04735e-10	7.72912e-07	11.9706	S4 - S1
216058_s_at	CYP2C19	-2.38252	8.47674	-5.49754	2.09539e-07	3.05507e-05	6.83123	S4 - S1
208650_s_at	CD24	2.36004	4.71133	5.69462	8.4607e-08	1.6521e-05	7.68498	S4 - S1
218186_at	RAB25	2.3575	4.0219	6.45051	2.2502e-09	1.38711e-06	11.1088	S4 - S1
205476_at	CCL20	2.34609	4.38298	4.98103	2.06936e-06	0.00017596	4.6816	S4 - S1
266_s_at	CD24	2.34252	5.37953	6.36312	3.46053e-09	1.78495e-06	10.7019	S4 - S1
206070_s_at	EPHA3	2.30894	4.86257	7.71014	3.50344e-12	4.78877e-08	17.2303	S4 - S1
205422_s_at	ITGBL1	2.26313	4.01003	8.71818	1.52465e-14	8.33605e-10	22.381	S4 - S1
228608_at	NALCN	2.25606	4.13736	7.90928	1.21478e-12	2.21393e-08	18.2339	S4 - S1
207406_at	CYP7A1	-2.22496	8.20171	-3.52799	0.000587777	0.0124726	-0.549107	S4 - S1
201744_s_at	LUM	2.19578	8.07318	6.1435	1.00835e-08	3.50446e-06	9.69147	S4 - S1
216379_x_at	CD24	2.1943	7.94168	6.07999	1.3692e-08	4.32722e-06	9.40262	S4 - S1
209771_x_at	CD24	2.16257	7.93008	5.99293	2.07707e-08	6.07292e-06	9.00927	S4 - S1
202311_s_at	COL1A1	2.1565	3.47726	7.08835	9.01112e-11	1.89493e-07	14.154	S4 - S1
230323_s_at	TMEM45B	2.12442	6.26152	5.07444	1.38105e-06	0.000129075	5.06042	S4 - S1
202286_s_at	TACSTD2	2.11811	5.44537	5.65976	9.94517e-08	1.86072e-05	7.53271	S4 - S1
223235_s_at	SMOC2	2.11224	3.91535	6.59773	1.08322e-09	8.58333e-07	11.8003	S4 - S1
213429_at	BICC1	2.11142	5.03606	6.25249	5.94413e-09	2.46208e-06	10.1907	S4 - S1
202422_s_at	ACSL4	2.1025	4.04143	5.25522	6.23578e-07	7.05882e-05	5.80629	S4 - S1
203570_at	LOXL1	2.09072	4.14673	7.59002	6.60893e-12	5.16204e-08	16.6289	S4 - S1
202859_x_at	CXCL8	2.07326	4.65348	5.45165	2.58147e-07	3.51975e-05	6.635	S4 - S1
207173_x_at	CDH11	2.07004	3.66028	6.99901	1.42486e-10	2.4345e-07	13.7201	S4 - S1
229310_at	KLHL29	2.0678	5.13976	6.21029	7.29781e-09	2.85006e-06	9.99685	S4 - S1
209291_at	ID4	2.05555	4.73259	5.04041	1.60108e-06	0.000144454	4.92189	S4 - S1
205043_at	CFTR	2.05053	5.44545	6.01844	1.83886e-08	5.55469e-06	9.12422	S4 - S1
209396_s_at	CHI3L1	2.03467	6.5987	3.24487	0.00151025	0.0241192	-1.40403	S4 - S1
209875_s_at	SPP1	2.0267	6.23173	4.11751	6.93416e-05	0.00259675	1.41246	S4 - S1
208651_x_at	CD24	1.99763	6.04106	6.34384	3.80391e-09	1.87368e-06	10.6125	S4 - S1
1556499_s_at	COL1A1	1.98233	8.76873	5.5185	1.90431e-07	2.85255e-05	6.92119	S4 - S1
213068_at	DPT	1.97432	5.44146	6.4029	2.84583e-09	1.64925e-06	10.8868	S4 - S1
204272_at	LGALS4	1.96603	7.53496	4.60774	9.9466e-06	0.000589131	3.21494	S4 - S1
209047_at	AQP1	1.95486	6.50936	5.68681	8.77301e-08	1.68948e-05	7.65084	S4 - S1
203000_at	STMN2	1.95216	3.79295	7.59019	6.60315e-12	5.16204e-08	16.6297	S4 - S1
202291_s_at	MGP	1.92559	6.65651	5.49811	2.08993e-07	3.05507e-05	6.83368	S4 - S1
205478_at	PPP1R1A	-1.91046	9.09787	-6.04109	1.65e-08	5.03987e-06	9.22651	S4 - S1
202196_s_at	DKK3	1.9082	3.81313	7.45192	1.36534e-11	9.33123e-08	15.9415	S4 - S1
205054_at	NEB	1.89691	4.93515	3.85369	0.000185568	0.0053746	0.505417	S4 - S1
217028_at	CXCR4	1.8808	4.93955	5.65003	1.04032e-07	1.90232e-05	7.49031	S4 - S1
203083_at	THBS2	1.87601	6.42618	6.39726	2.92597e-09	1.64925e-06	10.8605	S4 - S1
205302_at	IGFBP1	1.87329	6.6292	2.93091	0.00402414	0.0459908	-2.28137	S4 - S1
201324_at	EMP1	1.86074	5.03612	7.16921	5.94071e-11	1.62404e-07	14.5486	S4 - S1
214247_s_at	DKK3	1.85848	6.8125	6.68013	7.17159e-10	7.00191e-07	12.1904	S4 - S1
225645_at	EHF	1.85605	5.88676	6.21113	7.26814e-09	2.85006e-06	10.0007	S4 - S1
227084_at	DTNA	1.85298	4.28995	6.20809	7.37604e-09	2.86018e-06	9.98678	S4 - S1
210072_at	CCL19	1.8506	6.84448	3.79627	0.000228553	0.00628895	0.314165	S4 - S1
219295_s_at	PCOLCE2	-1.82758	6.23459	-5.09248	1.27664e-06	0.000121654	5.1341	S4 - S1
227742_at	CLIC6	1.82614	4.48964	5.97843	2.22571e-08	6.27271e-06	8.94404	S4 - S1
209803_s_at	PHLDA2	1.82561	4.19849	5.98715	2.13512e-08	6.14408e-06	8.98325	S4 - S1
201792_at	AEBP1	1.80031	6.91115	7.17524	5.75859e-11	1.62404e-07	14.578	S4 - S1
201417_at	SOX4	1.79864	6.78399	5.7599	6.24195e-08	1.31261e-05	7.97156	S4 - S1
202310_s_at	COL1A1	1.77924	6.51014	5.73687	6.95041e-08	1.42327e-05	7.87024	S4 - S1
202403_s_at	COL1A2	1.77179	8.38558	6.72343	5.7692e-10	6.18492e-07	12.3963	S4 - S1
205328_at	CLDN10	1.76558	5.7159	5.4402	2.71902e-07	3.64368e-05	6.58619	S4 - S1
204337_at	RGS4	1.7627	4.86966	5.94261	2.63912e-08	7.00455e-06	8.7833	S4 - S1
213506_at	F2RL1	1.76194	5.70774	5.53567	1.76052e-07	2.73456e-05	6.99506	S4 - S1
223699_at	CNDP1	-1.75478	9.37178	-6.26589	5.56853e-09	2.39732e-06	10.2524	S4 - S1
203706_s_at	FZD7	1.74815	4.10937	7.18553	5.46027e-11	1.62404e-07	14.6284	S4 - S1
205749_at	CYP1A1	-1.74795	8.08523	-4.45889	1.82058e-05	0.000927682	2.65223	S4 - S1
218729_at	LXN	1.73594	5.83978	6.09408	1.27952e-08	4.16415e-06	9.46657	S4 - S1
227180_at	ELOVL7	1.73455	4.30734	6.40395	2.83108e-09	1.64925e-06	10.8917	S4 - S1
201650_at	KRT19	1.73376	3.66981	5.68091	9.01689e-08	1.71387e-05	7.62501	S4 - S1
235129_at	PPP1R1A	-1.72375	6.89528	-5.99013	2.10496e-08	6.10174e-06	8.99668	S4 - S1
212187_x_at	PTGDS	1.72319	7.22967	5.44986	2.60257e-07	3.53585e-05	6.62735	S4 - S1
223737_x_at	CHST9	1.72304	4.98486	5.52364	1.8601e-07	2.83993e-05	6.94329	S4 - S1
219564_at	KCNJ16	1.71431	4.47355	5.737	6.94628e-08	1.42327e-05	7.87081	S4 - S1
211748_x_at	PTGDS	1.70466	7.87668	5.57762	1.45257e-07	2.39214e-05	7.17602	S4 - S1
228592_at	MS4A1	1.7015	4.41802	4.57246	1.14919e-05	0.000660771	3.0804	S4 - S1
213071_at	DPT	1.69793	6.44518	6.63613	8.94077e-10	7.72912e-07	11.9818	S4 - S1
204259_at	MMP7	1.6976	4.76025	6.56871	1.25186e-09	9.216e-07	11.6634	S4 - S1
209292_at	ID4	1.6972	2.89003	5.90888	3.09682e-08	7.8753e-06	8.63242	S4 - S1
1557080_s_at	ITGBL1	1.69467	4.56336	7.59434	6.46018e-12	5.16204e-08	16.6505	S4 - S1
226189_at	ITGB8	1.69266	3.90084	6.33906	3.89405e-09	1.88598e-06	10.5904	S4 - S1
211161_s_at	COL3A1	1.69107	8.02032	5.82088	4.69036e-08	1.05533e-05	8.24094	S4 - S1
204606_at	CCL21	1.68755	6.4425	4.42488	2.08649e-05	0.00103332	2.52551	S4 - S1
225911_at	NPNT	1.68276	3.62221	6.61788	9.795e-10	8.11427e-07	11.8955	S4 - S1
219304_s_at	PDGFD	1.68272	5.77372	7.03759	1.16943e-10	2.06253e-07	13.9072	S4 - S1
209016_s_at	KRT7	1.67875	5.37836	5.07491	1.37826e-06	0.000129035	5.06232	S4 - S1
224694_at	ANTXR1	1.67301	6.70795	7.04973	1.09884e-10	2.06253e-07	13.9661	S4 - S1
218816_at	LRRC1	1.66895	3.45521	6.68371	7.04391e-10	7.00191e-07	12.2074	S4 - S1
202936_s_at	SOX9	1.65815	6.16125	5.05069	1.53131e-06	0.000140007	4.96364	S4 - S1
203789_s_at	SEMA3C	1.65694	3.33225	6.7272	5.66088e-10	6.18492e-07	12.4142	S4 - S1
229802_at	WISP1	1.65283	3.28625	5.6882	8.7168e-08	1.68948e-05	7.65689	S4 - S1
224400_s_at	CHST9	1.64993	4.17838	5.64207	1.07932e-07	1.96052e-05	7.45565	S4 - S1
227803_at	ENPP5	1.64543	2.72606	7.17648	5.72172e-11	1.62404e-07	14.5841	S4 - S1
221731_x_at	VCAN	1.64487	5.23512	6.04542	1.61617e-08	4.96428e-06	9.24607	S4 - S1
225612_s_at	B3GNT5	1.63607	3.54685	6.72522	5.71753e-10	6.18492e-07	12.4048	S4 - S1
226226_at	TMEM45B	1.63401	6.74564	5.10206	1.22436e-06	0.000118272	5.1733	S4 - S1
201579_at	FAT1	1.63248	7.086	4.70242	6.72738e-06	0.000429695	3.57958	S4 - S1
1552390_a_at	ERICH5	1.63058	6.03139	6.56674	1.2642e-09	9.216e-07	11.6541	S4 - S1
211538_s_at	HSPA2	1.62843	5.42567	6.29277	4.88386e-09	2.23876e-06	10.3763	S4 - S1
230830_at	SLC51B	1.61161	4.19517	4.52847	1.37456e-05	0.000757604	2.91366	S4 - S1
202935_s_at	SOX9	1.60948	4.50796	4.17293	5.60776e-05	0.00221375	1.60876	S4 - S1
230964_at	FREM2	1.60898	3.7339	3.57626	0.000497686	0.0110527	-0.397542	S4 - S1
205890_s_at	GABBR1 /// UBD	1.59963	8.77434	2.91525	0.00421782	0.047409	-2.32312	S4 - S1
1554668_a_at	FAM151A	-1.59833	5.72059	-3.89871	0.000157366	0.00476413	0.656928	S4 - S1
212488_at	COL5A1	1.59002	6.58008	6.20494	7.48963e-09	2.86608e-06	9.97235	S4 - S1
206932_at	CH25H	1.58665	4.01347	6.24117	6.28084e-09	2.56272e-06	10.1386	S4 - S1
226435_at	PAPLN	1.58579	4.38477	6.3903	3.02785e-09	1.68926e-06	10.8282	S4 - S1
225846_at	ESRP1	1.58553	3.55596	5.47767	2.29377e-07	3.20747e-05	6.74613	S4 - S1
209708_at	MOXD1	1.58315	4.42004	7.12665	7.39903e-11	1.76412e-07	14.3407	S4 - S1
225681_at	CTHRC1	1.5709	2.62907	6.56848	1.25328e-09	9.216e-07	11.6623	S4 - S1
230081_at	PLCXD3	1.57048	4.23746	6.4578	2.17052e-09	1.36406e-06	11.1429	S4 - S1
205674_x_at	FXYD2	1.56923	6.43598	5.26583	5.94842e-07	6.8031e-05	5.85058	S4 - S1
226103_at	NEXN	1.56905	3.48333	5.72473	7.35491e-08	1.47842e-05	7.81694	S4 - S1
202992_at	C7	1.56787	8.93553	6.42199	2.59034e-09	1.55634e-06	10.9757	S4 - S1
207609_s_at	CYP1A2	-1.56021	9.56102	-5.15973	9.50968e-07	9.71853e-05	5.41026	S4 - S1
225835_at	SLC12A2	1.55719	5.64655	5.41508	3.04631e-07	4.03286e-05	6.47932	S4 - S1
219630_at	PDZK1IP1	1.55446	4.08709	5.75041	6.5248e-08	1.35644e-05	7.92979	S4 - S1
220446_s_at	CHST4	1.55316	5.63726	5.54166	1.71296e-07	2.69971e-05	7.02083	S4 - S1
226930_at	FNDC1	1.55197	3.45722	5.49149	2.15394e-07	3.12327e-05	6.8053	S4 - S1
203980_at	FABP4	1.54787	4.90543	3.94059	0.000134838	0.00423451	0.799081	S4 - S1
225016_at	APCDD1	1.54765	4.53276	5.48104	2.25887e-07	3.1915e-05	6.76056	S4 - S1
225285_at	BCAT1	1.54244	3.84853	5.92089	2.92556e-08	7.54505e-06	8.68609	S4 - S1
227091_at	CCDC146	1.52762	5.36013	6.96238	1.71826e-10	2.73323e-07	13.5428	S4 - S1
209369_at	ANXA3	1.52684	3.59118	6.17293	8.74657e-09	3.20952e-06	9.8258	S4 - S1
217022_s_at	IGH /// IGHA1 /// IGHA2	1.52483	8.44778	4.0504	8.9445e-05	0.00315918	1.17738	S4 - S1
1563610_at	LOC157273	-1.52449	5.40518	-4.90175	2.9064e-06	0.000233344	4.36371	S4 - S1
213994_s_at	SPON1	1.52291	3.71959	6.21538	7.11962e-09	2.82076e-06	10.0202	S4 - S1
238332_at	ANKRD29	1.52198	5.26002	6.14261	1.01272e-08	3.50446e-06	9.68738	S4 - S1
226145_s_at	FRAS1	1.52083	4.62723	5.24899	6.41075e-07	7.19049e-05	5.7803	S4 - S1
210519_s_at	NQO1	1.52045	4.08734	5.13798	1.04627e-06	0.000104641	5.32068	S4 - S1
212865_s_at	COL14A1	1.51527	5.97547	5.5191	1.89909e-07	2.85254e-05	6.92377	S4 - S1
221577_x_at	GDF15	1.50883	4.81312	4.35632	2.7408e-05	0.00129407	2.27218	S4 - S1
211964_at	COL4A2	1.50595	7.66823	6.6396	8.78646e-10	7.72912e-07	11.9983	S4 - S1
226932_at	SSPN	1.49917	4.31479	5.72273	7.42388e-08	1.48682e-05	7.80815	S4 - S1
203088_at	FBLN5	1.49752	6.22118	5.89531	3.30231e-08	8.24447e-06	8.57182	S4 - S1
225242_s_at	CCDC80	1.49658	3.89639	6.25498	5.87251e-09	2.46208e-06	10.2021	S4 - S1
205547_s_at	TAGLN	1.49129	6.14499	4.93402	2.53218e-06	0.000208819	4.49268	S4 - S1
224579_at	SLC38A1	1.48957	5.81409	5.11536	1.15525e-06	0.000112591	5.22777	S4 - S1
227690_at	GABRB3	1.48825	3.03865	5.90032	3.22502e-08	8.12572e-06	8.59416	S4 - S1
204017_at	KDELR3	1.48567	5.96002	5.33635	4.34179e-07	5.33454e-05	6.14629	S4 - S1
210715_s_at	SPINT2	1.48304	6.49876	6.82294	3.4912e-10	4.65564e-07	12.8717	S4 - S1
211980_at	COL4A1	1.47849	7.98539	6.25498	5.87241e-09	2.46208e-06	10.2022	S4 - S1
220177_s_at	TMPRSS3	1.47848	3.45966	5.82633	4.57175e-08	1.03718e-05	8.26509	S4 - S1
206134_at	ADAMDEC1	1.47691	3.96087	4.21492	4.76846e-05	0.00195585	1.75881	S4 - S1
204472_at	GEM	1.4761	5.55543	4.90037	2.9236e-06	0.000234038	4.35819	S4 - S1
238018_at	FAM150B	1.47073	4.2896	5.61984	1.19603e-07	2.09165e-05	7.35897	S4 - S1
212977_at	ACKR3	1.46723	4.69577	5.62305	1.17844e-07	2.08201e-05	7.37291	S4 - S1
235945_at	SRD5A2	-1.46597	7.51942	-4.35274	2.77992e-05	0.00130915	2.25902	S4 - S1
239380_at	C5orf27	-1.46072	6.99763	-2.71034	0.00767292	0.0688667	-2.85141	S4 - S1
229724_at	GABRB3	1.45954	3.175	5.25417	6.2651e-07	7.07736e-05	5.80188	S4 - S1
233565_s_at	FKBP1A-SDCBP2 /// SDCBP2	1.45715	5.86328	6.46509	2.0937e-09	1.33108e-06	11.177	S4 - S1
210328_at	GNMT	-1.45685	10.0456	-4.63606	8.85331e-06	0.000536052	3.32346	S4 - S1
201416_at	SOX4	1.45027	5.34603	5.30762	4.93746e-07	5.8686e-05	6.02551	S4 - S1
235144_at	RASEF	1.44906	3.47971	5.13751	1.04843e-06	0.000104641	5.31875	S4 - S1
1555745_a_at	LYZ	1.44461	5.86442	3.10209	0.00237925	0.032416	-1.81245	S4 - S1
227145_at	LOXL4	1.44283	5.69485	5.83254	4.4402e-08	1.01153e-05	8.29262	S4 - S1
201110_s_at	THBS1	1.44024	6.05583	4.20682	4.92043e-05	0.00200465	1.72976	S4 - S1
202949_s_at	FHL2	1.43506	6.1711	5.61959	1.19741e-07	2.09165e-05	7.35788	S4 - S1
202995_s_at	FBLN1	1.43447	4.12633	5.9842	2.16533e-08	6.17814e-06	8.97	S4 - S1
207977_s_at	DPT	1.43246	5.0357	6.26793	5.51344e-09	2.39732e-06	10.2618	S4 - S1
1553589_a_at	PDZK1IP1	1.43119	3.76072	5.46884	2.38764e-07	3.30492e-05	6.70841	S4 - S1
212713_at	MFAP4	1.42826	5.68094	7.10654	8.20613e-11	1.84437e-07	14.2426	S4 - S1
224901_at	SCD5	1.41947	4.71887	6.10382	1.22095e-08	4.04122e-06	9.51081	S4 - S1
218723_s_at	RGCC	1.41741	4.0182	4.76265	5.23241e-06	0.000357156	3.81418	S4 - S1
36711_at	MAFF	1.40903	3.62367	4.44221	1.94664e-05	0.000976444	2.58999	S4 - S1
207434_s_at	FXYD2 /// FXYD6-FXYD2	1.40667	6.17614	4.89796	2.95373e-06	0.000236104	4.3486	S4 - S1
236175_at	TRIM55	-1.40285	7.51674	-4.83959	3.78457e-06	0.00028268	4.11683	S4 - S1
207584_at	LPA	-1.40122	7.73912	-4.25895	4.01844e-05	0.00172862	1.91731	S4 - S1
1559033_at	LINC01018	-1.40001	7.06838	-5.09474	1.26415e-06	0.000121472	5.14332	S4 - S1
203477_at	COL15A1	1.39945	2.81998	5.51447	1.93963e-07	2.88963e-05	6.90389	S4 - S1
205939_at	CYP3A7 /// CYP3A7-CYP3AP1	1.3986	9.59921	4.84123	3.75837e-06	0.000281491	4.12333	S4 - S1
213438_at	NFASC	1.39253	4.59327	6.1429	1.01127e-08	3.50446e-06	9.68874	S4 - S1
219010_at	C1orf106	1.39172	3.91165	6.10535	1.212e-08	4.0406e-06	9.51776	S4 - S1
208323_s_at	ANXA13	1.38547	6.95101	4.72799	6.048e-06	0.000396492	3.67894	S4 - S1
200696_s_at	GSN	1.38452	8.63602	4.50373	1.51948e-05	0.00081643	2.82038	S4 - S1
206291_at	NTS	1.37476	4.20753	3.98039	0.000116299	0.00382033	0.935297	S4 - S1
219962_at	ACE2	1.37337	4.6949	4.4744	1.71042e-05	0.000885903	2.71027	S4 - S1
209392_at	ENPP2	1.37211	8.29218	4.89194	3.03046e-06	0.000238909	4.32462	S4 - S1
204620_s_at	VCAN	1.36916	5.36663	5.62718	1.15619e-07	2.05242e-05	7.39086	S4 - S1
208949_s_at	LGALS3	1.36841	8.48255	4.23469	4.41644e-05	0.00185745	1.82982	S4 - S1
212190_at	SERPINE2	1.36791	7.22623	6.31995	4.27615e-09	2.03303e-06	10.5019	S4 - S1
225105_at	C12orf75	1.36695	4.8738	4.19993	5.05329e-05	0.00204205	1.7051	S4 - S1
226517_at	BCAT1	1.36558	4.25067	5.05228	1.52073e-06	0.000139273	4.97013	S4 - S1
229331_at	SPATA18	1.36505	4.08849	5.18212	8.61726e-07	8.97426e-05	5.5027	S4 - S1
229779_at	COL4A4	1.36255	4.94774	5.24311	6.58023e-07	7.31249e-05	5.75581	S4 - S1
205741_s_at	DTNA	1.36166	3.23601	5.30183	5.06682e-07	5.97044e-05	6.00122	S4 - S1
228046_at	ZNF827	1.35924	3.96195	6.85351	2.99019e-10	4.19201e-07	13.0183	S4 - S1
235979_at	C7	1.35836	5.68285	6.37461	3.27071e-09	1.71397e-06	10.7553	S4 - S1
228268_at	FMO2	1.35822	4.80128	5.56996	1.50452e-07	2.44093e-05	7.14295	S4 - S1
225520_at	LOC100996643 /// LOC101928195 /// MTHFD1L	1.35746	4.37715	6.01213	1.8951e-08	5.63123e-06	9.09579	S4 - S1
204404_at	SLC12A2	1.35384	4.42432	6.10009	1.24306e-08	4.06971e-06	9.49387	S4 - S1
202345_s_at	FABP5	1.353	6.21493	3.22029	0.00163484	0.0254512	-1.47543	S4 - S1
205463_s_at	PDGFA	1.3471	4.45601	5.99387	2.06778e-08	6.07292e-06	9.0135	S4 - S1
207542_s_at	AQP1	1.34699	5.34111	5.22803	7.0353e-07	7.6818e-05	5.69304	S4 - S1
208078_s_at	SIK1	1.34327	6.03037	3.57186	0.000505329	0.0111587	-0.411435	S4 - S1
232277_at	SLC28A3	1.34237	2.79157	6.11447	1.1599e-08	3.91942e-06	9.55924	S4 - S1
213920_at	CUX2	-1.33856	7.29956	-3.72834	0.00029163	0.00750347	0.0908058	S4 - S1
221541_at	CRISPLD2	1.33359	6.02005	7.19553	5.18529e-11	1.62404e-07	14.6774	S4 - S1
209343_at	EFHD1	-1.33328	7.22795	-4.18096	5.43705e-05	0.00215413	1.63736	S4 - S1
217728_at	S100A6	1.33224	6.81491	5.58388	1.41134e-07	2.35259e-05	7.20312	S4 - S1
227628_at	GPX8	1.33137	3.69239	5.87384	3.65501e-08	8.88166e-06	8.47612	S4 - S1
217546_at	MT1M	-1.33025	9.42378	-3.80189	0.000223964	0.00618134	0.332772	S4 - S1
213503_x_at	ANXA2	1.32922	8.91552	5.06885	1.41507e-06	0.000132029	5.03761	S4 - S1
203824_at	TSPAN8	1.32697	8.56865	3.17606	0.00188351	0.027879	-1.6028	S4 - S1
217771_at	GOLM1	1.32683	6.19237	4.13796	6.41315e-05	0.00244348	1.48466	S4 - S1
204019_s_at	SH3YL1	1.32479	7.75481	7.0393	1.15921e-10	2.06253e-07	13.9155	S4 - S1
201590_x_at	ANXA2	1.32105	9.07886	5.04274	1.58504e-06	0.000143719	4.93132	S4 - S1
203903_s_at	HEPH	1.32094	4.36751	6.90853	2.26091e-10	3.43375e-07	13.283	S4 - S1
203131_at	PDGFRA	1.31736	8.30081	6.59025	1.12439e-09	8.69975e-07	11.765	S4 - S1
201069_at	MMP2	1.3156	5.9689	7.17978	5.62516e-11	1.62404e-07	14.6003	S4 - S1
210427_x_at	ANXA2	1.31552	9.06904	5.01616	1.77834e-06	0.000154826	4.82353	S4 - S1
210997_at	HGF	1.31253	4.54491	5.08738	1.30537e-06	0.000123881	5.11324	S4 - S1
212295_s_at	SLC7A1	1.31207	5.33265	5.5207	1.88525e-07	2.85254e-05	6.93065	S4 - S1
225799_at	LINC00152 /// LOC101930489 /// MIR4435-1HG	1.31157	5.92703	5.28543	5.45134e-07	6.32806e-05	5.93252	S4 - S1
1552389_at	ERICH5	1.30981	4.01389	5.48919	2.17656e-07	3.12327e-05	6.79547	S4 - S1
210397_at	DEFB1	1.305	9.39366	4.3413	2.90858e-05	0.00135688	2.21704	S4 - S1
225782_at	MSRB3	1.30434	5.14135	5.11555	1.15426e-06	0.000112591	5.22858	S4 - S1
226403_at	TMC4	1.30424	5.20753	5.91938	2.94656e-08	7.56353e-06	8.67934	S4 - S1
226311_at	ADAMTS2	1.30397	6.12982	5.50031	2.06902e-07	3.04096e-05	6.84314	S4 - S1
213245_at	ADCY1	-1.30112	7.01469	-4.80764	4.33113e-06	0.000310767	3.99077	S4 - S1
205363_at	BBOX1	-1.2991	8.88834	-5.34793	4.12203e-07	5.12209e-05	6.19509	S4 - S1
226228_at	AQP4	1.29701	2.75338	4.23883	4.34582e-05	0.00183424	1.84475	S4 - S1
210233_at	IL1RAP	-1.29208	7.88205	-3.75969	0.000260701	0.00694352	0.193504	S4 - S1
234994_at	TMEM200A	1.28959	2.8917	6.74376	5.20786e-10	6.05829e-07	12.4932	S4 - S1
229964_at	C9orf152	1.28918	2.55564	5.21684	7.39259e-07	7.95255e-05	5.64655	S4 - S1
202766_s_at	FBN1	1.28437	6.59637	6.19168	7.98701e-09	2.99103e-06	9.91161	S4 - S1
227230_s_at	KIAA1211	1.28363	3.53782	6.02546	1.77814e-08	5.4011e-06	9.15592	S4 - S1
236044_at	PPAPDC1A	1.28159	4.90209	6.5893	1.12973e-09	8.69975e-07	11.7605	S4 - S1
204823_at	NAV3	1.28047	4.38904	6.23711	6.40602e-09	2.59444e-06	10.12	S4 - S1
216598_s_at	CCL2	1.2792	5.71254	4.32253	3.13202e-05	0.0014354	2.14836	S4 - S1
209560_s_at	DLK1	1.27915	3.69704	4.41354	2.18318e-05	0.00106767	2.48341	S4 - S1
214803_at	CDH6	1.27853	4.75657	6.38722	3.07408e-09	1.69192e-06	10.8139	S4 - S1
226218_at	IL7R	1.27721	6.00457	4.68867	7.12261e-06	0.000450728	3.52632	S4 - S1
212915_at	PDZRN3	1.27666	4.31518	5.91432	3.01806e-08	7.71087e-06	8.65672	S4 - S1
212070_at	GPR56	1.27457	5.8934	6.97605	1.60235e-10	2.65481e-07	13.6089	S4 - S1
210139_s_at	PMP22	1.2728	6.60766	6.6625	7.83455e-10	7.18317e-07	12.1068	S4 - S1
227475_at	FOXQ1	1.27023	4.9839	4.88107	3.17406e-06	0.000246858	4.28132	S4 - S1
203196_at	ABCC4	1.27018	4.21138	6.05122	1.57181e-08	4.88911e-06	9.27234	S4 - S1
201890_at	RRM2	1.27014	5.33873	2.83741	0.00531385	0.0551823	-2.52778	S4 - S1
221872_at	RARRES1	1.26857	4.99476	3.77293	0.000248596	0.00670622	0.23708	S4 - S1
217967_s_at	FAM129A	1.26854	5.11272	4.26685	3.89637e-05	0.00168275	1.9459	S4 - S1
217996_at	PHLDA1	1.26742	6.14719	3.3615	0.00103074	0.0184833	-1.059	S4 - S1
219915_s_at	SLC16A10	-1.26668	7.14886	-4.86369	3.41726e-06	0.000261679	4.21228	S4 - S1
219230_at	TMEM100	1.26534	4.84852	5.35964	3.91077e-07	4.91543e-05	6.24453	S4 - S1
206938_at	SRD5A2	-1.26425	7.87134	-4.20716	4.91396e-05	0.00200351	1.73098	S4 - S1
225275_at	EDIL3	1.2561	2.90628	4.89255	3.02263e-06	0.000238818	4.32704	S4 - S1
203001_s_at	STMN2	1.2561	2.99435	6.15199	9.67855e-09	3.47121e-06	9.73018	S4 - S1
224494_x_at	HSD17B14	-1.2547	5.67775	-4.82077	4.09794e-06	0.000300028	4.04248	S4 - S1
238063_at	TMEM154	1.25178	5.50757	3.48229	0.000687056	0.0138769	-0.691069	S4 - S1
216268_s_at	JAG1	1.25113	6.7729	5.25701	6.18641e-07	7.03206e-05	5.81375	S4 - S1
202508_s_at	SNAP25	1.24904	3.71173	5.89925	3.24135e-08	8.12939e-06	8.5894	S4 - S1
214920_at	THSD7A	1.24773	3.61991	6.8314	3.34474e-10	4.57184e-07	12.9122	S4 - S1
229160_at	MUM1L1	1.24735	4.32279	5.32466	4.57512e-07	5.54645e-05	6.09711	S4 - S1
211167_s_at	GCK	-1.24319	6.1645	-2.83448	0.00535967	0.0554449	-2.53537	S4 - S1
210839_s_at	ENPP2	1.23939	6.68283	4.60436	1.00853e-05	0.000594198	3.20203	S4 - S1
223484_at	C15orf48	1.23851	3.94912	3.14468	0.00208074	0.0298203	-1.69224	S4 - S1
208471_at	HPR	-1.23673	9.58003	-5.94277	2.63715e-08	7.00455e-06	8.784	S4 - S1
211663_x_at	PTGDS	1.23661	5.92368	5.29129	5.3107e-07	6.20433e-05	5.95707	S4 - S1
210302_s_at	MAB21L2	1.23396	4.82412	5.65919	9.97148e-08	1.86072e-05	7.53023	S4 - S1
207995_s_at	CLEC4M	-1.23174	8.23926	-6.14847	9.84436e-09	3.47252e-06	9.71414	S4 - S1
201325_s_at	EMP1	1.23096	3.66868	7.21677	4.64559e-11	1.62404e-07	14.7815	S4 - S1
201468_s_at	NQO1	1.22857	4.29472	4.76207	5.24506e-06	0.000357573	3.81192	S4 - S1
213975_s_at	LYZ	1.2271	9.20129	4.27066	3.83876e-05	0.00166707	1.9597	S4 - S1
201431_s_at	DPYSL3	1.22546	4.59868	6.73633	5.40657e-10	6.15842e-07	12.4577	S4 - S1
211966_at	COL4A2	1.22476	4.62549	5.78955	5.43332e-08	1.18353e-05	8.10233	S4 - S1
226051_at	SELM	1.22467	5.56458	5.63537	1.11329e-07	2.00227e-05	7.42647	S4 - S1
222450_at	PMEPA1	1.22286	4.67841	5.62193	1.18454e-07	2.08247e-05	7.36805	S4 - S1
227623_at	CACNA2D1	1.22212	4.31521	5.7141	7.72825e-08	1.53095e-05	7.77029	S4 - S1
204083_s_at	TPM2	1.22208	5.52357	3.85292	0.000186091	0.00538336	0.50283	S4 - S1
203987_at	FZD6	1.22198	4.47939	5.83523	4.38439e-08	1.003e-05	8.30454	S4 - S1
202994_s_at	FBLN1	1.22193	5.5919	5.59811	1.32197e-07	2.23083e-05	7.2647	S4 - S1
232458_at	COL3A1	1.22151	5.44629	6.08461	1.33912e-08	4.25676e-06	9.42359	S4 - S1
224367_at	BEX2	1.21861	4.83584	5.57773	1.4518e-07	2.39214e-05	7.17652	S4 - S1
231993_at	ITGBL1	1.21766	2.66785	7.12607	7.42109e-11	1.76412e-07	14.3378	S4 - S1
1566528_at	CUX2	-1.21746	5.1777	-3.23192	0.00157476	0.0247721	-1.44172	S4 - S1
227719_at	SMAD9	1.21729	5.47801	5.11794	1.1423e-06	0.000111926	5.23834	S4 - S1
212489_at	COL5A1	1.21644	4.55034	6.26804	5.51049e-09	2.39732e-06	10.2623	S4 - S1
212827_at	IGHM	1.21479	5.3154	5.37159	3.70622e-07	4.68202e-05	6.29501	S4 - S1
202746_at	ITM2A	1.21458	6.31476	3.69273	0.000330959	0.00820272	-0.024974	S4 - S1
219407_s_at	LAMC3	1.21361	5.02845	6.12442	1.10561e-08	3.77807e-06	9.60451	S4 - S1
201852_x_at	COL3A1	1.21285	9.44208	5.10356	1.21637e-06	0.000117708	5.17944	S4 - S1
236220_at	SLC16A10	-1.21124	4.88498	-3.95218	0.000129167	0.00412994	0.838642	S4 - S1
215076_s_at	COL3A1	1.2098	10.2747	5.48062	2.26318e-07	3.1915e-05	6.75876	S4 - S1
221127_s_at	DKK3	1.20883	2.95248	6.52981	1.51908e-09	1.0382e-06	11.4804	S4 - S1
209099_x_at	JAG1	1.20845	7.38437	5.69611	8.40243e-08	1.65171e-05	7.69149	S4 - S1
205047_s_at	ASNS	1.20774	4.52652	5.87745	3.59317e-08	8.77039e-06	8.49221	S4 - S1
232721_at	TRIM55	-1.20738	5.99248	-4.84385	3.71701e-06	0.000278776	4.13367	S4 - S1
242871_at	PAQR5	1.20597	3.76116	5.97517	2.26055e-08	6.3059e-06	8.92939	S4 - S1
227830_at	GABRB3	1.20587	3.38412	5.52743	1.82813e-07	2.80766e-05	6.9596	S4 - S1
204955_at	SRPX	1.20219	7.41289	6.04593	1.61218e-08	4.96428e-06	9.2484	S4 - S1
222453_at	CYBRD1	1.20107	7.20946	6.8873	2.51874e-10	3.624e-07	13.1807	S4 - S1
236656_s_at	LOC100288911	1.19991	3.86521	4.81485	4.20154e-06	0.000304668	4.01915	S4 - S1
213122_at	TSPYL5	1.19986	5.10457	5.39547	3.32832e-07	4.30203e-05	6.39609	S4 - S1
238756_at	GAS2L3	1.19981	4.03877	4.48725	1.62408e-05	0.00085877	2.75844	S4 - S1
222257_s_at	ACE2	1.19883	5.47147	4.60408	1.0097e-05	0.000594247	3.20095	S4 - S1
32128_at	CCL18	1.1957	4.89359	3.4614	0.000737518	0.0145889	-0.755467	S4 - S1
227051_at	BACE2	1.19254	3.19779	6.55821	1.31901e-09	9.48909e-07	11.614	S4 - S1
204237_at	GULP1	1.19034	3.29653	5.72935	7.19831e-08	1.46308e-05	7.83722	S4 - S1
202826_at	SPINT1	1.18976	5.07099	6.79234	4.07565e-10	5.18224e-07	12.7252	S4 - S1
205499_at	SRPX2	1.18813	4.15376	6.71832	5.9196e-10	6.22412e-07	12.372	S4 - S1
235049_at	ADCY1	-1.188	6.09615	-4.79155	4.63473e-06	0.000328243	3.92747	S4 - S1
205044_at	GABRP	1.18765	3.21486	5.07743	1.36324e-06	0.000128067	5.07259	S4 - S1
214927_at	ITGBL1	1.18667	3.9381	7.19454	5.21182e-11	1.62404e-07	14.6725	S4 - S1
209772_s_at	CD24	1.18591	4.29472	5.4811	2.25822e-07	3.1915e-05	6.76083	S4 - S1
213423_x_at	TUSC3	1.18438	6.5627	5.57301	1.48364e-07	2.41637e-05	7.1561	S4 - S1
223949_at	TMPRSS3	1.18194	2.76679	6.20151	7.61547e-09	2.8915e-06	9.95661	S4 - S1
203498_at	RCAN2	1.18185	5.11029	3.77371	0.000247907	0.00670341	0.239627	S4 - S1
200897_s_at	PALLD	1.18139	6.99158	5.33502	4.36776e-07	5.34244e-05	6.14068	S4 - S1
226086_at	SYT13	1.1787	5.03034	6.39852	2.90778e-09	1.64925e-06	10.8664	S4 - S1
204963_at	SSPN	1.17387	3.64702	5.84745	4.13927e-08	9.75493e-06	8.35879	S4 - S1
228221_at	SLC44A3	1.17337	5.33403	3.82996	0.00020231	0.00572312	0.426093	S4 - S1
201761_at	MTHFD2	1.17253	5.36876	4.07728	8.08006e-05	0.00292181	1.2712	S4 - S1
236277_at	AF070581	1.17149	2.49718	5.4357	2.77508e-07	3.70066e-05	6.567	S4 - S1
209283_at	CRYAB	1.17129	5.1089	3.76966	0.000251539	0.0067653	0.226294	S4 - S1
211981_at	COL4A1	1.16963	6.10052	5.25858	6.14342e-07	6.99774e-05	5.82029	S4 - S1
202589_at	TYMS	1.16952	7.17905	3.2991	0.00126599	0.0213615	-1.24487	S4 - S1
228504_at	SCN7A	1.16645	3.4561	4.83903	3.7936e-06	0.000282967	4.11461	S4 - S1
219148_at	PBK	1.16588	3.59711	2.87058	0.00481831	0.0517058	-2.44115	S4 - S1
227061_at	LINC01279	1.16514	3.2595	5.59892	1.31703e-07	2.22979e-05	7.26823	S4 - S1
205666_at	FMO1	1.16222	5.42067	3.00815	0.00318303	0.0392583	-2.07262	S4 - S1
222073_at	COL4A3	1.16009	3.74052	4.3089	3.30458e-05	0.00149321	2.09862	S4 - S1
232231_at	RUNX2	1.15987	4.27914	4.75924	5.30766e-06	0.000360021	3.80085	S4 - S1
1557418_at	ACSL4	1.15892	3.54219	3.57312	0.000503121	0.0111326	-0.407443	S4 - S1
213519_s_at	LAMA2	1.15869	5.75016	6.34807	3.72591e-09	1.85195e-06	10.6321	S4 - S1
206034_at	SERPINB8	1.15568	4.86276	4.93623	2.50834e-06	0.000207165	4.50153	S4 - S1
203485_at	RTN1	1.15512	3.98795	4.51098	1.47555e-05	0.000797982	2.84767	S4 - S1
209774_x_at	CXCL2	-1.15364	9.27489	-3.60128	0.000456274	0.0103729	-0.318313	S4 - S1
208850_s_at	THY1	1.15094	5.17282	6.62252	9.57048e-10	8.05024e-07	11.9174	S4 - S1
229649_at	NRXN3	1.14573	3.72536	5.28331	5.50308e-07	6.37459e-05	5.92365	S4 - S1
219113_x_at	HSD17B14	-1.14525	6.22949	-5.02891	1.68292e-06	0.00014841	4.87519	S4 - S1
205267_at	LOC101928620 /// POU2AF1	1.14508	4.42447	3.12241	0.00223221	0.0312109	-1.75527	S4 - S1
209773_s_at	RRM2	1.14492	5.85877	2.56791	0.0114167	0.0885655	-3.19852	S4 - S1
228423_at	MAP9	1.14476	3.60952	6.32375	4.19741e-09	2.0131e-06	10.5195	S4 - S1
226279_at	PRSS23	1.14457	6.09966	5.97592	2.25244e-08	6.3059e-06	8.93278	S4 - S1
229435_at	GLIS3	1.14226	4.74387	6.3511	3.6709e-09	1.84134e-06	10.6461	S4 - S1
212573_at	ENDOD1	1.14096	5.71136	6.79663	3.98837e-10	5.18224e-07	12.7457	S4 - S1
208683_at	CAPN2	1.13573	8.52513	4.99008	1.99029e-06	0.000169764	4.71808	S4 - S1
229218_at	COL1A2	1.13338	4.97782	6.66292	7.81812e-10	7.18317e-07	12.1087	S4 - S1
211644_x_at	IGK /// IGKC	1.13165	7.18364	3.15831	0.00199286	0.0290186	-1.6535	S4 - S1
204470_at	CXCL1	1.13079	4.23206	5.97965	2.21282e-08	6.26871e-06	8.94952	S4 - S1
204304_s_at	PROM1	1.12891	4.67613	4.23555	4.40165e-05	0.00185266	1.83293	S4 - S1
1556387_at	LOC100507389	-1.12855	9.14834	-4.60359	1.01171e-05	0.00059479	3.19909	S4 - S1
204984_at	GPC4	1.12784	3.72145	6.26206	5.67342e-09	2.42339e-06	10.2347	S4 - S1
221974_at	IPW /// LOC101930404 /// PWARSN /// SNORD107 /// SNORD115-13 /// SNORD115-26 /// SNORD115-7 /// SNORD116-22 /// SNORD116-28 /// SNORD116-4 /// SNRPN	1.12685	4.11236	5.51976	1.89334e-07	2.85254e-05	6.92662	S4 - S1
201108_s_at	THBS1	1.12475	5.34284	4.81794	4.14717e-06	0.00030198	4.03132	S4 - S1
225685_at	CDC42EP3	1.12435	4.51668	5.76147	6.1964e-08	1.30806e-05	7.97846	S4 - S1
224497_x_at	HSD17B14	-1.12384	5.76855	-4.44223	1.94648e-05	0.000976444	2.59007	S4 - S1
204619_s_at	VCAN	1.12241	3.80125	6.37955	3.19224e-09	1.70222e-06	10.7782	S4 - S1
1554018_at	GPNMB	1.12166	3.15117	3.12689	0.00220093	0.0309319	-1.74262	S4 - S1
217997_at	PHLDA1	1.11912	4.34991	3.55351	0.000538383	0.0116903	-0.469174	S4 - S1
1556388_a_at	LOC100507389	-1.11902	9.78561	-4.50325	1.52241e-05	0.000816545	2.81859	S4 - S1
219885_at	SLFN12	1.11888	3.87342	5.44523	2.65771e-07	3.5879e-05	6.60763	S4 - S1
225540_at	MAP2	1.11779	5.67001	5.86905	3.7386e-08	8.9261e-06	8.4548	S4 - S1
230008_at	THSD7A	1.11772	4.27448	5.85296	4.03327e-08	9.54627e-06	8.38325	S4 - S1
218872_at	TESC	1.11701	5.25008	5.61859	1.2029e-07	2.09454e-05	7.35357	S4 - S1
211340_s_at	MCAM /// MIR6756	1.11563	6.24272	6.44981	2.25793e-09	1.38711e-06	11.1056	S4 - S1
218237_s_at	SLC38A1	1.11531	5.58711	4.44663	1.9124e-05	0.000963692	2.60648	S4 - S1
201505_at	LAMB1	1.11527	6.52333	4.99067	1.98518e-06	0.000169593	4.72049	S4 - S1
213894_at	THSD7A	1.11457	2.82374	6.35811	3.54685e-09	1.79559e-06	10.6786	S4 - S1
219703_at	MNS1	1.11338	3.13278	5.97125	2.30307e-08	6.34525e-06	8.9118	S4 - S1
201162_at	IGFBP7	1.11294	10.5541	6.26997	5.45884e-09	2.39732e-06	10.2712	S4 - S1
231213_at	PDE1A	1.11199	3.72078	7.33598	2.50153e-11	1.51968e-07	15.3678	S4 - S1
218856_at	TNFRSF21	1.1095	6.76575	5.73225	7.10184e-08	1.44886e-05	7.84994	S4 - S1
204301_at	KBTBD11	-1.10946	5.82212	-4.39178	2.38102e-05	0.00115308	2.40283	S4 - S1
228713_s_at	HSD17B14	-1.10925	7.15245	-4.92481	2.63395e-06	0.000215586	4.4558	S4 - S1
216840_s_at	LAMA2	1.10873	5.50311	6.35918	3.52818e-09	1.79559e-06	10.6836	S4 - S1
203697_at	FRZB	1.10703	4.37171	4.69322	6.98954e-06	0.000443333	3.54391	S4 - S1
210986_s_at	TPM1	1.10623	8.62399	5.21207	7.55023e-07	8.07845e-05	5.62674	S4 - S1
219768_at	VTCN1	1.10606	3.93292	5.64251	1.07712e-07	1.96052e-05	7.45757	S4 - S1
1554474_a_at	MOXD1	1.10408	3.85364	5.62267	1.18047e-07	2.08201e-05	7.37129	S4 - S1
223063_at	C1orf198	1.1037	6.48621	7.21198	4.76223e-11	1.62404e-07	14.758	S4 - S1
205697_at	SCGN	1.10225	5.16073	5.48111	2.25811e-07	3.1915e-05	6.76087	S4 - S1
206857_s_at	FKBP1B	1.10147	5.6734	3.6654	0.000364507	0.00880276	-0.113259	S4 - S1
222449_at	PMEPA1	1.10033	4.41874	5.94317	2.63209e-08	7.00455e-06	8.78581	S4 - S1
206978_at	CCR2	1.09831	5.5487	4.19633	5.12406e-05	0.00205796	1.69223	S4 - S1
226997_at	ADAMTS12	1.09774	5.39745	6.57812	1.19448e-09	9.07057e-07	11.7078	S4 - S1
1555724_s_at	TAGLN	1.09601	6.90492	4.61703	9.57405e-06	0.000571464	3.25051	S4 - S1
226272_at	RCAN3	1.09362	5.87833	5.49019	2.16666e-07	3.12327e-05	6.79976	S4 - S1
201109_s_at	THBS1	1.0935	6.04223	4.17733	5.51355e-05	0.00217813	1.62444	S4 - S1
204135_at	FILIP1L	1.09348	5.27068	5.22235	7.21433e-07	7.84182e-05	5.66945	S4 - S1
220139_at	DNMT3L	-1.09253	6.71388	-4.65969	8.03063e-06	0.000496691	3.4144	S4 - S1
213358_at	MTCL1	1.09242	5.45023	5.54604	1.67891e-07	2.66071e-05	7.03972	S4 - S1
218585_s_at	DTL	1.09192	4.45226	3.24489	0.00151013	0.0241192	-1.40396	S4 - S1
209101_at	CTGF	1.09169	5.87343	3.83825	0.0001963	0.0056104	0.453781	S4 - S1
1558217_at	SLFN13	1.09092	3.5728	5.69544	8.42849e-08	1.65171e-05	7.68858	S4 - S1
215176_x_at	IGK /// IGKC	1.08955	7.3956	2.51227	0.0132784	0.0968451	-3.32956	S4 - S1
228863_at	PCDH17	1.08784	4.3938	5.08257	1.33305e-06	0.000125446	5.09358	S4 - S1
236297_at	PLXDC2	1.08756	3.53186	6.46735	2.07045e-09	1.33108e-06	11.1875	S4 - S1
223690_at	LTBP2	1.08735	5.80859	6.66667	7.67247e-10	7.18317e-07	12.1265	S4 - S1
222803_at	PRTFDC1	1.08734	5.03052	5.84229	4.24117e-08	9.82569e-06	8.33586	S4 - S1
201667_at	GJA1	1.08492	6.00686	4.29161	3.53656e-05	0.00157112	2.03571	S4 - S1
239270_at	PLCXD3	1.08444	4.24816	5.93617	2.721e-08	7.18698e-06	8.75447	S4 - S1
229437_at	MIR155 /// MIR155HG	1.08329	3.61048	3.27519	0.00136875	0.0225343	-1.31532	S4 - S1
202149_at	NEDD9	1.08191	6.24868	4.59339	1.05491e-05	0.000616207	3.16014	S4 - S1
209529_at	PPAP2C	1.08139	4.53181	4.93706	2.49938e-06	0.000206737	4.50488	S4 - S1
213247_at	SVEP1	1.08087	6.26302	6.29466	4.83914e-09	2.23876e-06	10.385	S4 - S1
204698_at	ISG20	1.07939	5.95548	3.66174	0.00036924	0.00888564	-0.125049	S4 - S1
235944_at	HMCN1	1.07902	5.70323	5.41981	2.98192e-07	3.9572e-05	6.4994	S4 - S1
227480_at	SUSD2	1.07787	4.68011	6.29973	4.72058e-09	2.22498e-06	10.4085	S4 - S1
208816_x_at	ANXA2P2	1.07766	7.36611	5.04729	1.55406e-06	0.000141614	4.94982	S4 - S1
227862_at	TRNP1	1.07676	5.9776	5.31086	4.86647e-07	5.8222e-05	6.03912	S4 - S1
227070_at	GLT8D2	1.07623	4.43715	6.75043	5.03584e-10	5.98554e-07	12.525	S4 - S1
202351_at	ITGAV	1.07456	8.10508	5.96674	2.35311e-08	6.43281e-06	8.89152	S4 - S1
243110_x_at	NPW	1.07058	4.75868	2.92257	0.0041263	0.0468061	-2.30364	S4 - S1
213241_at	PLXNC1	1.06923	4.82717	3.49036	0.000668462	0.0135975	-0.666128	S4 - S1
201292_at	TOP2A	1.06796	3.6466	2.77467	0.00638025	0.0614915	-2.68919	S4 - S1
217975_at	WBP5	1.06638	7.56464	5.06626	1.4311e-06	0.000132844	5.02706	S4 - S1
204537_s_at	GABRE /// MIR224 /// MIR452	1.06622	4.74855	4.24857	4.18419e-05	0.00178308	1.87986	S4 - S1
210987_x_at	TPM1	1.06585	8.79121	5.35496	3.99401e-07	4.99037e-05	6.22473	S4 - S1
218656_s_at	LHFP	1.0651	5.99605	5.76409	6.12095e-08	1.30221e-05	7.99001	S4 - S1
202112_at	VWF	1.0641	6.25585	4.72889	6.02547e-06	0.000396329	3.68242	S4 - S1
239752_at	CECR2	-1.06366	6.52596	-4.28406	3.64283e-05	0.00160493	2.00826	S4 - S1
225664_at	COL12A1	1.06308	5.37103	5.63631	1.10845e-07	2.00015e-05	7.43057	S4 - S1
211643_x_at	IGK /// IGKC	1.06204	5.36264	3.35869	0.0010404	0.0185833	-1.06744	S4 - S1
209288_s_at	CDC42EP3	1.06098	5.1439	5.24745	6.45473e-07	7.20229e-05	5.77389	S4 - S1
243618_s_at	ZNF827	1.06037	5.06206	5.53912	1.73301e-07	2.7072e-05	7.00988	S4 - S1
209335_at	DCN	1.06021	8.66214	5.98379	2.16955e-08	6.17814e-06	8.96816	S4 - S1
244297_at	ANKRD18A	1.05923	2.94166	5.12653	1.10014e-06	0.000108968	5.2736	S4 - S1
235048_at	FAM169A	1.05893	5.55264	3.90147	0.000155777	0.0047291	0.666264	S4 - S1
210481_s_at	CLEC4M	-1.05729	8.41608	-5.75527	6.37843e-08	1.33107e-05	7.95117	S4 - S1
1554246_at	C1orf210	1.05641	5.0178	5.20081	7.93519e-07	8.39181e-05	5.58008	S4 - S1
226621_at	OSMR	1.05282	6.62948	4.82093	4.09516e-06	0.000300028	4.04312	S4 - S1
232267_at	GPR133	1.05247	5.01547	3.75355	0.000266502	0.00703913	0.173336	S4 - S1
237350_at	TTC36	-1.0521	8.82457	-5.54097	1.71833e-07	2.69971e-05	7.01788	S4 - S1
205942_s_at	ACSM3	-1.0506	7.57126	-5.29473	5.22989e-07	6.13614e-05	5.97147	S4 - S1
212314_at	SEL1L3	1.05025	7.37542	4.28289	3.65957e-05	0.0016064	2.00401	S4 - S1
223253_at	EPDR1	1.0501	6.71011	4.50282	1.52507e-05	0.000816545	2.81696	S4 - S1
208088_s_at	CFHR5	-1.04877	9.40706	-5.84249	4.2371e-08	9.82569e-06	8.33676	S4 - S1
219386_s_at	SLAMF8	1.04843	4.73053	2.98484	0.00341801	0.0412898	-2.13611	S4 - S1
209621_s_at	PDLIM3	1.04788	5.56767	3.91856	0.000146272	0.00451577	0.724177	S4 - S1
209924_at	CCL18	1.04695	5.73749	3.56846	0.000511298	0.0112632	-0.422138	S4 - S1
201645_at	TNC	1.04685	5.53813	3.30698	0.00123374	0.0209617	-1.22157	S4 - S1
210143_at	ANXA10	-1.0465	9.7127	-5.50373	2.037e-07	3.01008e-05	6.85781	S4 - S1
227758_at	RERG	1.04626	3.34192	6.61147	1.01137e-09	8.13184e-07	11.8652	S4 - S1
212592_at	IGJ	1.04625	8.06173	3.03534	0.00292781	0.0371517	-1.99803	S4 - S1
208837_at	TMED3	1.04594	6.01639	5.45813	2.50674e-07	3.461e-05	6.66263	S4 - S1
236576_at	CTNNA3	-1.04577	4.173	-3.04104	0.0028767	0.0367356	-1.9823	S4 - S1
1553583_a_at	THRSP	-1.0455	8.47488	-3.45882	0.000743985	0.0146744	-0.763397	S4 - S1
201631_s_at	IER3	1.04504	6.50336	5.00447	1.87045e-06	0.000161329	4.77624	S4 - S1
202458_at	PRSS23	1.04487	6.56853	6.39878	2.90411e-09	1.64925e-06	10.8676	S4 - S1
228497_at	SLC22A15	1.04384	3.88226	4.66648	7.80841e-06	0.000486192	3.44057	S4 - S1
209436_at	SPON1	1.04206	5.32035	4.9962	1.93848e-06	0.000166123	4.74278	S4 - S1
1555630_a_at	NARR /// RAB34	1.04046	5.96465	5.67547	9.24688e-08	1.74873e-05	7.60128	S4 - S1
215870_s_at	PLA2G5	1.03934	4.35654	5.44704	2.63599e-07	3.56739e-05	6.61535	S4 - S1
219778_at	ZFPM2	1.0389	5.2203	4.71609	6.35559e-06	0.000410262	3.63264	S4 - S1
226545_at	CD109	1.03809	4.48376	6.25362	5.91159e-09	2.46208e-06	10.1959	S4 - S1
212233_at	MAP1B	1.03697	4.73912	6.26654	5.55079e-09	2.39732e-06	10.2554	S4 - S1
209118_s_at	TUBA1A	1.03563	7.85695	4.60045	1.02482e-05	0.000601845	3.1871	S4 - S1
223378_at	GLIS2	1.03357	5.79352	4.72308	6.17323e-06	0.00040229	3.65981	S4 - S1
205120_s_at	SGCB	1.03147	5.65339	4.87997	3.18884e-06	0.000247305	4.27697	S4 - S1
201037_at	PFKP	1.03094	5.24657	5.31341	4.81128e-07	5.76879e-05	6.04983	S4 - S1
1559573_at	LINC01093	-1.0301	8.43627	-3.09448	0.00243659	0.032959	-1.83378	S4 - S1
209228_x_at	TUSC3	1.02978	5.82452	5.65061	1.03755e-07	1.90232e-05	7.49282	S4 - S1
1559584_a_at	C16orf54	1.02664	3.21891	3.65583	0.000376997	0.00903256	-0.144048	S4 - S1
238441_at	PRKAA2	1.02521	2.94093	3.96808	0.000121758	0.00394612	0.893042	S4 - S1
235898_at	LOC102723845	-1.02513	6.64648	-4.23058	4.4874e-05	0.00188007	1.81506	S4 - S1
1568638_a_at	IDO2	-1.02397	7.18063	-2.88447	0.00462373	0.050349	-2.40463	S4 - S1
209087_x_at	MCAM	1.02384	4.95046	6.61406	9.9838e-10	8.13184e-07	11.8774	S4 - S1
207981_s_at	ESRRG	1.02372	3.46741	4.95194	2.34494e-06	0.00019574	4.56457	S4 - S1
212807_s_at	SORT1	1.02324	3.74704	4.60459	1.00759e-05	0.000594198	3.2029	S4 - S1
201578_at	PODXL	1.0211	5.85621	6.37863	3.20673e-09	1.70222e-06	10.7739	S4 - S1
201666_at	TIMP1	1.02046	10.047	5.60693	1.26936e-07	2.18092e-05	7.30294	S4 - S1
228640_at	PCDH7	1.01895	4.32085	4.11482	7.00583e-05	0.00261463	1.40296	S4 - S1
204682_at	LTBP2	1.01888	5.74067	6.21921	6.98839e-09	2.78898e-06	10.0378	S4 - S1
202806_at	DBN1	1.01625	4.71263	7.17788	5.68052e-11	1.62404e-07	14.591	S4 - S1
226980_at	DEPDC1B	1.01472	2.1522	5.85389	4.01559e-08	9.54575e-06	8.38739	S4 - S1
209598_at	PNMA2	1.01442	4.43512	4.32056	3.15644e-05	0.00144417	2.14116	S4 - S1
209735_at	ABCG2	-1.01356	8.03914	-5.89236	3.34876e-08	8.32243e-06	8.55865	S4 - S1
207265_s_at	KDELR3	1.01069	5.69015	5.0346	1.64196e-06	0.00014645	4.89827	S4 - S1
225996_at	LONRF2	1.00961	4.15412	3.48665	0.000676944	0.0137132	-0.67759	S4 - S1
220075_s_at	CDHR5	-1.00901	6.46657	-3.76964	0.000251556	0.0067653	0.226229	S4 - S1
202720_at	TES	1.00897	6.77783	4.74909	5.5379e-06	0.000370606	3.76119	S4 - S1
212192_at	KCTD12	1.00855	7.26155	3.93132	0.00013954	0.00435465	0.767534	S4 - S1
220643_s_at	FAIM	1.00597	5.32177	5.49065	2.16218e-07	3.12327e-05	6.80171	S4 - S1
221510_s_at	GLS	1.00545	5.95529	5.27854	5.62125e-07	6.484e-05	5.9037	S4 - S1
235696_at	BC034319 /// RP11-11N9.4	1.00514	3.75979	5.10797	1.19317e-06	0.000115705	5.19749	S4 - S1
205998_x_at	CYP3A4	-1.00434	11.2575	-4.22849	4.52403e-05	0.00189075	1.80753	S4 - S1
57539_at	LIME1 /// ZGPAT	-1.00334	9.53887	-5.90785	3.1121e-08	7.8775e-06	8.62778	S4 - S1
229554_at	LUM	1.00242	3.58336	6.70073	6.4667e-10	6.54754e-07	12.2883	S4 - S1
200953_s_at	CCND2	1.00091	5.75527	4.00212	0.000107234	0.00360136	1.01009	S4 - S1
240187_at	PPP1R3C	-1.0009	6.93439	-2.98376	0.00342925	0.0413409	-2.13904	S4 - S1
209795_at	CD69	1.00078	3.44546	3.62086	0.000426159	0.00981891	-0.256001	S4 - S1
204457_s_at	GAS1	1.00007	5.87979	4.81097	4.2708e-06	0.00030765	4.00387	S4 - S1
218963_s_at	KRT23	2.49012	4.08936	4.77353	4.99898e-06	0.0111937	3.79521	S4 - S2
209220_at	GPC3	1.80297	5.11767	4.17987	5.45992e-05	0.0281624	1.69016	S4 - S2
201839_s_at	EPCAM	1.71724	5.92079	3.82774	0.000203943	0.0470489	0.538352	S4 - S2
216058_s_at	CYP2C19	-1.60826	8.47674	-3.98158	0.000115784	0.0373285	1.03219	S4 - S2
227194_at	FAM3B	1.54317	5.18489	4.19247	5.20084e-05	0.0279453	1.73279	S4 - S2
220116_at	KCNN2	-1.51515	7.11787	-3.82853	0.00020336	0.0470489	0.540848	S4 - S2
201842_s_at	EFEMP1	1.49337	6.16565	4.13696	6.43759e-05	0.0295778	1.54578	S4 - S2
209291_at	ID4	1.48713	4.73259	3.91251	0.000149573	0.041724	0.808624	S4 - S2
201843_s_at	EFEMP1	1.36927	3.53586	4.77614	4.94454e-06	0.0111937	3.80489	S4 - S2
208650_s_at	CD24	1.36501	4.71133	3.53387	0.000576028	0.0779563	-0.362677	S4 - S2
202311_s_at	COL1A1	1.35442	3.47726	4.77658	4.93548e-06	0.0111937	3.80651	S4 - S2
218186_at	RAB25	1.35166	4.0219	3.96804	0.000121772	0.0377287	0.988134	S4 - S2
202404_s_at	COL1A2	1.33757	7.22386	3.74491	0.000274872	0.0525477	0.278674	S4 - S2
228608_at	NALCN	1.33425	4.13736	5.0187	1.75895e-06	0.00781605	4.71897	S4 - S2
228335_at	CLDN11	1.32837	5.27443	4.0637	8.50639e-05	0.0334595	1.30178	S4 - S2
203000_at	STMN2	1.26784	3.79295	5.28894	5.36677e-07	0.00489047	5.77073	S4 - S2
266_s_at	CD24	1.23797	5.37953	3.608	0.000445718	0.067378	-0.140762	S4 - S2
209292_at	ID4	1.22454	2.89003	4.57419	1.14109e-05	0.0140468	3.0668	S4 - S2
222925_at	DCDC2	1.20437	5.06859	3.5968	0.00046344	0.0692311	-0.174528	S4 - S2
207584_at	LPA	-1.20116	7.73912	-3.91712	0.000147051	0.0414728	0.82346	S4 - S2
209803_s_at	PHLDA2	1.20022	4.19849	4.22319	4.61804e-05	0.0263012	1.83705	S4 - S2
207173_x_at	CDH11	1.1998	3.66028	4.35247	2.78294e-05	0.0214306	2.28188	S4 - S2
213245_at	ADCY1	-1.19751	7.01469	-4.74749	5.57516e-06	0.0111937	3.69885	S4 - S2
205422_s_at	ITGBL1	1.19191	4.01003	4.92639	2.61613e-06	0.00841392	4.36767	S4 - S2
203570_at	LOXL1	1.17445	4.14673	4.57455	1.13941e-05	0.0140468	3.0681	S4 - S2
209774_x_at	CXCL2	-1.17339	9.27489	-3.93003	0.000140208	0.0407758	0.865048	S4 - S2
205478_at	PPP1R1A	-1.14427	9.09787	-3.88216	0.000167225	0.0433319	0.711327	S4 - S2
225612_s_at	B3GNT5	1.12412	3.54685	4.95774	2.28727e-06	0.00781605	4.48652	S4 - S2
201744_s_at	LUM	1.11193	8.07318	3.33791	0.0011144	0.099885	-0.931386	S4 - S2
202196_s_at	DKK3	1.1054	3.81313	4.63162	9.01667e-06	0.013324	3.27448	S4 - S2
1563610_at	LOC157273	-1.0979	5.40518	-3.78754	0.000235861	0.0505714	0.411784	S4 - S2
210519_s_at	NQO1	1.09719	4.08734	3.97805	0.00011732	0.0374605	1.02067	S4 - S2
206070_s_at	EPHA3	1.09087	4.86257	3.90832	0.0001519	0.041945	0.795158	S4 - S2
208651_x_at	CD24	1.09067	6.04106	3.71619	0.000304523	0.0552575	0.189664	S4 - S2
235945_at	SRD5A2	-1.08597	7.51942	-3.45956	0.000742121	0.0857652	-0.581428	S4 - S2
209560_s_at	DLK1	1.0723	3.69704	3.96964	0.000121054	0.0377287	0.993304	S4 - S2
236175_at	TRIM55	-1.06943	7.51674	-3.95839	0.000126221	0.0385537	0.9568	S4 - S2
210397_at	DEFB1	1.05651	9.39366	3.77098	0.000250347	0.0516569	0.359934	S4 - S2
223699_at	CNDP1	-1.05523	9.37178	-4.04274	9.20647e-05	0.033903	1.23259	S4 - S2
227084_at	DTNA	1.05514	4.28995	3.79286	0.000231383	0.0502902	0.428462	S4 - S2
204337_at	RGS4	1.04814	4.86966	3.79128	0.00023271	0.0502902	0.423487	S4 - S2
1557080_s_at	ITGBL1	1.04342	4.56336	5.01687	1.77291e-06	0.00781605	4.71197	S4 - S2
218816_at	LRRC1	1.03291	3.45521	4.43816	1.97845e-05	0.0173731	2.58201	S4 - S2
235129_at	PPP1R1A	-1.02837	6.89528	-3.83425	0.000199178	0.0469715	0.558945	S4 - S2
223235_s_at	SMOC2	1.02027	3.91535	3.41928	0.000850024	0.0884508	-0.698434	S4 - S2
225911_at	NPNT	1.0184	3.62221	4.29716	3.46043e-05	0.0230739	2.0904	S4 - S2
225681_at	CTHRC1	1.01823	2.62907	4.56805	1.17004e-05	0.0140468	3.04472	S4 - S2
212977_at	ACKR3	1.01045	4.69577	4.15487	6.01083e-05	0.0290474	1.60589	S4 - S2
232267_at	GPR133	1.0017	5.01547	3.83299	0.000200094	0.0469715	0.554947	S4 - S2
201842_s_at	EFEMP1	1.6257	6.16565	4.12182	6.82106e-05	0.0428668	1.47035	S4 - S3
205749_at	CYP1A1	-1.56736	8.08523	-3.92615	0.000142231	0.0568908	0.836169	S4 - S3
230323_s_at	TMEM45B	1.55702	6.26152	3.65212	0.000381942	0.0873753	-0.0122497	S4 - S3
201843_s_at	EFEMP1	1.5111	3.53586	4.82411	4.04044e-06	0.0147974	3.92536	S4 - S3
223235_s_at	SMOC2	1.4703	3.91535	4.50982	1.48252e-05	0.0213307	2.79363	S4 - S3
205422_s_at	ITGBL1	1.37757	4.01003	5.21116	7.58059e-07	0.010066	5.3862	S4 - S3
218186_at	RAB25	1.3633	4.0219	3.66298	0.000367633	0.0866394	0.0204444	S4 - S3
236175_at	TRIM55	-1.31113	7.51674	-4.44167	1.95086e-05	0.0227166	2.55511	S4 - S3
226226_at	TMEM45B	1.3041	6.74564	3.99858	0.000108662	0.052115	1.06823	S4 - S3
207173_x_at	CDH11	1.27566	3.66028	4.23539	4.40434e-05	0.0345832	1.84885	S4 - S3
223699_at	CNDP1	-1.21774	9.37178	-4.26991	3.85009e-05	0.0314185	1.96535	S4 - S3
225681_at	CTHRC1	1.19884	2.62907	4.92247	2.6604e-06	0.0147974	4.28982	S4 - S3
203570_at	LOXL1	1.19808	4.14673	4.27104	3.83308e-05	0.0314185	1.96919	S4 - S3
206070_s_at	EPHA3	1.19714	4.86257	3.92554	0.000142552	0.0568908	0.834223	S4 - S3
209803_s_at	PHLDA2	1.17822	4.19849	3.79438	0.000230119	0.0729402	0.422266	S4 - S3
1563610_at	LOC157273	-1.15825	5.40518	-3.65706	0.000375373	0.0871291	0.00260411	S4 - S3
207609_s_at	CYP1A2	-1.15197	9.56102	-3.74099	0.000278751	0.076715	0.257675	S4 - S3
1552390_a_at	ERICH5	1.13085	6.03139	4.47214	1.72604e-05	0.0227166	2.66146	S4 - S3
225275_at	EDIL3	1.10429	2.90628	4.22372	4.60846e-05	0.0346629	1.80961	S4 - S3
1557080_s_at	ITGBL1	1.10119	4.56336	4.84586	3.68542e-06	0.0147974	4.00555	S4 - S3
201324_at	EMP1	1.09962	5.03612	4.16037	5.88508e-05	0.0387839	1.59798	S4 - S3
209708_at	MOXD1	1.05569	4.42004	4.66662	7.80385e-06	0.0177781	3.35186	S4 - S3
232721_at	TRIM55	-1.0503	5.99248	-4.13774	6.41856e-05	0.0412865	1.52293	S4 - S3
225612_s_at	B3GNT5	1.04976	3.54685	4.23736	4.37075e-05	0.0345832	1.85548	S4 - S3
228608_at	NALCN	1.03761	4.13736	3.57208	0.000504934	0.0995009	-0.250984	S4 - S3
203000_at	STMN2	1.03723	3.79295	3.96017	0.000125391	0.0545485	0.944753	S4 - S3
203477_at	COL15A1	1.03697	2.81998	4.01251	0.00010314	0.0517738	1.11323	S4 - S3
202995_s_at	FBLN1	1.03317	4.12633	4.23242	4.45546e-05	0.0345832	1.83885	S4 - S3
233565_s_at	FKBP1A-SDCBP2 /// SDCBP2	1.0305	5.86328	4.48974	1.60787e-05	0.0219775	2.72309	S4 - S3
202994_s_at	FBLN1	1.02844	5.5919	4.62673	9.19996e-06	0.0191905	3.2086	S4 - S3
232267_at	GPR133	1.02044	5.01547	3.57373	0.000502061	0.0994571	-0.24611	S4 - S3
211538_s_at	HSPA2	1.01476	5.42567	3.85067	0.000187623	0.0645175	0.597754	S4 - S3
228504_at	SCN7A	1.00622	3.4561	4.09911	7.43753e-05	0.0445978	1.39556	S4 - S3
203789_s_at	SEMA3C	1.0048	3.33225	4.00597	0.000105701	0.0517928	1.09206	S4 - S3
1556167_at	MROH2A	-1.0119	4.54186	-3.37099	0.00099886	0.0868246	-0.834468	G1 - G0
205890_s_at	GABBR1 /// UBD	2.32918	8.77434	7.65474	4.70213e-12	1.72272e-07	16.9555	G2 - G0
203915_at	CXCL9	2.23896	8.41907	7.59927	6.30167e-12	1.72272e-07	16.678	G2 - G0
204533_at	CXCL10	2.16517	8.32545	7.38681	1.92108e-11	1.75058e-07	15.6214	G2 - G0
211122_s_at	CXCL11	1.95466	4.2598	5.92677	2.84656e-08	6.48553e-06	8.71234	G2 - G0
211430_s_at	IGHG1 /// IGHG2 /// IGHM /// IGHV4-31 /// MIR8071-1 /// MIR8071-2	1.76787	10.5193	6.08603	1.33077e-08	4.1816e-06	9.43023	G2 - G0
214677_x_at	IGLC1	1.63351	10.4683	6.36622	3.41061e-09	2.09751e-06	10.7169	G2 - G0
206336_at	CXCL6	1.54921	4.77133	5.36502	3.8188e-07	3.81009e-05	6.26632	G2 - G0
209138_x_at	IGLC1	1.54029	10.2539	6.23214	6.56679e-09	2.91909e-06	10.0976	G2 - G0
227614_at	HKDC1	1.52518	5.37708	4.34866	2.82566e-05	0.000824842	2.24173	G2 - G0
209773_s_at	RRM2	1.51355	5.85877	5.85503	3.99601e-08	7.95899e-06	8.3923	G2 - G0
209875_s_at	SPP1	1.486	6.23173	4.62182	9.38953e-06	0.000363836	3.2669	G2 - G0
210072_at	CCL19	1.47019	6.84448	4.76436	5.19626e-06	0.000239473	3.81911	G2 - G0
201839_s_at	EPCAM	1.46745	5.92079	4.06192	8.56491e-05	0.00189094	1.21487	G2 - G0
210163_at	CXCL11	1.46368	3.8851	5.49883	2.08393e-07	2.47693e-05	6.83604	G2 - G0
214511_x_at	FCGR1B	1.44362	4.88215	6.26692	5.54393e-09	2.75101e-06	10.2576	G2 - G0
215176_x_at	IGK /// IGKC	1.41387	7.3956	5.47418	2.33133e-07	2.65553e-05	6.73047	G2 - G0
215121_x_at	CYAT1 /// IGLC1 /// IGLV1-44	1.41386	10.092	6.20333	7.55303e-09	3.04129e-06	9.96534	G2 - G0
202589_at	TYMS	1.41314	7.17905	6.23518	6.47048e-09	2.91909e-06	10.1115	G2 - G0
202345_s_at	FABP5	1.4029	6.21493	5.7131	7.76768e-08	1.20311e-05	7.76553	G2 - G0
209969_s_at	STAT1	1.38817	7.96502	7.43579	1.48723e-11	1.75058e-07	15.864	G2 - G0
1555745_a_at	LYZ	1.38581	5.86442	4.83959	3.78559e-06	0.000188332	4.11516	G2 - G0
1556167_at	MROH2A	-1.37277	4.54186	-4.60913	9.89183e-06	0.000378211	3.21831	G2 - G0
202404_s_at	COL1A2	1.37211	7.22386	5.17408	8.93089e-07	6.84848e-05	5.46827	G2 - G0
217028_at	CXCR4	1.3702	4.93955	6.5096	1.68064e-09	1.58429e-06	11.3864	G2 - G0
201890_at	RRM2	1.36837	5.33873	5.24356	6.56935e-07	5.48703e-05	5.75659	G2 - G0
208949_s_at	LGALS3	1.35034	8.48255	6.88281	2.57902e-10	5.42338e-07	13.1607	G2 - G0
215379_x_at	IGLV1-44	1.34916	8.92001	6.06156	1.49666e-08	4.42324e-06	9.31927	G2 - G0
202935_s_at	SOX9	1.34644	4.50796	5.30686	4.95585e-07	4.55878e-05	6.02135	G2 - G0
1556168_s_at	MROH2A	-1.33479	5.90458	-5.11703	1.14719e-06	8.22055e-05	5.23335	G2 - G0
211645_x_at	IGKV1-17 /// IGKV1-17	1.31442	6.28387	5.3634	3.84671e-07	3.82398e-05	6.25947	G2 - G0
201579_at	FAT1	1.30769	7.086	5.66948	9.51171e-08	1.38312e-05	7.57465	G2 - G0
222925_at	DCDC2	1.29851	5.06859	4.97042	2.16664e-06	0.000127353	4.63738	G2 - G0
205476_at	CCL20	1.29665	4.38298	4.37165	2.57978e-05	0.000766424	2.32627	G2 - G0
234764_x_at	CKAP2 /// DKFZp667J0810 /// IGLC1 /// IGLJ2 /// IGLJ2 /// IGLJ3 /// IGLJ3 /// IGLJ3 /// IGLV1-36 /// IGLV1-36 /// IGLV1-44 /// IGLV1-50 /// IGLV1-50 /// IGLV@	1.29293	5.12048	5.29284	5.27614e-07	4.76815e-05	5.96251	G2 - G0
1556499_s_at	COL1A1	1.28557	8.76873	5.23033	6.96632e-07	5.7104e-05	5.70149	G2 - G0
211796_s_at	TRBC1	1.27576	6.54501	6.95967	1.74365e-10	4.53972e-07	13.5314	G2 - G0
205267_at	LOC101928620 /// POU2AF1	1.27559	4.42447	5.94912	2.56002e-08	5.95614e-06	8.81248	G2 - G0
238439_at	ANKRD22	1.27095	4.57821	5.66721	9.61224e-08	1.38694e-05	7.56474	G2 - G0
222838_at	SLAMF7	1.26569	5.56989	6.08092	1.36385e-08	4.18705e-06	9.40704	G2 - G0
229437_at	MIR155 /// MIR155HG	1.25981	3.61048	6.73902	5.33802e-10	7.4835e-07	12.4719	G2 - G0
212587_s_at	PTPRC	1.25495	7.16702	6.17177	8.80083e-09	3.35419e-06	9.82086	G2 - G0
239380_at	C5orf27	-1.2339	6.99763	-3.67002	0.000358653	0.00556925	-0.101471	G2 - G0
216950_s_at	FCGR1A /// FCGR1B /// FCGR1C	1.23251	5.3256	6.40299	2.84648e-09	1.87508e-06	10.8879	G2 - G0
201141_at	GPNMB	1.23227	9.10481	6.11093	1.18054e-08	3.95988e-06	9.54337	G2 - G0
203828_s_at	IL32	1.22583	7.83999	6.67395	7.40317e-10	8.99485e-07	12.1623	G2 - G0
211637_x_at	IGH /// IGHA1 /// IGHA2 /// IGHD /// IGHG1 /// IGHG3 /// IGHG4 /// IGHM /// IGHV3-23 /// IGHV4-31	1.22126	5.39329	5.80504	5.05503e-08	9.15913e-06	8.17056	G2 - G0
228592_at	MS4A1	1.21939	4.41802	5.18905	8.36091e-07	6.51187e-05	5.53017	G2 - G0
219148_at	PBK	1.21832	3.59711	5.10874	1.18953e-06	8.44642e-05	5.19936	G2 - G0
205590_at	RASGRP1	1.21712	4.77512	6.93506	1.97687e-10	4.89854e-07	13.4125	G2 - G0
205758_at	CD8A	1.21688	6.61896	6.33894	3.89896e-09	2.2478e-06	10.5904	G2 - G0
220116_at	KCNN2	-1.21617	7.11787	-4.35266	2.78134e-05	0.000814281	2.25641	G2 - G0
201842_s_at	EFEMP1	1.2061	6.16565	4.22884	4.51861e-05	0.00118208	1.80633	G2 - G0
206561_s_at	AKR1B10	1.20361	6.25597	2.49868	0.0137725	0.0707518	-3.36536	G2 - G0
224795_x_at	IGK /// IGKC	1.20197	11.4855	5.78548	5.54041e-08	9.70903e-06	8.0841	G2 - G0
214669_x_at	IGKC	1.19924	8.64918	5.81631	4.79449e-08	8.76718e-06	8.22047	G2 - G0
229310_at	KLHL29	1.19553	5.13976	5.26467	5.98143e-07	5.16534e-05	5.84464	G2 - G0
205043_at	CFTR	1.19302	5.44545	4.9323	2.55157e-06	0.000142178	4.48426	G2 - G0
216491_x_at	IGHM	1.19214	5.1779	5.25954	6.11923e-07	5.22764e-05	5.82325	G2 - G0
221651_x_at	IGK /// IGKC	1.18807	11.1032	5.72138	7.47418e-08	1.18107e-05	7.80184	G2 - G0
221671_x_at	IGK /// IGKC	1.18578	11.1167	5.88077	3.53909e-08	7.32953e-06	8.50686	G2 - G0
210915_x_at	TRBC1	1.18548	7.07433	6.86676	2.798e-10	5.46359e-07	13.0835	G2 - G0
216379_x_at	CD24	1.17161	7.94168	4.39097	2.38916e-05	0.000721698	2.39758	G2 - G0
209047_at	AQP1	1.16235	6.50936	4.62911	9.11228e-06	0.000355613	3.29485	G2 - G0
211644_x_at	IGK /// IGKC	1.15737	7.18364	5.36925	3.74684e-07	3.75198e-05	6.2842	G2 - G0
AFFX-HUMISGF3A/M97935_MB_at	STAT1	1.15331	6.15811	6.46874	2.05767e-09	1.6938e-06	11.1949	G2 - G0
223484_at	C15orf48	1.15227	3.94912	5.02629	1.70259e-06	0.000107245	4.86318	G2 - G0
219386_s_at	SLAMF8	1.1427	4.73053	5.52507	1.84876e-07	2.26131e-05	6.94875	G2 - G0
214768_x_at	IGKC /// IGKV2-28 /// IGKV2-28 /// IGKV2D-28 /// IGKV2D-28	1.13777	6.69685	5.05635	1.49457e-06	9.80982e-05	4.98531	G2 - G0
210538_s_at	BIRC3	1.13717	5.19159	6.97647	1.60031e-10	4.53972e-07	13.6127	G2 - G0
238581_at	GBP5	1.13648	4.94884	6.08327	1.34854e-08	4.18705e-06	9.4177	G2 - G0
217378_x_at	IGKV1OR2-108 /// IGKV1OR2-108	1.13604	6.84679	5.67178	9.41093e-08	1.3828e-05	7.58468	G2 - G0
216853_x_at	IGLJ3 /// IGLV3-19 /// IGLV3-19	1.13578	5.68653	5.96617	2.36071e-08	5.73653e-06	8.88898	G2 - G0
202291_s_at	MGP	1.13514	6.65651	4.58777	1.0797e-05	0.000402951	3.1367	G2 - G0
1405_i_at	CCL5	1.13252	7.41055	6.23586	6.44922e-09	2.91909e-06	10.1147	G2 - G0
209771_x_at	CD24	1.13199	7.93008	4.26889	3.86604e-05	0.00105267	1.95088	G2 - G0
202746_at	ITM2A	1.12736	6.31476	5.62316	1.17834e-07	1.58294e-05	7.37287	G2 - G0
206666_at	GZMK	1.12614	6.50391	6.71428	6.04578e-10	8.06227e-07	12.354	G2 - G0
202936_s_at	SOX9	1.12351	6.16125	4.95948	2.27098e-06	0.000130977	4.59333	G2 - G0
218883_s_at	CENPU	1.1233	4.70701	4.80292	4.41926e-06	0.000209742	3.97046	G2 - G0
215946_x_at	IGLL3P	1.12154	6.85569	6.22234	6.88728e-09	2.91909e-06	10.0525	G2 - G0
231577_s_at	GBP1	1.12107	8.20974	6.68783	6.90503e-10	8.63434e-07	12.2282	G2 - G0
34210_at	CD52	1.1205	6.30754	5.84652	4.15952e-08	8.10552e-06	8.35447	G2 - G0
228335_at	CLDN11	1.11864	5.27443	4.3535	2.77207e-05	0.000812234	2.25951	G2 - G0
205569_at	LAMP3	1.11727	4.3753	6.16374	9.14959e-09	3.40309e-06	9.78414	G2 - G0
201744_s_at	LUM	1.11647	8.07318	4.35995	2.70224e-05	0.000796469	2.2832	G2 - G0
218963_s_at	KRT23	1.11051	4.08936	2.87301	0.00478403	0.0349128	-2.43868	G2 - G0
209220_at	GPC3	1.10746	5.11767	3.33128	0.0011391	0.0128483	-1.15283	G2 - G0
213429_at	BICC1	1.10322	5.03606	4.42723	2.06738e-05	0.000644067	2.53203	G2 - G0
1555759_a_at	CCL5	1.09928	7.58287	6.33758	3.92501e-09	2.2478e-06	10.5841	G2 - G0
204026_s_at	ZWINT	1.09341	5.83529	5.27667	5.67031e-07	4.99234e-05	5.89482	G2 - G0
200696_s_at	GSN	1.09186	8.63602	5.15118	9.87701e-07	7.3774e-05	5.37378	G2 - G0
202269_x_at	GBP1	1.08772	7.63478	6.65971	7.951e-10	9.45046e-07	12.0947	G2 - G0
202859_x_at	CXCL8	1.08627	4.65348	4.4743	1.71144e-05	0.000560654	2.70775	G2 - G0
208650_s_at	CD24	1.0857	4.71133	3.7169	0.000303787	0.00491116	0.0504591	G2 - G0
214836_x_at	IGK /// IGKC	1.08529	8.6004	5.82358	4.63346e-08	8.58915e-06	8.25269	G2 - G0
213193_x_at	TRBC1	1.08441	7.85227	6.68907	6.86194e-10	8.63434e-07	12.2341	G2 - G0
221872_at	RARRES1	1.07337	4.99476	5.3466	4.14815e-07	4.0417e-05	6.18855	G2 - G0
216207_x_at	IGKC	1.07318	7.47908	5.2781	5.6343e-07	4.96864e-05	5.9008	G2 - G0
221577_x_at	GDF15	1.0715	4.81312	4.83391	3.87766e-06	0.000191519	4.09269	G2 - G0
229560_at	TLR8	1.0687	5.86042	6.293	4.88164e-09	2.5913e-06	10.3779	G2 - G0
215925_s_at	CD72	1.06431	5.17533	5.77014	5.95303e-08	1.01642e-05	8.01637	G2 - G0
201292_at	TOP2A	1.0641	3.6466	4.61853	9.51747e-06	0.000367022	3.25428	G2 - G0
202310_s_at	COL1A1	1.06353	6.51014	5.00218	1.88963e-06	0.000115954	4.76551	G2 - G0
266_s_at	CD24	1.06252	5.37953	3.91557	0.000147912	0.00286269	0.711203	G2 - G0
219918_s_at	ASPM	1.06212	4.47046	4.87423	3.26851e-06	0.000169921	4.25252	G2 - G0
224342_x_at	BMS1P20	1.06151	6.25077	6.10462	1.21695e-08	4.03132e-06	9.51468	G2 - G0
217148_x_at	IGLC1 /// IGLJ3 /// IGLV2-14 /// IGLV@	1.0574	7.52998	5.43359	2.80268e-07	3.03439e-05	6.55724	G2 - G0
205831_at	CD2	1.05688	5.82814	6.53644	1.47095e-09	1.46225e-06	11.5125	G2 - G0
217771_at	GOLM1	1.05366	6.19237	5.08738	1.30576e-06	9.00282e-05	5.11193	G2 - G0
217967_s_at	FAM129A	1.05114	5.11272	5.69314	8.52306e-08	1.29444e-05	7.67807	G2 - G0
216401_x_at	IGKV1-37 /// IGKV1-37 /// IGKV1D-37 /// IGKV1D-37	1.05055	6.48148	5.34647	4.15061e-07	4.0417e-05	6.18799	G2 - G0
219295_s_at	PCOLCE2	-1.04689	6.23459	-4.393	2.36986e-05	0.000717454	2.40512	G2 - G0
201291_s_at	TOP2A	1.04686	3.56707	5.45293	2.56757e-07	2.85537e-05	6.63966	G2 - G0
205054_at	NEB	1.04489	4.93515	3.33872	0.0011115	0.0126527	-1.13064	G2 - G0
201761_at	MTHFD2	1.04414	5.36876	6.0545	1.54818e-08	4.52657e-06	9.28731	G2 - G0
205488_at	GZMA	1.04381	6.12639	6.2412	6.28364e-09	2.91909e-06	10.1392	G2 - G0
213975_s_at	LYZ	1.03735	9.20129	5.84676	4.15484e-08	8.10552e-06	8.35553	G2 - G0
213293_s_at	TRIM22	1.03716	9.02081	7.07302	9.75869e-11	3.81112e-07	14.0813	G2 - G0
1554018_at	GPNMB	1.0311	3.15117	4.77904	4.88611e-06	0.000227554	3.87661	G2 - G0
200953_s_at	CCND2	1.03061	5.75527	6.85629	2.95078e-10	5.48028e-07	13.0332	G2 - G0
204897_at	PTGER4	1.03039	6.6146	6.08704	1.32434e-08	4.1816e-06	9.4348	G2 - G0
204606_at	CCL21	1.02959	6.4425	4.21541	4.76027e-05	0.00122077	1.75807	G2 - G0
202831_at	GPX2	1.02576	8.5115	4.21979	4.68006e-05	0.00120927	1.77381	G2 - G0
206392_s_at	RARRES1	1.02376	4.29419	5.74346	6.74294e-08	1.1038e-05	7.89889	G2 - G0
218585_s_at	DTL	1.02269	4.45226	5.06739	1.42451e-06	9.47508e-05	5.03032	G2 - G0
231496_at	FCAMR	1.02162	5.75357	4.41711	2.15266e-05	0.000664952	2.49445	G2 - G0
200887_s_at	STAT1	1.02104	10.0021	7.3897	1.89237e-11	1.75058e-07	15.6357	G2 - G0
203213_at	CDK1	1.01596	4.94491	5.29947	5.1222e-07	4.65984e-05	5.99033	G2 - G0
207238_s_at	PTPRC	1.01549	6.74805	6.68658	6.94853e-10	8.63434e-07	12.2222	G2 - G0
242680_at	AVPR1A	-1.01192	5.74945	-3.53282	0.000578165	0.00792459	-0.537269	G2 - G0
AFFX-HUMISGF3A/M97935_MA_at	STAT1	1.01175	5.97628	6.43722	2.40443e-09	1.71491e-06	11.0476	G2 - G0
204103_at	CCL4	1.00895	7.15453	6.6514	8.28867e-10	9.47199e-07	12.0553	G2 - G0
238835_at	AVPR1A	-1.00557	4.24868	-3.59979	0.000458693	0.00671381	-0.326232	G2 - G0
212671_s_at	HLA-DQA1 /// HLA-DQA2 /// LOC100509457	1.00525	9.15943	4.70899	6.54777e-06	0.000284804	3.60321	G2 - G0
220313_at	GPR88	-1.00351	5.05122	-3.36276	0.00102654	0.0119493	-1.05866	G2 - G0
225645_at	EHF	1.00253	5.88676	4.49521	1.57302e-05	0.000527315	2.78622	G2 - G0
229723_at	TAGAP	1.0017	4.8917	6.03907	1.66698e-08	4.64258e-06	9.21749	G2 - G0
203649_s_at	PLA2G2A	1.001	7.02097	3.18599	0.00182493	0.0180594	-1.57795	G2 - G0
211122_s_at	CXCL11	2.53523	4.2598	5.96621	2.36027e-08	3.07257e-05	8.8672	G3 - G0
205890_s_at	GABBR1 /// UBD	2.51349	8.77434	6.41117	2.73397e-09	1.697e-05	10.8846	G3 - G0
204533_at	CXCL10	2.45145	8.32545	6.49116	1.84149e-09	1.697e-05	11.2548	G3 - G0
203915_at	CXCL9	2.32438	8.41907	6.12302	1.11372e-08	1.88397e-05	9.56973	G3 - G0
218963_s_at	KRT23	2.12135	4.08936	4.25953	4.00989e-05	0.00150371	1.95728	G3 - G0
205476_at	CCL20	2.06692	4.38298	5.40851	3.13934e-07	8.0964e-05	6.45113	G3 - G0
210163_at	CXCL11	2.00509	3.8851	5.84646	4.16071e-08	3.79145e-05	8.33726	G3 - G0
1556167_at	MROH2A	-1.98486	4.54186	-5.17234	8.99973e-07	0.000140398	5.47056	G3 - G0
211430_s_at	IGHG1 /// IGHG2 /// IGHM /// IGHV4-31 /// MIR8071-1 /// MIR8071-2	1.97837	10.5193	5.28597	5.44027e-07	0.000108163	5.93898	G3 - G0
206336_at	CXCL6	1.97434	4.77133	5.3066	4.9618e-07	0.000105489	6.0247	G3 - G0
206561_s_at	AKR1B10	1.95068	6.25597	3.143	0.00209193	0.0254575	-1.6307	G3 - G0
201839_s_at	EPCAM	1.93965	5.92079	4.16701	5.73775e-05	0.00191287	1.62823	G3 - G0
220116_at	KCNN2	-1.91615	7.11787	-5.32258	4.6195e-07	0.000102066	6.09127	G3 - G0
202404_s_at	COL1A2	1.91395	7.22386	5.60155	1.30171e-07	5.64171e-05	7.27211	G3 - G0
209220_at	GPC3	1.90835	5.11767	4.4553	1.84735e-05	0.000887554	2.67082	G3 - G0
209773_s_at	RRM2	1.90435	5.85877	5.71759	7.60698e-08	4.33241e-05	7.7736	G3 - G0
201890_at	RRM2	1.89291	5.33873	5.62973	1.14316e-07	5.29682e-05	7.39332	G3 - G0
222925_at	DCDC2	1.88412	5.06859	5.59744	1.32657e-07	5.66643e-05	7.25446	G3 - G0
214677_x_at	IGLC1	1.85606	10.4683	5.61415	1.22832e-07	5.50413e-05	7.32626	G3 - G0
214511_x_at	FCGR1B	1.81945	4.88215	6.13022	1.07573e-08	1.88397e-05	9.60221	G3 - G0
209138_x_at	IGLC1	1.77127	10.2539	5.56227	1.55926e-07	6.07121e-05	7.10366	G3 - G0
202859_x_at	CXCL8	1.72526	4.65348	5.51538	1.93239e-07	6.54098e-05	6.90354	G3 - G0
202935_s_at	SOX9	1.70365	4.50796	5.21154	7.57055e-07	0.000128438	5.63143	G3 - G0
227614_at	HKDC1	1.69345	5.37708	3.74748	0.000272388	0.00591667	0.205369	G3 - G0
210072_at	CCL19	1.68337	6.84448	4.23392	4.43028e-05	0.00161376	1.86567	G3 - G0
209875_s_at	SPP1	1.67949	6.23173	4.0542	8.81819e-05	0.00259212	1.23435	G3 - G0
219148_at	PBK	1.67452	3.59711	5.44972	2.60515e-07	7.49471e-05	6.62499	G3 - G0
238439_at	ANKRD22	1.67399	4.57821	5.79329	5.34127e-08	4.04891e-05	8.10388	G3 - G0
218883_s_at	CENPU	1.65943	4.70701	5.50681	2.00941e-07	6.58964e-05	6.86708	G3 - G0
216379_x_at	CD24	1.65034	7.94168	4.80049	4.46471e-06	0.000364341	3.98363	G3 - G0
209969_s_at	STAT1	1.64621	7.96502	6.8439	3.14206e-10	1.697e-05	12.912	G3 - G0
1556168_s_at	MROH2A	-1.64621	5.90458	-4.89806	2.95336e-06	0.000286083	4.36674	G3 - G0
215176_x_at	IGK /// IGKC	1.63209	7.3956	4.90443	2.87419e-06	0.000283601	4.39194	G3 - G0
209771_x_at	CD24	1.62444	7.93008	4.75455	5.41412e-06	0.000415171	3.80505	G3 - G0
208650_s_at	CD24	1.61941	4.71133	4.30291	3.38385e-05	0.00133804	2.11336	G3 - G0
205043_at	CFTR	1.61533	5.44545	5.18322	8.57853e-07	0.000137064	5.51515	G3 - G0
201842_s_at	EFEMP1	1.6129	6.16565	4.38914	2.40655e-05	0.00105329	2.42709	G3 - G0
218585_s_at	DTL	1.60586	4.45226	6.17561	8.6386e-09	1.7763e-05	9.80747	G3 - G0
215121_x_at	CYAT1 /// IGLC1 /// IGLV1-44	1.60584	10.092	5.46831	2.39437e-07	7.27288e-05	6.70364	G3 - G0
207406_at	CYP7A1	-1.5882	8.20171	-3.13124	0.0021711	0.0261559	-1.66378	G3 - G0
239380_at	C5orf27	-1.58394	6.99763	-3.65646	0.000376193	0.00753818	-0.0877389	G3 - G0
202936_s_at	SOX9	1.58287	6.16125	5.423	2.94028e-07	7.86806e-05	6.51218	G3 - G0
215379_x_at	IGLV1-44	1.58035	8.92001	5.51072	1.97396e-07	6.54098e-05	6.88368	G3 - G0
213429_at	BICC1	1.57977	5.03606	4.92035	2.68531e-06	0.000271385	4.455	G3 - G0
223484_at	C15orf48	1.57935	3.94912	5.34693	4.14199e-07	9.88923e-05	6.19289	G3 - G0
266_s_at	CD24	1.57854	5.37953	4.51488	1.45272e-05	0.000754953	2.89252	G3 - G0
216950_s_at	FCGR1A /// FCGR1B /// FCGR1C	1.56081	5.3256	6.2933	4.87442e-09	1.697e-05	10.3431	G3 - G0
202589_at	TYMS	1.56066	7.17905	5.34447	4.18801e-07	9.95564e-05	6.1826	G3 - G0
205267_at	LOC101928620 /// POU2AF1	1.56011	4.42447	5.64717	1.05462e-07	5.1225e-05	7.46857	G3 - G0
242680_at	AVPR1A	-1.54946	5.74945	-4.19849	5.08226e-05	0.00176651	1.73957	G3 - G0
201292_at	TOP2A	1.52946	3.6466	5.15219	9.83328e-07	0.000148929	5.38818	G3 - G0
214079_at	DHRS2	-1.50624	7.89232	-2.75666	0.00672087	0.0573982	-2.66079	G3 - G0
205242_at	CXCL13	1.5038	3.61817	4.26037	3.99682e-05	0.00150293	1.96028	G3 - G0
217028_at	CXCR4	1.50328	4.93955	5.54301	1.70308e-07	6.08604e-05	7.02136	G3 - G0
229437_at	MIR155 /// MIR155HG	1.49162	3.61048	6.19274	7.95084e-09	1.7763e-05	9.88511	G3 - G0
211645_x_at	IGKV1-17 /// IGKV1-17	1.49099	6.28387	4.7219	6.20493e-06	0.000446976	3.67883	G3 - G0
222838_at	SLAMF7	1.48304	5.56989	5.53002	1.80732e-07	6.25414e-05	6.96594	G3 - G0
1556499_s_at	COL1A1	1.48186	8.76873	4.67926	7.40788e-06	0.000489161	3.51486	G3 - G0
227194_at	FAM3B	1.46923	5.18489	3.98441	0.000114583	0.0031246	0.994761	G3 - G0
1555745_a_at	LYZ	1.46533	5.86442	3.97166	0.00012016	0.00323281	0.951326	G3 - G0
234764_x_at	CKAP2 /// DKFZp667J0810 /// IGLC1 /// IGLJ2 /// IGLJ2 /// IGLJ3 /// IGLJ3 /// IGLJ3 /// IGLV1-36 /// IGLV1-36 /// IGLV1-44 /// IGLV1-50 /// IGLV1-50 /// IGLV@	1.45658	5.12048	4.62786	9.15934e-06	0.000562682	3.31859	G3 - G0
205799_s_at	SLC3A1	-1.44721	6.75882	-3.75141	0.000268577	0.00585738	0.218177	G3 - G0
228335_at	CLDN11	1.44559	5.27443	4.36645	2.63354e-05	0.00112413	2.34408	G3 - G0
225655_at	UHRF1	1.44398	4.16311	5.64634	1.0587e-07	5.1225e-05	7.46497	G3 - G0
238835_at	AVPR1A	-1.44387	4.24868	-4.0117	0.00010347	0.00289474	1.08804	G3 - G0
206291_at	NTS	1.43931	4.20753	4.88022	3.18638e-06	0.000297197	4.2963	G3 - G0
221651_x_at	IGK /// IGKC	1.43756	11.1032	5.37302	3.68393e-07	9.03225e-05	6.30207	G3 - G0
202286_s_at	TACSTD2	1.43679	5.44537	4.01901	0.000100673	0.00284168	1.11312	G3 - G0
224795_x_at	IGK /// IGKC	1.43386	11.4855	5.35658	3.96645e-07	9.59582e-05	6.23324	G3 - G0
221671_x_at	IGK /// IGKC	1.41815	11.1167	5.45866	2.50165e-07	7.42989e-05	6.66278	G3 - G0
209016_s_at	KRT7	1.40711	5.37836	4.57132	1.15479e-05	0.000647675	3.10445	G3 - G0
1555758_a_at	CDKN3	1.40037	4.28506	5.92046	2.93299e-08	3.27268e-05	8.66408	G3 - G0
219918_s_at	ASPM	1.4	4.47046	4.98647	2.02209e-06	0.00023523	4.71827	G3 - G0
204162_at	NDC80	1.38659	4.04309	5.79514	5.29532e-08	4.04891e-05	8.11195	G3 - G0
228592_at	MS4A1	1.38395	4.41802	4.57086	1.15696e-05	0.000647675	3.10272	G3 - G0
214038_at	CCL8	1.38151	5.14612	4.97111	2.16029e-06	0.000244036	4.6569	G3 - G0
214669_x_at	IGKC	1.3795	8.64918	5.19276	8.22512e-07	0.000133445	5.55428	G3 - G0
202310_s_at	COL1A1	1.37547	6.51014	5.02106	1.74157e-06	0.000213498	4.85696	G3 - G0
205758_at	CD8A	1.37211	6.61896	5.54741	1.6691e-07	6.07121e-05	7.04016	G3 - G0
208651_x_at	CD24	1.37102	6.04106	4.61717	9.57084e-06	0.000578856	3.27797	G3 - G0
229310_at	KLHL29	1.3693	5.13976	4.67997	7.38612e-06	0.000488905	3.51758	G3 - G0
209047_at	AQP1	1.36743	6.50936	4.22669	4.55656e-05	0.00164442	1.83985	G3 - G0
203083_at	THBS2	1.3667	6.42618	5.30503	4.99665e-07	0.000105489	6.01818	G3 - G0
219386_s_at	SLAMF8	1.36095	4.73053	5.10721	1.19753e-06	0.000170609	5.20495	G3 - G0
211796_s_at	TRBC1	1.36046	6.54501	5.76021	6.23575e-08	4.04891e-05	7.95924	G3 - G0
204606_at	CCL21	1.35699	6.4425	4.31208	3.26405e-05	0.00130591	2.14652	G3 - G0
204698_at	ISG20	1.35619	5.95548	6.16493	9.09672e-09	1.7763e-05	9.75911	G3 - G0
204026_s_at	ZWINT	1.35599	5.83529	5.0789	1.35492e-06	0.000184837	5.09018	G3 - G0
225645_at	EHF	1.35188	5.88676	4.70464	6.66723e-06	0.000461432	3.61232	G3 - G0
203967_at	CDC6	1.3507	3.22975	5.77206	5.8996e-08	4.04891e-05	8.011	G3 - G0
230830_at	SLC51B	1.35023	4.19517	4.65992	8.02506e-06	0.0005162	3.44084	G3 - G0
202345_s_at	FABP5	1.34511	6.21493	4.25145	4.13834e-05	0.00154026	1.9283	G3 - G0
210915_x_at	TRBC1	1.34024	7.07433	6.02521	1.78123e-08	2.49715e-05	9.13043	G3 - G0
34210_at	CD52	1.33936	6.30754	5.42396	2.92762e-07	7.86806e-05	6.51621	G3 - G0
204825_at	MELK	1.33811	5.18456	6.5572	1.32664e-09	1.697e-05	11.562	G3 - G0
202270_at	GBP1	1.33277	8.50047	6.38633	3.08966e-09	1.697e-05	10.7701	G3 - G0
231577_s_at	GBP1	1.33274	8.20974	6.17068	8.84732e-09	1.7763e-05	9.78512	G3 - G0
203213_at	CDK1	1.32524	4.94491	5.36518	3.81604e-07	9.31438e-05	6.26925	G3 - G0
227180_at	ELOVL7	1.32098	4.30734	5.23592	6.79595e-07	0.000123276	5.73188	G3 - G0
202311_s_at	COL1A1	1.31428	3.47726	4.75635	5.37344e-06	0.000413612	3.81203	G3 - G0
206134_at	ADAMDEC1	1.31196	3.96087	4.62006	9.45792e-06	0.000573295	3.28894	G3 - G0
211644_x_at	IGK /// IGKC	1.30936	7.18364	4.71448	6.39972e-06	0.000453386	3.65022	G3 - G0
238581_at	GBP5	1.3041	4.94884	5.41776	3.01083e-07	7.91429e-05	6.49008	G3 - G0
224225_s_at	ETV7	1.30278	3.49223	6.09202	1.29297e-08	2.07921e-05	9.4301	G3 - G0
206102_at	GINS1	1.29252	4.60502	5.75955	6.25496e-08	4.04891e-05	7.95636	G3 - G0
216853_x_at	IGLJ3 /// IGLV3-19 /// IGLV3-19	1.29185	5.68653	5.2668	5.92497e-07	0.000113268	5.85953	G3 - G0
215946_x_at	IGLL3P	1.28985	6.85569	5.55408	1.61892e-07	6.07121e-05	7.06863	G3 - G0
205328_at	CLDN10	1.28919	5.7159	4.292	3.53184e-05	0.00138128	2.07399	G3 - G0
209291_at	ID4	1.28706	4.73259	3.522	0.000600039	0.010505	-0.510227	G3 - G0
229560_at	TLR8	1.28606	5.86042	5.87756	3.59314e-08	3.38715e-05	8.47433	G3 - G0
227742_at	CLIC6	1.28325	4.48964	4.47271	1.72244e-05	0.000842481	2.73539	G3 - G0
217378_x_at	IGKV1OR2-108 /// IGKV1OR2-108	1.28256	6.84679	4.9698	2.17241e-06	0.000244633	4.65171	G3 - G0
206952_at	G6PC	-1.28059	7.02343	-4.42474	2.08804e-05	0.000954816	2.55791	G3 - G0
202269_x_at	GBP1	1.28051	7.63478	6.0849	1.33802e-08	2.09017e-05	9.39806	G3 - G0
219295_s_at	PCOLCE2	-1.27995	6.23459	-4.16856	5.7037e-05	0.00190734	1.63369	G3 - G0
212998_x_at	HLA-DQB1 /// LOC101060835	1.27979	7.3748	4.93777	2.4925e-06	0.000262393	4.52414	G3 - G0
228608_at	NALCN	1.27343	4.13736	4.5949	1.04863e-05	0.000612542	3.19354	G3 - G0
201417_at	SOX4	1.27271	6.78399	4.59363	1.05411e-05	0.000613773	3.18873	G3 - G0
214836_x_at	IGK /// IGKC	1.27156	8.6004	5.29561	5.21119e-07	0.000106314	5.97904	G3 - G0
204103_at	CCL4	1.27138	7.15453	6.50505	1.71895e-09	1.697e-05	11.3193	G3 - G0
221087_s_at	APOL3	1.27045	7.27082	6.21281	7.21343e-09	1.7763e-05	9.97621	G3 - G0
211161_s_at	COL3A1	1.26922	8.02032	5.01104	1.81868e-06	0.00022048	4.81672	G3 - G0
201579_at	FAT1	1.266	7.086	4.25996	4.00327e-05	0.00150368	1.9588	G3 - G0
214768_x_at	IGKC /// IGKV2-28 /// IGKV2-28 /// IGKV2D-28 /// IGKV2D-28	1.26581	6.69685	4.36603	2.63787e-05	0.00112413	2.34257	G3 - G0
220446_s_at	CHST4	1.26173	5.63726	4.85265	3.582e-06	0.000317444	4.18779	G3 - G0
207330_at	PZP	-1.25953	6.64226	-2.83522	0.00534838	0.0489984	-2.46083	G3 - G0
205590_at	RASGRP1	1.25451	4.77512	5.54788	1.6655e-07	6.07121e-05	7.04217	G3 - G0
202422_s_at	ACSL4	1.25279	4.04143	3.69745	0.000325502	0.00679008	0.0435624	G3 - G0
203755_at	BUB1B	1.24957	4.92757	5.6001	1.31047e-07	5.64171e-05	7.26585	G3 - G0
208949_s_at	LGALS3	1.24513	8.48255	4.92573	2.62425e-06	0.000269966	4.47634	G3 - G0
222608_s_at	ANLN	1.24473	2.64623	5.22594	7.10301e-07	0.000124812	5.69075	G3 - G0
219990_at	E2F8	1.24415	2.53589	5.88619	3.44953e-08	3.38715e-05	8.51245	G3 - G0
202831_at	GPX2	1.24388	8.5115	3.97156	0.000120207	0.00323281	0.95097	G3 - G0
213193_x_at	TRBC1	1.24195	7.85227	5.94577	2.6011e-08	3.07691e-05	8.77636	G3 - G0
235945_at	SRD5A2	-1.23994	7.51942	-4.40612	2.24918e-05	0.00100111	2.4894	G3 - G0
216598_s_at	CCL2	1.23954	5.71254	5.17876	8.74878e-07	0.000138649	5.49687	G3 - G0
203828_s_at	IL32	1.23795	7.83999	5.23106	6.94367e-07	0.000123276	5.71186	G3 - G0
201744_s_at	LUM	1.23164	8.07318	3.73295	0.000286898	0.00615627	0.158205	G3 - G0
202503_s_at	KIAA0101	1.23074	6.24706	5.42476	2.917e-07	7.86806e-05	6.51959	G3 - G0
231496_at	FCAMR	1.23026	5.75357	4.12839	6.65299e-05	0.002121	1.49248	G3 - G0
218755_at	KIF20A	1.22731	3.89211	5.25108	6.35386e-07	0.000118162	5.79448	G3 - G0
215925_s_at	CD72	1.22693	5.17533	5.1626	9.39351e-07	0.000144385	5.43073	G3 - G0
214710_s_at	CCNB1	1.21956	4.04842	5.24108	6.64218e-07	0.000121632	5.75317	G3 - G0
221872_at	RARRES1	1.21835	4.99476	4.71013	6.51677e-06	0.000456801	3.63344	G3 - G0
216207_x_at	IGKC	1.21691	7.47908	4.64514	8.53004e-06	0.000538545	3.3844	G3 - G0
210538_s_at	BIRC3	1.2161	5.19159	5.79043	5.41342e-08	4.04891e-05	8.09134	G3 - G0
210559_s_at	CDK1	1.21495	4.37545	5.88316	3.49937e-08	3.38715e-05	8.49904	G3 - G0
203362_s_at	MAD2L1	1.21437	3.96564	5.30162	5.07326e-07	0.00010574	6.00402	G3 - G0
202403_s_at	COL1A2	1.21276	8.38558	5.02478	1.71377e-06	0.000212047	4.8719	G3 - G0
227084_at	DTNA	1.20657	4.28995	4.57385	1.14291e-05	0.000644211	3.114	G3 - G0
209714_s_at	CDKN3	1.20322	4.92387	5.55225	1.63253e-07	6.07121e-05	7.06082	G3 - G0
217771_at	GOLM1	1.2029	6.19237	4.50772	1.49549e-05	0.000768475	2.86575	G3 - G0
201761_at	MTHFD2	1.19814	5.36876	5.39214	3.3799e-07	8.49114e-05	6.38233	G3 - G0
AFFX-HUMISGF3A/M97935_MB_at	STAT1	1.19813	6.15811	5.21568	7.43317e-07	0.000128262	5.64847	G3 - G0
206938_at	SRD5A2	-1.19796	7.87134	-4.77858	4.89555e-06	0.000387358	3.89829	G3 - G0
204529_s_at	TOX	1.1973	3.50348	5.49468	2.1237e-07	6.79026e-05	6.81549	G3 - G0
1559033_at	LINC01018	-1.19516	7.06838	-5.32209	4.62962e-07	0.000102066	6.08923	G3 - G0
225105_at	C12orf75	1.19473	4.8738	4.406	2.25032e-05	0.00100111	2.48893	G3 - G0
216401_x_at	IGKV1-37 /// IGKV1-37 /// IGKV1D-37 /// IGKV1D-37	1.19465	6.48148	4.71874	6.2872e-06	0.000449862	3.66664	G3 - G0
206641_at	TNFRSF17	1.19414	3.77987	5.02354	1.723e-06	0.000212173	4.86691	G3 - G0
205674_x_at	FXYD2	1.19328	6.43598	4.38647	2.43227e-05	0.001061	2.4173	G3 - G0
1559573_at	LINC01093	-1.19225	8.43627	-4.44809	1.90161e-05	0.00090174	2.64412	G3 - G0
1405_i_at	CCL5	1.19166	7.41055	5.09255	1.27664e-06	0.000176709	5.14549	G3 - G0
202746_at	ITM2A	1.18603	6.31476	4.59144	1.0636e-05	0.000617331	3.18044	G3 - G0
229802_at	WISP1	1.18106	3.28625	4.72204	6.20153e-06	0.000446976	3.67934	G3 - G0
218662_s_at	NCAPG	1.17844	3.76547	5.94345	2.62991e-08	3.07691e-05	8.76606	G3 - G0
1555756_a_at	CLEC7A	1.17614	4.18274	5.23456	6.83686e-07	0.000123276	5.72629	G3 - G0
205488_at	GZMA	1.17543	6.12639	5.45482	2.54556e-07	7.4427e-05	6.64656	G3 - G0
211643_x_at	IGK /// IGKC	1.17536	5.36264	4.81362	4.22453e-06	0.000354685	4.03487	G3 - G0
218009_s_at	PRC1	1.17019	3.83951	4.70941	6.53618e-06	0.000457059	3.63069	G3 - G0
212671_s_at	HLA-DQA1 /// HLA-DQA2 /// LOC100509457	1.17018	9.15943	4.25439	4.0912e-05	0.00152694	1.93883	G3 - G0
205478_at	PPP1R1A	-1.16658	9.09787	-4.33315	3.00413e-05	0.00122915	2.22288	G3 - G0
201650_at	KRT19	1.16632	3.66981	4.3273	3.0743e-05	0.00124972	2.20163	G3 - G0
217996_at	PHLDA1	1.16497	6.14719	3.79977	0.000225712	0.00514203	0.376332	G3 - G0
227350_at	HELLS	1.1646	3.35106	5.38067	3.5592e-07	8.80541e-05	6.33416	G3 - G0
213975_s_at	LYZ	1.16302	9.20129	5.08758	1.30461e-06	0.000179581	5.12535	G3 - G0
203649_s_at	PLA2G2A	1.16268	7.02097	2.87213	0.00479649	0.045356	-2.36518	G3 - G0
236576_at	CTNNA3	-1.16231	4.173	-4.29001	3.55946e-05	0.00138933	2.06683	G3 - G0
218729_at	LXN	1.16227	5.83978	4.65198	8.29263e-06	0.000528438	3.4105	G3 - G0
206715_at	TFEC	1.16084	4.63297	5.3381	4.30935e-07	0.000101122	6.156	G3 - G0
206513_at	AIM2	1.15912	4.66798	5.21219	7.54869e-07	0.000128438	5.63412	G3 - G0
217022_s_at	IGH /// IGHA1 /// IGHA2	1.15741	8.44778	3.66928	0.000359595	0.00732521	-0.0468197	G3 - G0
AFFX-HUMISGF3A/M97935_3_at	STAT1	1.15712	8.97505	6.29904	4.73959e-09	1.697e-05	10.3694	G3 - G0
223565_at	MZB1	1.15517	3.94865	5.13204	1.07424e-06	0.000159832	5.30596	G3 - G0
225799_at	LINC00152 /// LOC101930489 /// MIR4435-1HG	1.15503	5.92703	5.64831	1.04911e-07	5.1225e-05	7.47346	G3 - G0
207434_s_at	FXYD2 /// FXYD6-FXYD2	1.15369	6.17614	4.45317	1.86326e-05	0.000892848	2.66291	G3 - G0
216576_x_at	IGK /// IGKC	1.15361	5.97872	4.58245	1.10346e-05	0.000629765	3.14646	G3 - G0
203570_at	LOXL1	1.15207	4.14673	4.43978	1.96607e-05	0.000915631	2.61339	G3 - G0
206666_at	GZMK	1.15205	6.50391	5.33102	4.44826e-07	0.000101657	6.12645	G3 - G0
205114_s_at	CCL3 /// CCL3L1 /// CCL3L3	1.15068	6.01968	5.4859	2.21031e-07	6.98549e-05	6.77822	G3 - G0
205681_at	BCL2A1	1.15065	4.20423	5.58658	1.39453e-07	5.8203e-05	7.20784	G3 - G0
200887_s_at	STAT1	1.15021	10.0021	6.46087	2.13934e-09	1.697e-05	11.1143	G3 - G0
203214_x_at	CDK1	1.14419	3.85185	5.44862	2.61818e-07	7.49471e-05	6.62033	G3 - G0
212592_at	IGJ	1.1439	8.06173	4.17852	5.48914e-05	0.00185832	1.66888	G3 - G0
205483_s_at	ISG15	1.14201	8.60203	5.34011	4.27068e-07	0.000100646	6.1644	G3 - G0
206082_at	HCP5	1.14097	6.19637	6.27145	5.42293e-09	1.697e-05	10.2433	G3 - G0
218510_x_at	FAM134B	-1.14002	6.1163	-5.75601	6.35945e-08	4.04891e-05	7.94089	G3 - G0
208383_s_at	PCK1	-1.13976	9.74457	-3.42371	0.000837557	0.0133509	-0.810914	G3 - G0
227609_at	EPSTI1	1.13926	7.34799	5.42845	2.86865e-07	7.80316e-05	6.53517	G3 - G0
206392_s_at	RARRES1	1.13809	4.29419	4.95549	2.31022e-06	0.000255174	4.59462	G3 - G0
205831_at	CD2	1.13583	5.82814	5.45208	2.57745e-07	7.46707e-05	6.63495	G3 - G0
222848_at	CENPK	1.13498	2.86125	5.30949	4.89816e-07	0.000105489	6.03672	G3 - G0
200696_s_at	GSN	1.13439	8.63602	4.15371	6.03838e-05	0.00197457	1.58138	G3 - G0
229723_at	TAGAP	1.13291	4.8917	5.30105	5.08634e-07	0.00010574	6.00162	G3 - G0
204259_at	MMP7	1.13156	4.76025	4.79851	4.50215e-06	0.000364721	3.9759	G3 - G0
221731_x_at	VCAN	1.13153	5.23512	4.58301	1.10093e-05	0.000629173	3.14857	G3 - G0
204337_at	RGS4	1.12943	4.86966	4.43885	1.97342e-05	0.000918272	2.60995	G3 - G0
201141_at	GPNMB	1.12891	9.10481	4.34506	2.86612e-05	0.00119178	2.26616	G3 - G0
1555759_a_at	CCL5	1.12644	7.58287	5.04031	1.60232e-06	0.000206545	4.93436	G3 - G0
210328_at	GNMT	-1.12478	10.0456	-4.49799	1.55546e-05	0.000785996	2.82946	G3 - G0
204510_at	CDC7	1.12233	4.43162	5.94543	2.60532e-08	3.07691e-05	8.77484	G3 - G0
204661_at	CD52	1.12219	6.49098	5.20825	7.6812e-07	0.000129224	5.61793	G3 - G0
204205_at	APOBEC3G	1.12133	6.986	6.1945	7.88339e-09	1.7763e-05	9.89308	G3 - G0
223700_at	MND1	1.11935	2.71146	5.93782	2.70126e-08	3.07691e-05	8.74103	G3 - G0
203358_s_at	EZH2	1.11808	4.29275	6.26534	5.58682e-09	1.697e-05	10.2154	G3 - G0
201416_at	SOX4	1.11431	5.34603	4.80176	4.44096e-06	0.000363487	3.98857	G3 - G0
204279_at	PSMB9	1.1139	8.47634	6.29529	4.82722e-09	1.697e-05	10.3522	G3 - G0
218532_s_at	FAM134B	-1.11323	6.89183	-6.06065	1.50322e-08	2.17257e-05	9.28915	G3 - G0
210279_at	GPR18	1.11156	4.9586	5.65791	1.00352e-07	5.08216e-05	7.51493	G3 - G0
213539_at	CD3D	1.11154	6.39422	6.01345	1.88427e-08	2.57556e-05	9.07783	G3 - G0
217478_s_at	HLA-DMA	1.11151	8.1681	5.73566	6.99308e-08	4.15594e-05	7.85218	G3 - G0
1554018_at	GPNMB	1.10568	3.15117	3.97744	0.000117603	0.00318629	0.970983	G3 - G0
201110_s_at	THBS1	1.10455	6.05583	3.68257	0.000343116	0.00705788	-0.00426344	G3 - G0
235385_at	2016-03-01	1.10206	4.61484	5.38232	3.53291e-07	8.78008e-05	6.34107	G3 - G0
219099_at	C12orf5	1.10178	5.9191	5.27359	5.74855e-07	0.000111517	5.88767	G3 - G0
204897_at	PTGER4	1.10051	6.6146	5.04582	1.56443e-06	0.000205613	4.95659	G3 - G0
33304_at	ISG20	1.09861	5.96948	5.76748	6.02733e-08	4.04891e-05	7.99099	G3 - G0
201291_s_at	TOP2A	1.09603	3.56707	4.43096	2.03674e-05	0.000939737	2.58084	G3 - G0
218039_at	NUSAP1	1.09526	6.04663	4.52114	1.41634e-05	0.000749645	2.91593	G3 - G0
201930_at	MCM6	1.0951	6.72664	5.25156	6.3403e-07	0.000118162	5.79647	G3 - G0
205569_at	LAMP3	1.09293	4.3753	4.67961	7.39692e-06	0.000489028	3.51623	G3 - G0
213241_at	PLXNC1	1.09276	4.82717	4.5989	1.0316e-05	0.000606478	3.20868	G3 - G0
205054_at	NEB	1.09233	4.93515	2.70892	0.00770415	0.0630125	-2.77988	G3 - G0
202705_at	CCNB2	1.09156	3.54507	5.23685	6.76779e-07	0.000123276	5.73574	G3 - G0
218186_at	RAB25	1.09105	4.0219	3.19821	0.00175499	0.0223982	-1.47411	G3 - G0
224342_x_at	BMS1P20	1.0872	6.25077	4.85263	3.58231e-06	0.000317444	4.18771	G3 - G0
219564_at	KCNJ16	1.08669	4.47355	3.86625	0.00017727	0.00428859	0.596396	G3 - G0
204352_at	TRAF5	1.08521	4.62414	5.70643	8.01261e-08	4.4703e-05	7.72508	G3 - G0
225207_at	PDK4	-1.08397	9.64315	-4.54512	1.28491e-05	0.000698038	3.00584	G3 - G0
201843_s_at	EFEMP1	1.07928	3.53586	3.58185	0.000488183	0.00904793	-0.323752	G3 - G0
205422_s_at	ITGBL1	1.07809	4.01003	4.12335	6.78229e-05	0.00215055	1.47484	G3 - G0
204301_at	KBTBD11	-1.07639	5.82212	-5.1953	8.13328e-07	0.000133445	5.56473	G3 - G0
206978_at	CCR2	1.07622	5.5487	5.25638	6.20591e-07	0.000117408	5.81641	G3 - G0
207165_at	HMMR	1.07463	5.01855	4.49936	1.5469e-05	0.00078457	2.83455	G3 - G0
212587_s_at	PTPRC	1.07128	7.16702	4.08901	7.72966e-05	0.00235836	1.35501	G3 - G0
214777_at	abParts /// IGKC /// IGKV4-1 /// IGKV4-1	1.06931	6.40287	3.89745	0.000158114	0.00396624	0.700686	G3 - G0
204415_at	IFI6	1.06717	8.72196	3.49383	0.000660671	0.0112776	-0.597116	G3 - G0
219787_s_at	ECT2	1.06708	3.46146	5.16242	9.40121e-07	0.000144385	5.42997	G3 - G0
1562321_at	PDK4	-1.06644	5.91148	-3.60873	0.000444636	0.00844336	-0.239188	G3 - G0
205237_at	FCN1	1.0643	4.83325	5.51882	1.90229e-07	6.54098e-05	6.91817	G3 - G0
204774_at	EVI2A	1.06373	5.50157	5.32825	4.50376e-07	0.000101657	6.1149	G3 - G0
202747_s_at	ITM2A	1.0631	6.49372	5.69891	8.2974e-08	4.5366e-05	7.69247	G3 - G0
1557418_at	ACSL4	1.06305	3.54219	4.10918	7.15904e-05	0.00223032	1.42528	G3 - G0
203968_s_at	CDC6	1.06182	3.66656	5.6203	1.19396e-07	5.46105e-05	7.35275	G3 - G0
212488_at	COL5A1	1.06095	6.58008	4.69899	6.82558e-06	0.000468145	3.5906	G3 - G0
217148_x_at	IGLC1 /// IGLJ3 /// IGLV2-14 /// IGLV@	1.0606	7.52998	4.22994	4.49934e-05	0.00163023	1.85146	G3 - G0
229551_x_at	ZNF367	1.05938	5.71537	5.29612	5.19933e-07	0.000106314	5.98116	G3 - G0
202307_s_at	TAP1	1.05802	7.14096	6.50317	1.73509e-09	1.697e-05	11.3105	G3 - G0
214247_s_at	DKK3	1.05664	6.8125	3.95505	0.000127816	0.00337645	0.894888	G3 - G0
AFFX-HUMISGF3A/M97935_MA_at	STAT1	1.05434	5.97628	5.20645	7.74282e-07	0.000129224	5.6105	G3 - G0
211339_s_at	ITK	1.05399	5.13389	4.97294	2.14334e-06	0.000242623	4.66421	G3 - G0
206420_at	IGSF6	1.05232	6.20735	4.82875	3.96318e-06	0.000341239	4.09405	G3 - G0
219403_s_at	HPSE	1.0522	5.51705	5.47915	2.27926e-07	7.07153e-05	6.74958	G3 - G0
201852_x_at	COL3A1	1.0519	9.44208	5.26427	5.99205e-07	0.000114152	5.84905	G3 - G0
202291_s_at	MGP	1.0512	6.65651	3.29741	0.00127307	0.0179026	-1.18698	G3 - G0
209795_at	CD69	1.05041	3.44546	5.03656	1.62853e-06	0.000207164	4.91929	G3 - G0
212094_at	PEG10	1.05028	6.17225	2.67909	0.00838328	0.066537	-2.85338	G3 - G0
225647_s_at	CTSC	1.04918	6.10952	4.84195	3.74805e-06	0.000326932	4.14578	G3 - G0
218816_at	LRRC1	1.04649	3.45521	4.62535	9.25435e-06	0.000565389	3.30905	G3 - G0
229390_at	FAM26F	1.04611	8.11476	5.33426	4.38422e-07	0.000101571	6.13996	G3 - G0
210260_s_at	TNFAIP8	1.04588	6.41235	5.55297	1.62717e-07	6.07121e-05	7.06389	G3 - G0
208296_x_at	TNFAIP8	1.04371	6.04795	5.4822	2.24786e-07	7.06331e-05	6.76251	G3 - G0
1552701_a_at	CARD16	1.04322	6.53363	5.24212	6.61165e-07	0.000121632	5.75746	G3 - G0
221577_x_at	GDF15	1.03907	4.81312	3.63816	0.00040116	0.00787556	-0.145985	G3 - G0
225646_at	CTSC	1.03874	6.51642	5.7193	7.54661e-08	4.33241e-05	7.78104	G3 - G0
226311_at	ADAMTS2	1.0375	6.12982	5.18064	8.67661e-07	0.000137905	5.50457	G3 - G0
209670_at	TRAC	1.03724	6.31007	5.51216	1.96094e-07	6.54098e-05	6.88985	G3 - G0
229305_at	CENPU	1.03642	3.32173	5.25348	6.2863e-07	0.000118111	5.80443	G3 - G0
212314_at	SEL1L3	1.03594	7.37542	5.2354	6.81154e-07	0.000123276	5.72974	G3 - G0
200953_s_at	CCND2	1.03592	5.75527	5.34879	4.10754e-07	9.84999e-05	6.20067	G3 - G0
209803_s_at	PHLDA2	1.03302	4.19849	3.87275	0.00017311	0.00421594	0.618044	G3 - G0
36711_at	MAFF	1.03301	3.62367	3.99157	0.000111564	0.00305849	1.01917	G3 - G0
204655_at	CCL5	1.03252	6.93535	5.32684	4.53222e-07	0.000101657	6.10904	G3 - G0
204319_s_at	RGS10	1.03138	6.19804	5.54953	1.65302e-07	6.07121e-05	7.04919	G3 - G0
225835_at	SLC12A2	1.02867	5.64655	4.06128	8.58572e-05	0.00254983	1.25881	G3 - G0
225973_at	TAP2	1.02828	6.39839	5.28771	5.39806e-07	0.000108109	5.94624	G3 - G0
238756_at	GAS2L3	1.02575	4.03877	4.74199	5.70606e-06	0.000426475	3.75642	G3 - G0
215076_s_at	COL3A1	1.02482	10.2747	5.44289	2.68716e-07	7.57322e-05	6.59609	G3 - G0
202107_s_at	MCM2	1.02444	5.67625	5.74274	6.76571e-08	4.11017e-05	7.88305	G3 - G0
204891_s_at	LCK	1.02269	6.01734	5.18269	8.59861e-07	0.000137064	5.51297	G3 - G0
226189_at	ITGB8	1.02185	3.90084	4.21283	4.80795e-05	0.00170134	1.79052	G3 - G0
209606_at	CYTIP	1.02148	5.61928	5.53823	1.74072e-07	6.18012e-05	7.00096	G3 - G0
228869_at	SNX20	1.0213	4.91152	5.75707	6.32793e-08	4.04891e-05	7.94553	G3 - G0
202086_at	MX1	1.02013	7.67191	4.18242	5.4074e-05	0.00184155	1.68265	G3 - G0
202411_at	IFI27	1.0183	8.89088	4.00095	0.00010772	0.00298963	1.05124	G3 - G0
223229_at	UBE2T	1.01568	4.43336	6.12571	1.09935e-08	1.88397e-05	9.58189	G3 - G0
203418_at	CCNA2	1.01568	3.14394	5.80293	5.1054e-08	4.04891e-05	8.14607	G3 - G0
231483_at	LOC100505985	-1.01516	7.4181	-4.71936	6.27108e-06	0.000449621	3.66901	G3 - G0
204620_s_at	VCAN	1.01033	5.36663	4.603	1.01439e-05	0.000601488	3.22422	G3 - G0
220651_s_at	MCM10	1.00824	3.00642	6.00741	1.93938e-08	2.58623e-05	9.05087	G3 - G0
219885_at	SLFN12	1.00817	3.87342	5.90985	3.0842e-08	3.37257e-05	8.61709	G3 - G0
210272_at	CYP2B7P	-1.00749	6.34533	-4.14399	6.26771e-05	0.00203014	1.54719	G3 - G0
229625_at	GBP5	1.0064	5.92671	5.30501	4.99712e-07	0.000105489	6.0181	G3 - G0
[truncated: 199 more rows]

## Sheet: Table S3
Table S3. Genes highly related with disease severity
Probe set	Gene Name	Adjusted P value (Benjamini-Hochbergi)	R squared	Correlation	Scheuer scoring
205422_s_at	ITGBL1	0	0.513083	Positive	S
222925_at	DCDC2	2.02338e-12	0.48567	Positive	S
219304_s_at	PDGFD	2.02338e-12	0.484809	Positive	S
225645_at	EHF	2.02338e-12	0.484076	Positive	S
201302_at	ANXA4	2.02338e-12	0.483423	Positive	S
228608_at	NALCN	2.02338e-12	0.482529	Positive	S
213429_at	BICC1	2.60149e-12	0.481043	Positive	S
206070_s_at	EPHA3	3.03507e-12	0.478536	Positive	S
201069_at	MMP2	4.04676e-12	0.474258	Positive	S
216379_x_at	CD24	4.41465e-12	0.473119	Positive	S
228335_at	CLDN11	4.41465e-12	0.472955	Positive	S
201839_s_at	EPCAM	7.08184e-12	0.46719	Positive	S
202403_s_at	COL1A2	7.80447e-12	0.465132	Positive	S
214247_s_at	DKK3	7.80447e-12	0.464794	Positive	S
202196_s_at	DKK3	8.90288e-12	0.462826	Positive	S
209771_x_at	CD24	9.10522e-12	0.462343	Positive	S
227180_at	ELOVL7	9.44245e-12	0.460827	Positive	S
201843_s_at	EFEMP1	9.44245e-12	0.460619	Positive	S
201792_at	AEBP1	1.06228e-11	0.459152	Positive	S
201842_s_at	EFEMP1	1.06228e-11	0.458673	Positive	S
266_s_at	CD24	1.21403e-11	0.457077	Positive	S
209047_at	AQP1	1.47795e-11	0.454538	Positive	S
202404_s_at	COL1A2	1.47795e-11	0.454401	Positive	S
224694_at	ANTXR1	1.69458e-11	0.452707	Positive	S
205043_at	CFTR	1.79676e-11	0.451682	Positive	S
204620_s_at	VCAN	1.91443e-11	0.450819	Positive	S
204019_s_at	SH3YL1	2.60149e-11	0.447197	Positive	S
221541_at	CRISPLD2	2.60149e-11	0.447176	Positive	S
221731_x_at	VCAN	2.80483e-11	0.4461	Positive	S
208651_x_at	CD24	3.19694e-11	0.444528	Positive	S
206336_at	CXCL6	3.25046e-11	0.444136	Positive	S
231993_at	ITGBL1	5.10272e-11	0.439484	Positive	S
202992_at	C7	5.62868e-11	0.438242	Positive	S
220446_s_at	CHST4	6.00077e-11	0.437121	Positive	S
212070_at	GPR56	6.00077e-11	0.437037	Positive	S
224901_at	SCD5	6.89636e-11	0.435434	Positive	S
203570_at	LOXL1	6.98887e-11	0.435046	Positive	S
227742_at	CLIC6	7.09248e-11	0.434641	Positive	S
211964_at	COL4A2	7.50208e-11	0.433847	Positive	S
202286_s_at	TACSTD2	7.80014e-11	0.433196	Positive	S
209016_s_at	KRT7	9.13483e-11	0.431428	Positive	S
203131_at	PDGFRA	1.0531e-10	0.429606	Positive	S
209099_x_at	JAG1	1.0531e-10	0.429571	Positive	S
209220_at	GPC3	1.06228e-10	0.429262	Positive	S
227091_at	CCDC146	1.36446e-10	0.426569	Positive	S
203706_s_at	FZD7	1.36446e-10	0.426363	Positive	S
216268_s_at	JAG1	1.42196e-10	0.425746	Positive	S
226435_at	PAPLN	1.42463e-10	0.425506	Positive	S
201893_x_at	DCN	1.4799e-10	0.424742	Positive	S
214020_x_at	ITGB5	1.64127e-10	0.423483	Positive	S
212713_at	MFAP4	1.64127e-10	0.423332	Positive	S
1557080_s_at	ITGBL1	1.64696e-10	0.423109	Positive	S
203083_at	THBS2	1.65805e-10	0.422851	Positive	S
202311_s_at	COL1A1	1.7162e-10	0.422327	Positive	S
205328_at	CLDN10	1.72024e-10	0.422126	Positive	S
238018_at	FAM150B	1.7433e-10	0.421818	Positive	S
219564_at	KCNJ16	1.74988e-10	0.421604	Positive	S
207173_x_at	CDH11	1.83442e-10	0.420969	Positive	S
208850_s_at	THY1	2.12657e-10	0.419325	Positive	S
215076_s_at	COL3A1	2.64737e-10	0.416942	Positive	S
201744_s_at	LUM	2.64737e-10	0.416806	Positive	S
213068_at	DPT	2.66707e-10	0.416474	Positive	S
213519_s_at	LAMA2	2.66707e-10	0.416413	Positive	S
216840_s_at	LAMA2	2.74371e-10	0.415977	Positive	S
202936_s_at	SOX9	3.03235e-10	0.414702	Positive	S
204259_at	MMP7	3.03235e-10	0.414665	Positive	S
1556499_s_at	COL1A1	3.37673e-10	0.413266	Positive	S
229218_at	COL1A2	3.37673e-10	0.413146	Positive	S
202310_s_at	COL1A1	3.37673e-10	0.413139	Positive	S
203000_at	STMN2	3.85497e-10	0.411656	Positive	S
201324_at	EMP1	4.14e-10	0.410709	Positive	S
207542_s_at	AQP1	4.14e-10	0.410549	Positive	S
211980_at	COL4A1	4.4304e-10	0.40969	Positive	S
229310_at	KLHL29	4.46315e-10	0.409479	Positive	S
201301_s_at	ANXA4	4.68584e-10	0.408852	Positive	S
227803_at	ENPP5	5.95652e-10	0.406274	Positive	S
211161_s_at	COL3A1	6.16696e-10	0.40579	Positive	S
212488_at	COL5A1	6.47229e-10	0.405166	Positive	S
212190_at	SERPINE2	6.48231e-10	0.405022	Positive	S
210715_s_at	SPINT2	6.65051e-10	0.404635	Positive	S
204619_s_at	VCAN	6.80368e-10	0.404277	Positive	S
226086_at	SYT13	6.93225e-10	0.403962	Positive	S
209708_at	MOXD1	7.24989e-10	0.40338	Positive	S
222453_at	CYBRD1	7.79943e-10	0.402509	Positive	S
213071_at	DPT	7.84932e-10	0.402325	Positive	S
202508_s_at	SNAP25	7.91671e-10	0.402119	Positive	S
218729_at	LXN	8.30531e-10	0.401407	Positive	S
227194_at	FAM3B	8.30531e-10	0.401394	Positive	S
205674_x_at	FXYD2	8.88509e-10	0.400584	Positive	S
222449_at	PMEPA1	8.97326e-10	0.400369	Positive	S
223063_at	C1orf198	9.27622e-10	0.399914	Positive	S
202806_at	TOM1	9.8078e-10	0.399227	Positive	S
226189_at	ITGB8	1.04937e-09	0.398418	Positive	S
221127_s_at	DKK3	1.12626e-09	0.397575	Positive	S
203903_s_at	HEPH	1.12905e-09	0.397442	Positive	S
231213_at	PDE1A	1.18207e-09	0.396859	Positive	S
209335_at	DCN	1.22016e-09	0.396424	Positive	S
202826_at	MMP14	1.24741e-09	0.39609	Positive	S
223690_at	LTBP2	1.25959e-09	0.395885	Positive	S
238332_at	ANKRD29	1.32502e-09	0.395255	Positive	S
226311_at	ADAMTS2	1.46721e-09	0.39409	Positive	S
204363_at	F3	1.52664e-09	0.393574	Positive	S
208650_s_at	CD24	1.59581e-09	0.393011	Positive	S
236044_at	PPAPDC1A	1.64352e-09	0.392603	Positive	S
201852_x_at	COL3A1	1.68222e-09	0.392261	Positive	S
212573_at	ENDOD1	1.73272e-09	0.391835	Positive	S
226522_at	PODN	1.73272e-09	0.391757	Positive	S
232458_at	COL3A1	1.88306e-09	0.390693	Positive	S
230081_at	PLCXD3	1.94429e-09	0.390262	Positive	S
202766_s_at	FBN1	1.99197e-09	0.389914	Positive	S
201417_at	SOX4	2.0171e-09	0.38969	Positive	S
202450_s_at	CTSK	2.21354e-09	0.388619	Positive	S
219087_at	ASPN	2.36861e-09	0.387813	Positive	S
207977_s_at	DPT	2.47288e-09	0.387268	Positive	S
203789_s_at	SEMA3C	2.47801e-09	0.387156	Positive	S
229435_at	GLIS3	2.63944e-09	0.386399	Positive	S
202291_s_at	MGP	2.71184e-09	0.386024	Positive	S
204470_at	CXCL1	2.76267e-09	0.385739	Positive	S
227480_at	SUSD2	2.8663e-09	0.385261	Positive	S
211896_s_at	DCN	2.92606e-09	0.384956	Positive	S
213994_s_at	SPON1	3.24092e-09	0.383785	Positive	S
200696_s_at	GSN	3.24272e-09	0.383693	Positive	S
214803_at	CDH6	3.34108e-09	0.383291	Positive	S
227051_at	BACE2	3.34699e-09	0.383188	Positive	S
209529_at	PPAP2C	3.63668e-09	0.38222	Positive	S
242871_at	PAQR5	3.64557e-09	0.382111	Positive	S
234994_at	TMEM200A	3.70405e-09	0.381859	Positive	S
226145_s_at	FRAS1	4.08852e-09	0.380641	Positive	S
201162_at	IGFBP7	4.32992e-09	0.379901	Positive	S
222450_at	PMEPA1	4.32992e-09	0.379867	Positive	S
229202_at	PCNXL2	4.47419e-09	0.379437	Positive	S
201431_s_at	DPYSL3	4.48718e-09	0.379326	Positive	S
201579_at	FAT1	4.72434e-09	0.378696	Positive	S
217028_at	CXCR4	5.31639e-09	0.37735	Positive	S
213668_s_at	SOX4	5.34369e-09	0.377217	Positive	S
226065_at	PRICKLE1	5.64775e-09	0.376545	Positive	S
227279_at	TCEAL3	5.65436e-09	0.376455	Positive	S
209369_at	ANXA3	5.68548e-09	0.376267	Positive	S
218186_at	RAB25	5.68548e-09	0.376245	Positive	S
228046_at	ZNF827	5.96758e-09	0.375648	Positive	S
225355_at	NEURL1B	6.00237e-09	0.37551	Positive	S
236297_at	PLXDC2	6.05726e-09	0.375338	Positive	S
202458_at	PRSS23	6.41238e-09	0.374649	Positive	S
225258_at	FBLIM1	6.76075e-09	0.374005	Positive	S
204955_at	SRPX	6.90444e-09	0.373704	Positive	S
229554_at	LUM	6.95752e-09	0.373549	Positive	S
226997_at	ADAMTS12	7.23923e-09	0.373048	Positive	S
209869_at	ADRA2A	7.5539e-09	0.372515	Positive	S
210139_s_at	PMP22	8.29824e-09	0.371424	Positive	S
204404_at	SLC12A2	8.62126e-09	0.370939	Positive	S
222446_s_at	BACE2	9.13709e-09	0.370236	Positive	S
209897_s_at	SLIT2	9.73713e-09	0.369474	Positive	S
226282_at	PTPN14	9.76628e-09	0.369371	Positive	S
225242_s_at	CCDC80	1.00211e-08	0.369021	Positive	S
227070_at	GLT8D2	1.02723e-08	0.368682	Positive	S
225835_at	SLC12A2	1.03835e-08	0.368497	Positive	S
225612_s_at	B3GNT5	1.17463e-08	0.367081	Positive	S
232277_at	SLC28A3	1.1816e-08	0.366896	Positive	S
202965_s_at	CAPN6	1.1816e-08	0.366881	Positive	S
218872_at	TESC	1.18392e-08	0.366793	Positive	S
223316_at	CCDC3	1.19628e-08	0.366612	Positive	S
227758_at	RERG	1.21223e-08	0.366401	Positive	S
214927_at	ITGBL1	1.27735e-08	0.365762	Positive	S
202351_at	ITGAV	1.2903e-08	0.365586	Positive	S
205499_at	SRPX2	1.30092e-08	0.365431	Positive	S
239270_at	PLCXD3	1.32104e-08	0.365159	Positive	S
209087_x_at	MCAM	1.32104e-08	0.365048	Positive	S
1554547_at	FAM13C	1.32104e-08	0.365025	Positive	S
231691_at	C3P1	1.32104e-08	0.364984	Negative	S
223235_s_at	SMOC2	1.32104e-08	0.364942	Positive	S
200665_s_at	SPARC	1.32205e-08	0.364871	Positive	S
223820_at	RBP5	1.33676e-08	0.364631	Negative	S
225016_at	APCDD1	1.33676e-08	0.364625	Positive	S
202589_at	TYMS	1.38772e-08	0.36415	Positive	S
218856_at	TNFRSF21	1.45048e-08	0.363542	Positive	S
218816_at	LRRC1	1.4678e-08	0.36335	Positive	S
201650_at	KRT19	1.47854e-08	0.363209	Positive	S
219010_at	C1orf106	1.49392e-08	0.362981	Positive	S
37408_at	MRC2	1.49392e-08	0.362975	Positive	S
201438_at	COL6A3	1.54571e-08	0.36254	Positive	S
225511_at	GPRC5B	1.54797e-08	0.362464	Positive	S
227084_at	DTNA	1.55753e-08	0.362289	Positive	S
213564_x_at	LDHB	1.55753e-08	0.362278	Positive	S
203632_s_at	GPRC5B	1.59613e-08	0.36195	Positive	S
225303_at	KIRREL	1.60755e-08	0.361813	Positive	S
228423_at	MAP9	1.78395e-08	0.360547	Positive	S
209524_at	HDGFRP3	1.80266e-08	0.360374	Positive	S
226279_at	PRSS23	1.85849e-08	0.359979	Positive	S
225911_at	NPNT	1.86092e-08	0.359907	Positive	S
225681_at	CTHRC1	2.13703e-08	0.35826	Positive	S
1554696_s_at	TYMS	2.20819e-08	0.35784	Positive	S
218224_at	PNMA1	2.21324e-08	0.357759	Positive	S
204345_at	COL16A1	2.25301e-08	0.357505	Positive	S
219388_at	GRHL2	2.25832e-08	0.357423	Positive	S
210302_s_at	MAB21L2	2.44843e-08	0.356415	Positive	S
202935_s_at	SOX9	2.44843e-08	0.356413	Positive	S
232122_s_at	VEPH1	2.46166e-08	0.356299	Positive	S
201030_x_at	LDHB	2.60761e-08	0.355487	Positive	S
221645_s_at	ZNF83	2.60761e-08	0.355475	Positive	S
221011_s_at	LBH	2.60761e-08	0.355438	Positive	S
213438_at	NFASC	2.60761e-08	0.355386	Positive	S
210986_s_at	TPM1	2.67055e-08	0.355067	Positive	S
219407_s_at	LAMC3	2.8033e-08	0.354472	Positive	S
212813_at	JAM3	2.82152e-08	0.354347	Positive	S
204682_at	LTBP2	2.83024e-08	0.35426	Positive	S
213869_x_at	THY1	2.84232e-08	0.354136	Positive	S
235571_at	MIR34A	2.84232e-08	0.354108	Positive	S
206932_at	CH25H	2.86072e-08	0.353983	Positive	S
213247_at	SVEP1	2.95528e-08	0.353568	Positive	S
220177_s_at	TMPRSS3	3.02247e-08	0.353265	Positive	S
203088_at	FBLN5	3.06406e-08	0.35306	Positive	S
201578_at	PODXL	3.0881e-08	0.352922	Positive	S
201110_s_at	THBS1	3.15644e-08	0.352575	Positive	S
208753_s_at	NAP1L1	3.15644e-08	0.352575	Positive	S
228141_at	GPX8	3.1922e-08	0.352398	Positive	S
226051_at	SELM	3.22033e-08	0.35222	Positive	S
204823_at	NAV3	3.22033e-08	0.352184	Positive	S
213293_s_at	TRIM22	3.22033e-08	0.35215	Positive	S
218963_s_at	KRT23	3.414e-08	0.351445	Positive	S
226980_at	DEPDC1B	3.44079e-08	0.351308	Positive	S
212187_x_at	PTGDS	3.56474e-08	0.350861	Positive	S
205532_s_at	CDH6	3.56618e-08	0.350807	Positive	S
217728_at	S100A6	3.60747e-08	0.350597	Positive	S
224367_at	BEX2	3.60747e-08	0.35058	Positive	S
229802_at	WISP1	3.6321e-08	0.350455	Positive	S
227230_s_at	KIAA1211	3.63414e-08	0.350371	Positive	S
209772_s_at	CD24	3.63414e-08	0.350353	Positive	S
211748_x_at	PTGDS	3.67013e-08	0.350194	Positive	S
205047_s_at	ASNS	3.80545e-08	0.349739	Positive	S
230480_at	PIWIL4	3.86623e-08	0.349513	Positive	S
211709_s_at	CLEC11A	4.08477e-08	0.348716	Positive	S
212865_s_at	COL14A1	4.08477e-08	0.348705	Positive	S
208471_at	HPR	4.13727e-08	0.348514	Negative	S
219703_at	MNS1	4.47033e-08	0.347593	Positive	S
201136_at	PLP2	4.6649e-08	0.347065	Positive	S
237350_at	TTC36	4.95421e-08	0.346338	Negative	S
213001_at	ANGPTL2	4.96675e-08	0.346263	Positive	S
225285_at	BCAT1	5.10949e-08	0.345896	Positive	S
223699_at	CNDP1	5.1497e-08	0.345762	Negative	S
219885_at	SLFN12	5.52411e-08	0.34492	Positive	S
210987_x_at	TPM1	5.54412e-08	0.344834	Positive	S
235457_at	MAML2	5.57155e-08	0.344732	Positive	S
225540_at	MAP2	5.78429e-08	0.344262	Positive	S
228739_at	CYS1	5.93496e-08	0.343898	Positive	S
203196_at	ABCC4	5.93496e-08	0.34388	Positive	S
205478_at	PPP1R1A	5.94231e-08	0.343821	Negative	S
211538_s_at	HSPA2	6.01013e-08	0.343647	Positive	S
220147_s_at	FAM60A	6.20741e-08	0.343224	Positive	S
212314_at	SEL1L3	6.20741e-08	0.343192	Positive	S
201462_at	SCRN1	6.92423e-08	0.341834	Positive	S
204342_at	SLC25A24	6.92423e-08	0.341814	Positive	S
203001_s_at	STMN2	6.96376e-08	0.341684	Positive	S
203409_at	DDB2	6.96376e-08	0.341663	Positive	S
218796_at	FERMT1	7.04812e-08	0.341482	Positive	S
205466_s_at	HS3ST1	7.43773e-08	0.340789	Positive	S
222593_s_at	SPATS2	7.50216e-08	0.34064	Positive	S
201325_s_at	EMP1	7.88478e-08	0.340028	Positive	S
217226_s_at	SFXN3	7.89296e-08	0.339974	Positive	S
204135_at	FILIP1L	8.0033e-08	0.339772	Positive	S
204304_s_at	PROM1	8.2568e-08	0.339373	Positive	S
217975_at	WBP5	8.69658e-08	0.338702	Positive	S
227221_at	ZMAT3	8.69658e-08	0.33867	Positive	S
204528_s_at	NAP1L1	8.69658e-08	0.338652	Positive	S
209292_at	ID4	8.81655e-08	0.338444	Positive	S
226069_at	PRICKLE1	8.81655e-08	0.338391	Positive	S
220116_at	KCNN2	8.81655e-08	0.33837	Negative	S
200642_at	SOD1	8.83776e-08	0.338301	Negative	S
212915_at	PDZRN3	8.86385e-08	0.338227	Positive	S
235721_at	DTX3	8.88226e-08	0.338162	Positive	S
201037_at	PFKP	9.15534e-08	0.337732	Positive	S
1560477_a_at	SAMD11	9.3269e-08	0.337472	Positive	S
203685_at	BCL2	9.3269e-08	0.337438	Positive	S
208851_s_at	THY1	9.79794e-08	0.336794	Positive	S
219229_at	SLCO3A1	9.79794e-08	0.336791	Positive	S
212295_s_at	SLC7A1	9.96591e-08	0.336537	Positive	S
207097_s_at	SLC17A2	9.96591e-08	0.336515	Negative	S
202995_s_at	FBLN1	1.00209e-07	0.336412	Positive	S
228850_s_at	SLIT2	1.01444e-07	0.336231	Positive	S
221207_s_at	NBEA	1.05374e-07	0.335754	Positive	S
235129_at	PPP1R1A	1.06095e-07	0.335636	Negative	S
203315_at	NCK2	1.07137e-07	0.335484	Positive	S
206291_at	NTS	1.09395e-07	0.335204	Positive	S
233499_at	LRRC7	1.09666e-07	0.335113	Positive	S
219630_at	PDZK1IP1	1.09666e-07	0.335097	Positive	S
219628_at	ZMAT3	1.11513e-07	0.334866	Positive	S
226568_at	FAM102B	1.14432e-07	0.334529	Positive	S
220643_s_at	FAIM	1.16751e-07	0.33422	Positive	S
205236_x_at	SOD3	1.23288e-07	0.333513	Positive	S
213358_at	MTCL1	1.28172e-07	0.333025	Positive	S
228080_at	LAYN	1.34892e-07	0.332395	Positive	S
221510_s_at	GLS	1.39085e-07	0.331999	Positive	S
219768_at	VTCN1	1.39085e-07	0.331964	Positive	S
227231_at	KIAA1211	1.4125e-07	0.331748	Positive	S
214454_at	ADAMTS2	1.4257e-07	0.331602	Positive	S
232090_at	DNM3OS	1.43405e-07	0.331497	Positive	S
201590_x_at	ANXA2	1.47596e-07	0.331125	Positive	S
209191_at	TUBB6	1.5897e-07	0.330224	Positive	S
205845_at	CACNA1H	1.67012e-07	0.329613	Negative	S
226403_at	TMC4	1.68742e-07	0.329456	Positive	S
212489_at	COL5A1	1.78651e-07	0.328753	Positive	S
219142_at	RASL11B	1.83133e-07	0.328427	Positive	S
204454_at	LDOC1	1.83918e-07	0.328261	Positive	S
201416_at	SOX4	1.83918e-07	0.328252	Positive	S
219534_x_at	CDKN1C	1.83918e-07	0.328231	Positive	S
208966_x_at	IFI16	1.87038e-07	0.327998	Positive	S
206580_s_at	EFEMP2	1.87803e-07	0.327914	Positive	S
208131_s_at	PTGIS	1.89732e-07	0.327758	Positive	S
213503_x_at	ANXA2	1.93102e-07	0.327516	Positive	S
226050_at	TMCO3	1.93684e-07	0.327445	Positive	S
201669_s_at	MARCKS	1.93776e-07	0.327404	Positive	S
205463_s_at	PDGFA	1.93958e-07	0.327357	Positive	S
229308_at	ANKRD29	2.02707e-07	0.326805	Positive	S
228320_x_at	CCDC64	2.07471e-07	0.326498	Positive	S
219064_at	ITIH5	2.0819e-07	0.326422	Positive	S
205596_s_at	SMURF2	2.09101e-07	0.326335	Positive	S
226272_at	RCAN3	2.14789e-07	0.325986	Positive	S
209627_s_at	OSBPL3	2.16244e-07	0.325801	Positive	S
225927_at	MAP3K1	2.16244e-07	0.325795	Positive	S
202859_x_at	DENND4B	2.16244e-07	0.325785	Positive	S
205771_s_at	AKAP7	2.16244e-07	0.325766	Positive	S
225725_at	ZMAT3	2.16957e-07	0.325693	Positive	S
203159_at	GLS	2.20906e-07	0.325412	Positive	S
212386_at	TCF4	2.26142e-07	0.325103	Positive	S
212055_at	TPGS2	2.27814e-07	0.324951	Positive	S
210427_x_at	ANXA2	2.27814e-07	0.324947	Positive	S
213423_x_at	TUSC3	2.3399e-07	0.324599	Positive	S
206332_s_at	IFI16	2.36221e-07	0.324454	Positive	S
203404_at	ARMCX2	2.36729e-07	0.324394	Positive	S
224579_at	SLC38A1	2.36861e-07	0.324354	Positive	S
209735_at	ABCG2	2.39162e-07	0.324206	Negative	S
204337_at	RGS4	2.42662e-07	0.324002	Positive	S
243618_s_at	FGFR1OP2	2.46714e-07	0.323752	Positive	S
226342_at	SPTBN1	2.46714e-07	0.32374	Positive	S
1553589_a_at	PDZK1IP1	2.49448e-07	0.323576	Positive	S
209356_x_at	EFEMP2	2.50686e-07	0.323485	Positive	S
212233_at	MAP1B	2.53926e-07	0.323267	Positive	S
209436_at	SPON1	2.54424e-07	0.323211	Positive	S
213348_at	CDKN1C	2.64585e-07	0.322717	Positive	S
209291_at	ID4	2.67427e-07	0.322558	Positive	S
65718_at	GPR124	2.75367e-07	0.32218	Positive	S
208752_x_at	NAP1L1	2.78384e-07	0.322019	Positive	S
204472_at	GEM	2.82999e-07	0.321777	Positive	S
210997_at	HGF	2.82999e-07	0.321759	Positive	S
219332_at	MICALL2	2.8633e-07	0.321589	Positive	S
227167_s_at	RASSF3	2.86427e-07	0.321537	Positive	S
238455_at	PLXDC2	2.86427e-07	0.321519	Positive	S
211919_s_at	CXCR4	2.87353e-07	0.32142	Positive	S
205116_at	LAMA2	2.87353e-07	0.321402	Positive	S
227614_at	HKDC1	2.87353e-07	0.321385	Positive	S
226932_at	SSPN	2.89104e-07	0.321281	Positive	S
210835_s_at	CTBP2	2.90609e-07	0.321187	Positive	S
237054_at	ENPP5	2.91575e-07	0.321103	Positive	S
223737_x_at	CHST9	2.91575e-07	0.32107	Positive	S
211177_s_at	TXNRD2	2.92933e-07	0.32096	Negative	S
212827_at	IGHM	2.92933e-07	0.320907	Positive	S
209803_s_at	PHLDA2	2.92933e-07	0.320903	Positive	S
200897_s_at	PALLD	3.07959e-07	0.32028	Positive	S
219113_x_at	HSD17B14	3.17562e-07	0.319885	Negative	S
226055_at	ARRDC2	3.21156e-07	0.319721	Positive	S
201218_at	CTBP2	3.31147e-07	0.319327	Positive	S
201109_s_at	THBS1	3.34599e-07	0.319173	Positive	S
222803_at	PRTFDC1	3.37354e-07	0.319045	Positive	S
217771_at	GOLM1	3.37919e-07	0.318994	Positive	S
228315_at	ZMAT3	3.41185e-07	0.318849	Positive	S
218165_at	MEAF6	3.52194e-07	0.318441	Positive	S
209228_x_at	TUSC3	3.56463e-07	0.318268	Positive	S
225685_at	CDC42EP3	3.60682e-07	0.318097	Positive	S
202149_at	NEDD9	3.69958e-07	0.317755	Positive	S
203476_at	TPBG	3.69958e-07	0.317708	Positive	S
226255_at	ZBTB33	3.69958e-07	0.317704	Positive	S
201666_at	TIMP1	3.70833e-07	0.317645	Positive	S
204597_x_at	STC1	3.74055e-07	0.317512	Positive	S
207624_s_at	RPGR	3.85677e-07	0.317118	Positive	S
204428_s_at	LCAT	3.89223e-07	0.316961	Negative	S
204963_at	SSPN	3.89223e-07	0.316949	Positive	S
221730_at	COL5A2	3.95999e-07	0.316714	Positive	S
221848_at	ZGPAT	3.96977e-07	0.316654	Negative	S
203726_s_at	LAMA3	4.01229e-07	0.316497	Positive	S
218380_at	LOC728392	4.05154e-07	0.316352	Positive	S
214920_at	THSD7A	4.14338e-07	0.316055	Positive	S
211981_at	COL4A1	4.31259e-07	0.315548	Positive	S
201426_s_at	VIM	4.34167e-07	0.315439	Positive	S
220974_x_at	SFXN3	4.41125e-07	0.315219	Positive	S
219573_at	LRRC16A	4.46991e-07	0.315032	Positive	S
1552390_a_at	ERICH5	4.49263e-07	0.314942	Positive	S
224959_at	SLC26A2	4.50962e-07	0.314868	Positive	S
227623_at	CACNA2D1	4.54135e-07	0.314755	Positive	S
208816_x_at	ANXA2P2	4.64248e-07	0.314463	Positive	S
211966_at	COL4A2	4.78789e-07	0.314065	Positive	S
224400_s_at	CHST9	4.84006e-07	0.313906	Positive	S
217867_x_at	BACE2	4.89006e-07	0.313754	Positive	S
218324_s_at	SPATS2	5.03476e-07	0.313377	Positive	S
236656_s_at	LOC100288911	5.09549e-07	0.313204	Positive	S
219527_at	2016-03-02	5.16182e-07	0.312992	Negative	S
228989_at	TYMSOS	5.16182e-07	0.31299	Positive	S
203705_s_at	FZD7	5.16182e-07	0.312957	Positive	S
235944_at	HMCN1	5.16182e-07	0.312934	Positive	S
214581_x_at	TNFRSF21	5.1925e-07	0.312834	Positive	S
205813_s_at	MAT1A	5.39191e-07	0.312326	Negative	S
213894_at	THSD7A	5.46783e-07	0.31213	Positive	S
219619_at	DIRAS2	5.61113e-07	0.311791	Positive	S
207191_s_at	ISLR	5.76705e-07	0.31142	Positive	S
230466_s_at	RASSF3	5.76705e-07	0.311405	Positive	S
209875_s_at	SPP1	5.93536e-07	0.311032	Positive	S
209201_x_at	CXCR4	6.00929e-07	0.310827	Positive	S
208949_s_at	LGALS3	6.00929e-07	0.310806	Positive	S
204557_s_at	DZIP1	6.00929e-07	0.310799	Positive	S
225846_at	ESRP1	6.0558e-07	0.310678	Positive	S
231140_at	TPPP2	6.07606e-07	0.31061	Negative	S
225897_at	MARCKS	6.13096e-07	0.310474	Positive	S
221729_at	COL5A2	6.23572e-07	0.310242	Positive	S
204984_at	GPC4	6.24083e-07	0.310205	Positive	S
201108_s_at	THBS1	6.29097e-07	0.310081	Positive	S
208837_at	TMED3	6.41461e-07	0.309819	Positive	S
225308_s_at	TANC1	6.63182e-07	0.309391	Positive	S
235979_at	C7	6.63457e-07	0.309358	Positive	S
227850_x_at	CDC42EP5	6.75269e-07	0.309118	Positive	S
218611_at	IER5	6.75685e-07	0.309083	Positive	S
219295_s_at	PCOLCE2	6.75862e-07	0.309039	Negative	S
209787_s_at	HMGN4	6.75862e-07	0.309025	Positive	S
209306_s_at	SWAP70	7.05051e-07	0.308488	Positive	S
228636_at	BHLHE22	7.17939e-07	0.308243	Positive	S
205044_at	GABRP	7.42024e-07	0.307804	Positive	S
203988_s_at	FUT8	7.42024e-07	0.307789	Positive	S
205076_s_at	MTMR11	7.42024e-07	0.307753	Positive	S
238733_at	MDM2	7.42024e-07	0.307736	Positive	S
210143_at	ANXA10	7.43744e-07	0.307681	Negative	S
213864_s_at	NAP1L1	7.51531e-07	0.30751	Positive	S
203580_s_at	SLC7A6	7.51531e-07	0.307501	Positive	S
209598_at	PNMA2	7.66662e-07	0.307207	Positive	S
1553243_at	ITIH5	7.766e-07	0.30699	Positive	S
228776_at	GJC1	7.766e-07	0.306983	Positive	S
227545_at	BARD1	7.766e-07	0.306971	Positive	S
213194_at	ROBO1	8.01401e-07	0.306565	Positive	S
226084_at	MAP1B	8.09692e-07	0.306414	Positive	S
202366_at	ACADS	8.11918e-07	0.306354	Negative	S
203423_at	RBP1	8.22528e-07	0.306169	Positive	S
218376_s_at	MICAL1	8.22528e-07	0.306144	Positive	S
227350_at	HELLS	8.49311e-07	0.30573	Positive	S
217892_s_at	LIMA1	8.62827e-07	0.305513	Positive	S
222557_at	STMN3	8.82886e-07	0.305208	Positive	S
1558217_at	SLFN13	8.83173e-07	0.305178	Positive	S
201425_at	ALDH2	8.9337e-07	0.305012	Negative	S
201482_at	QSOX1	9.15e-07	0.304692	Positive	S
228585_at	ENTPD1	9.15e-07	0.304656	Positive	S
218656_s_at	LHFP	9.15e-07	0.304644	Positive	S
227235_at	GUCY1A3	9.23811e-07	0.304502	Positive	S
206606_at	LIPC	9.66064e-07	0.303933	Negative	S
215870_s_at	PLA2G5	9.6873e-07	0.303874	Positive	S
236692_at	RP11-686D22.8	9.84172e-07	0.303656	Positive	S
232593_at	NEURL3	1.00153e-06	0.303396	Positive	S
200824_at	GSTP1	1.00153e-06	0.303392	Positive	S
226077_at	RNF145	1.01411e-06	0.303199	Positive	S
204017_at	KDELR3	1.01411e-06	0.303187	Positive	S
204099_at	SMARCD3	1.01411e-06	0.303164	Positive	S
226147_s_at	PIGR	1.01561e-06	0.30312	Positive	S
213069_at	HEG1	1.03593e-06	0.302821	Positive	S
207995_s_at	CLEC4M	1.06455e-06	0.302446	Negative	S
214162_at	ASXL3	1.07497e-06	0.302302	Negative	S
218445_at	H2AFY2	1.0793e-06	0.302228	Positive	S
204446_s_at	ALOX5	1.08032e-06	0.302192	Positive	S
204780_s_at	FAS	1.08279e-06	0.302139	Positive	S
204237_at	GULP1	1.08546e-06	0.302084	Positive	S
213506_at	F2RL1	1.09357e-06	0.301968	Positive	S
221814_at	GPR124	1.09748e-06	0.301876	Positive	S
225502_at	DOCK8	1.09748e-06	0.301874	Positive	S
220145_at	MAP9	1.10678e-06	0.301747	Positive	S
204352_at	TRAF5	1.11479e-06	0.301615	Positive	S
200953_s_at	CCND2	1.11479e-06	0.301609	Positive	S
227485_at	DDX26B	1.11901e-06	0.301539	Positive	S
201163_s_at	IGFBP7	1.15722e-06	0.30108	Positive	S
202579_x_at	HMGN4	1.17055e-06	0.300915	Positive	S
225583_at	UXS1	1.18363e-06	0.300755	Positive	S
230991_at	LOC102724156	1.19718e-06	0.300592	Positive	S
219179_at	DACT1	1.19813e-06	0.300558	Positive	S
206978_at	CCR2	1.2313e-06	0.3002	Positive	S
226338_at	TMEM55A	1.24044e-06	0.300061	Positive	S
209473_at	ENTPD1	1.25034e-06	0.299926	Positive	S
209238_at	STX3	1.25034e-06	0.299915	Positive	S
1561969_at	ZPLD1	1.25914e-06	0.299779	Positive	S
203835_at	LRRC32	1.25914e-06	0.299774	Positive	S
202727_s_at	IFNGR1	1.25914e-06	0.299757	Positive	S
204321_at	NEO1	1.28064e-06	0.299526	Positive	S
209386_at	TM4SF1	1.2864e-06	0.299447	Positive	S
226206_at	MAFK	1.31525e-06	0.299122	Positive	S
217868_s_at	METTL9	1.31525e-06	0.299103	Positive	S
201451_x_at	RHEB	1.32374e-06	0.299001	Negative	S
235144_at	RASEF	1.32476e-06	0.298968	Positive	S
223582_at	GPR98	1.32479e-06	0.298924	Negative	S
227484_at	SRGAP1	1.32479e-06	0.29892	Positive	S
210611_s_at	DTNA	1.35001e-06	0.298665	Positive	S
201125_s_at	ITGB5	1.35421e-06	0.298603	Positive	S
227719_at	SMAD9	1.36886e-06	0.298448	Positive	S
227061_at	LINC01279	1.39224e-06	0.298204	Positive	S
208683_at	CAPN2	1.39224e-06	0.298193	Positive	S
224747_at	UBE2Q2	1.39224e-06	0.298159	Positive	S
200907_s_at	PALLD	1.39224e-06	0.298147	Positive	S
226621_at	OSMR	1.41126e-06	0.297957	Positive	S
203987_at	FZD6	1.41625e-06	0.29789	Positive	S
222043_at	CLU	1.42709e-06	0.297705	Negative	S
213954_at	FAM169A	1.42709e-06	0.297694	Positive	S
205907_s_at	OMD	1.42709e-06	0.29768	Positive	S
235048_at	FAM169A	1.43996e-06	0.297527	Positive	S
205739_x_at	ZNF107	1.43996e-06	0.297511	Positive	S
202994_s_at	FBLN1	1.43996e-06	0.297451	Positive	S
227145_at	LOXL4	1.43996e-06	0.297437	Positive	S
224894_at	YAP1	1.43996e-06	0.297432	Positive	S
222433_at	ENAH	1.44936e-06	0.29733	Positive	S
241915_at	ACSM2B	1.45177e-06	0.297278	Negative	S
228094_at	AMICA1	1.45177e-06	0.297263	Positive	S
225380_at	PKDCC	1.45216e-06	0.297216	Positive	S
203325_s_at	COL5A1	1.45216e-06	0.297215	Positive	S
211663_x_at	PTGDS	1.49449e-06	0.296839	Positive	S
226518_at	KCTD10	1.50639e-06	0.296719	Positive	S
228268_at	FMO2	1.52374e-06	0.296556	Positive	S
209834_at	CHST3	1.54772e-06	0.296342	Positive	S
204781_s_at	FAS	1.54972e-06	0.296303	Positive	S
226743_at	SLFN11	1.56779e-06	0.296138	Positive	S
223095_at	MARVELD1	1.57485e-06	0.29606	Positive	S
214298_x_at	2016-09-06	1.58827e-06	0.295934	Positive	S
219733_s_at	SLC27A5	1.62083e-06	0.295662	Negative	S
227628_at	GPX8	1.63798e-06	0.29551	Positive	S
228713_s_at	HSD17B14	1.64577e-06	0.295429	Negative	S
208396_s_at	PDE1A	1.65688e-06	0.295324	Positive	S
209504_s_at	PLEKHB1	1.71864e-06	0.294851	Positive	S
200697_at	HK1	1.76718e-06	0.294486	Positive	S
205097_at	SLC26A2	1.77699e-06	0.29439	Positive	S
229567_at	FITM1	1.77699e-06	0.294372	Negative	S
207992_s_at	AMPD3	1.77699e-06	0.294351	Positive	S
228592_at	MS4A1	1.77976e-06	0.29431	Positive	S
228665_at	CYYR1	1.79107e-06	0.294189	Positive	S
213543_at	SGCD	1.79107e-06	0.294166	Positive	S
224494_x_at	HSD17B14	1.79107e-06	0.294166	Negative	S
218007_s_at	RPS27L	1.79217e-06	0.294136	Positive	S
211028_s_at	KHK	1.79271e-06	0.29411	Negative	S
227690_at	GABRB3	1.81024e-06	0.293921	Positive	S
215646_s_at	VCAN	1.81024e-06	0.293917	Positive	S
203851_at	IGFBP6	1.81024e-06	0.293906	Positive	S
201505_at	LAMB1	1.81024e-06	0.293903	Positive	S
1557014_a_at	FAM201A	1.8145e-06	0.293852	Positive	S
208789_at	PTRF	1.82928e-06	0.293731	Positive	S
212413_at	2016-09-06	1.83725e-06	0.293655	Positive	S
236461_at	ABHD1	1.85261e-06	0.293531	Negative	S
219476_at	C1orf116	1.8565e-06	0.293473	Positive	S
219230_at	TMEM100	1.8565e-06	0.293462	Positive	S
221474_at	MYL12B	1.8684e-06	0.293362	Positive	S
224662_at	KIF5B	1.89863e-06	0.293142	Positive	S
206938_at	SRD5A2	1.90708e-06	0.293066	Negative	S
222457_s_at	LIMA1	1.90721e-06	0.293043	Positive	S
213891_s_at	TCF4	1.9135e-06	0.292981	Positive	S
226810_at	OGFRL1	1.96631e-06	0.292602	Positive	S
205559_s_at	PCSK5	1.96839e-06	0.292568	Positive	S
1559033_at	LINC01018	1.98688e-06	0.292431	Negative	S
235891_at	DNM3OS	1.98801e-06	0.292403	Positive	S
212651_at	RHOBTB1	2.01898e-06	0.29219	Positive	S
220507_s_at	UPB1	2.02552e-06	0.292129	Negative	S
204223_at	PRELP	2.02581e-06	0.292106	Positive	S
215446_s_at	LOX	2.05811e-06	0.29189	Positive	S
218530_at	FHOD1	2.08299e-06	0.29172	Positive	S
225837_at	RHNO1	2.0886e-06	0.291665	Positive	S
228224_at	PRELP	2.11095e-06	0.291513	Positive	S
227862_at	TRNP1	2.14067e-06	0.291319	Positive	S
226517_at	BCAT1	2.14267e-06	0.291286	Positive	S
206034_at	SERPINB8	2.15185e-06	0.291212	Positive	S
217820_s_at	ENAH	2.15544e-06	0.291171	Positive	S
209892_at	FUT4	2.17061e-06	0.291063	Positive	S
209392_at	ENPP2	2.17689e-06	0.290969	Positive	S
215034_s_at	TM4SF1	2.17689e-06	0.290967	Positive	S
225664_at	COL12A1	2.17689e-06	0.290965	Positive	S
200771_at	LAMC1	2.18565e-06	0.290894	Positive	S
218501_at	ARHGEF3	2.23629e-06	0.290586	Positive	S
202150_s_at	NEDD9	2.23629e-06	0.290569	Positive	S
223253_at	EPDR1	2.24054e-06	0.290525	Positive	S
222939_s_at	SLC16A10	2.26754e-06	0.290335	Negative	S
220532_s_at	TMEM176B	2.26754e-06	0.290325	Negative	S
209288_s_at	CDC42EP3	2.26754e-06	0.290315	Positive	S
210447_at	GLUD2	2.27469e-06	0.290255	Positive	S
228232_s_at	VSIG2	2.30834e-06	0.290053	Positive	S
222881_at	HPSE	2.32257e-06	0.289956	Positive	S
231851_at	RAVER2	2.35778e-06	0.289722	Positive	S
226771_at	ATP8B2	2.35778e-06	0.289717	Positive	S
208088_s_at	CFHR5	2.35778e-06	0.289708	Negative	S
235821_at	WISP1	2.39729e-06	0.289481	Positive	S
213975_s_at	LYZ	2.43791e-06	0.289233	Positive	S
1554966_a_at	FILIP1L	2.46521e-06	0.289073	Positive	S
226828_s_at	HEYL	2.50031e-06	0.288864	Positive	S
212906_at	GRAMD1B	2.50031e-06	0.288857	Positive	S
227657_at	RNF150	2.51018e-06	0.288782	Positive	S
205997_at	ADAM28	2.51018e-06	0.288761	Positive	S
238756_at	GAS2L3	2.54724e-06	0.288545	Positive	S
212285_s_at	AGRN	2.54724e-06	0.288526	Positive	S
216598_s_at	CCL2	2.61767e-06	0.288166	Positive	S
226388_at	TCEA3	2.63048e-06	0.288085	Negative	S
206541_at	KLKB1	2.65571e-06	0.287947	Negative	S
212192_at	KCTD12	2.73459e-06	0.287562	Positive	S
220139_at	DNMT3L	2.79574e-06	0.287258	Negative	S
205260_s_at	ACYP1	2.79574e-06	0.287246	Positive	S
202431_s_at	MYC	2.81218e-06	0.287154	Positive	S
215496_at	SAMD4A	2.89384e-06	0.286777	Negative	S
210481_s_at	CLEC4M	2.89677e-06	0.286744	Negative	S
230143_at	RNF165	2.90325e-06	0.286697	Negative	S
226899_at	UNC5B	2.95785e-06	0.286425	Positive	S
231118_at	ANKRD35	2.9851e-06	0.28629	Negative	S
201236_s_at	BTG2	2.99386e-06	0.286234	Positive	S
223358_s_at	PDE7A	3.03369e-06	0.28605	Positive	S
226043_at	GPSM1	3.06352e-06	0.285908	Positive	S
219038_at	MORC4	3.08876e-06	0.285786	Positive	S
218100_s_at	IFT57	3.10411e-06	0.285686	Positive	S
226066_at	MITF	3.10411e-06	0.285685	Positive	S
226930_at	FNDC1	3.12579e-06	0.285578	Positive	S
220948_s_at	ATP1A1	3.15673e-06	0.285436	Positive	S
216693_x_at	HDGFRP3	3.1682e-06	0.285371	Positive	S
60474_at	FERMT1	3.17456e-06	0.285326	Positive	S
227001_at	NIPAL2	3.17773e-06	0.285282	Positive	S
200782_at	ANXA5	3.17773e-06	0.285275	Positive	S
209786_at	HMGN4	3.23095e-06	0.285023	Positive	S
213859_x_at	SMARCA5	3.23095e-06	0.28502	Positive	S
204702_s_at	NFE2L3	3.23095e-06	0.28501	Positive	S
227475_at	FOXQ1	3.26577e-06	0.284837	Positive	S
218720_x_at	SEZ6L2	3.26766e-06	0.284811	Positive	S
229024_at	RNF150	3.29662e-06	0.284681	Positive	S
206829_x_at	ZNF430	3.30902e-06	0.284615	Positive	S
201312_s_at	SH3BGRL	3.35036e-06	0.28444	Positive	S
212967_x_at	NAP1L1	3.35327e-06	0.28441	Positive	S
219412_at	RAB38	3.41548e-06	0.284161	Positive	S
207943_x_at	PLAGL1	3.55501e-06	0.28364	Positive	S
226103_at	NEXN	3.60722e-06	0.283435	Positive	S
205476_at	CCL20	3.60722e-06	0.283415	Positive	S
213428_s_at	COL6A1	3.60722e-06	0.2834	Positive	S
200762_at	DPYSL2	3.74238e-06	0.28292	Positive	S
202920_at	ANK2	3.79713e-06	0.282699	Positive	S
206295_at	IL18	3.84056e-06	0.282538	Positive	S
212311_at	SEL1L3	3.89606e-06	0.282334	Positive	S
225598_at	SLC45A4	3.89606e-06	0.282302	Positive	S
202998_s_at	LOXL2	3.89606e-06	0.282282	Positive	S
206419_at	RORC	3.97793e-06	0.281965	Negative	S
230422_at	FPR3	3.99025e-06	0.281907	Positive	S
204368_at	SLCO2A1	4.03279e-06	0.281755	Positive	S
217452_s_at	B3GALT2	4.12458e-06	0.281435	Positive	S
218237_s_at	SLC38A1	4.16415e-06	0.281296	Positive	S
221577_x_at	GDF15	4.17764e-06	0.281202	Positive	S
1554474_a_at	MOXD1	4.17764e-06	0.2812	Positive	S
215719_x_at	FAS	4.18841e-06	0.281132	Positive	S
202790_at	CLDN7	4.18841e-06	0.281131	Positive	S
227314_at	ITGA2	4.23083e-06	0.280985	Positive	S
207007_at	NR1I3	4.23344e-06	0.280959	Negative	S
227985_at	LOC100506098	4.24361e-06	0.280911	Positive	S
213373_s_at	CASP8	4.26683e-06	0.280824	Positive	S
226846_at	PHYHD1	4.32976e-06	0.280609	Negative	S
219296_at	ZDHHC13	4.32976e-06	0.280602	Positive	S
204301_at	KBTBD11	4.47432e-06	0.28017	Negative	S
203522_at	CCS	4.63711e-06	0.279688	Negative	S
1553972_a_at	CBS	4.63711e-06	0.279683	Negative	S
215712_s_at	IGFALS	4.67639e-06	0.279558	Negative	S
226302_at	ATP8B1	4.70612e-06	0.27946	Positive	S
224937_at	PTGFRN	4.85563e-06	0.279029	Positive	S
228754_at	SLC6A6	4.87617e-06	0.278957	Positive	S
236277_at	AF070581	4.9649e-06	0.278711	Positive	S
225836_s_at	RHNO1	5.07402e-06	0.278418	Positive	S
225185_at	MRAS	5.0874e-06	0.278367	Positive	S
204374_s_at	GALK1	5.18331e-06	0.278113	Negative	S
227178_at	CELF2	5.23139e-06	0.277978	Positive	S
203693_s_at	E2F3	5.23975e-06	0.277939	Positive	S
208981_at	PECAM1	5.24315e-06	0.277913	Positive	S
201919_at	SLC25A36	5.25989e-06	0.277855	Positive	S
226525_at	STK17B	5.2617e-06	0.27783	Positive	S
207002_s_at	PLAGL1	5.2617e-06	0.277815	Positive	S
228121_at	TGFB2	5.26402e-06	0.277791	Positive	S
226824_at	CPXM2	5.29342e-06	0.277697	Positive	S
225105_at	C12orf75	5.29342e-06	0.277685	Positive	S
205619_s_at	MEOX1	5.4289e-06	0.277347	Positive	S
49878_at	PEX16	5.47035e-06	0.277233	Negative	S
235085_at	SGK223	5.56852e-06	0.276955	Positive	S
227665_at	BC062753	5.57246e-06	0.276928	Positive	S
204451_at	FZD1	5.59177e-06	0.276866	Positive	S
231579_s_at	TIMP2	5.67042e-06	0.276672	Positive	S
202693_s_at	STK17A	5.80112e-06	0.276347	Positive	S
201899_s_at	UBE2A	5.80791e-06	0.276315	Positive	S
229693_at	TMEM220	5.80944e-06	0.276293	Negative	S
220603_s_at	MCTP2	5.80944e-06	0.276276	Positive	S
211105_s_at	NFATC1	5.85758e-06	0.276154	Positive	S
226834_at	CLMP	5.8635e-06	0.276124	Positive	S
209368_at	EPHX2	5.88655e-06	0.276044	Negative	S
212816_s_at	CBS	5.88655e-06	0.276039	Negative	S
226017_at	CMTM7	5.93964e-06	0.275897	Positive	S
219423_x_at	TNFRSF25	5.93964e-06	0.27589	Positive	S
209118_s_at	TUBA1A	5.93996e-06	0.275872	Positive	S
222581_at	XPR1	5.99106e-06	0.275746	Positive	S
201918_at	SLC25A36	5.99951e-06	0.275694	Positive	S
213004_at	ANGPTL2	6.02384e-06	0.275621	Positive	S
235301_at	KIAA1324L	6.02384e-06	0.275608	Positive	S
202747_s_at	ITM2A	6.0721e-06	0.275476	Positive	S
202878_s_at	CYTH1	6.0721e-06	0.275472	Positive	S
216894_x_at	CDKN1C	6.07846e-06	0.275441	Positive	S
212822_at	HEG1	6.07846e-06	0.275417	Positive	S
225307_at	ZNF511	6.07846e-06	0.275407	Negative	S
223497_at	FAM135A	6.12079e-06	0.275302	Positive	S
208091_s_at	VOPP1	6.17102e-06	0.275181	Positive	S
222640_at	DNMT3A	6.1729e-06	0.27516	Positive	S
228221_at	SLC44A3	6.18291e-06	0.275122	Positive	S
202720_at	TES	6.20351e-06	0.275063	Positive	S
206197_at	NME5	6.23296e-06	0.274985	Positive	S
213002_at	MARCKS	6.25053e-06	0.274932	Positive	S
203157_s_at	GLS	6.2558e-06	0.274905	Positive	S
222603_at	ERMP1	6.41065e-06	0.274577	Positive	S
211945_s_at	ITGB1	6.44554e-06	0.274491	Positive	S
219076_s_at	PXMP2	6.47907e-06	0.274391	Negative	S
201243_s_at	ATP1B1	6.50553e-06	0.274322	Positive	S
203477_at	COL15A1	6.51925e-06	0.274278	Positive	S
226000_at	CTTNBP2NL	6.60627e-06	0.274093	Positive	S
205554_s_at	DNASE1L3	6.62173e-06	0.274046	Negative	S
204606_at	CCL21	6.76015e-06	0.273766	Positive	S
210755_at	HGF	6.78417e-06	0.273681	Positive	S
217967_s_at	FAM129A	6.78417e-06	0.273679	Positive	S
225442_at	DDR2	6.78417e-06	0.27367	Positive	S
211726_s_at	FMO2	6.89469e-06	0.273448	Positive	S
201753_s_at	ADD3	6.89659e-06	0.273427	Positive	S
205363_at	BBOX1	6.91214e-06	0.273382	Negative	S
205786_s_at	ITGAM	6.93872e-06	0.273316	Positive	S
227415_at	DGKH	7.08846e-06	0.273027	Positive	S
201012_at	ANXA1	7.19654e-06	0.272818	Positive	S
235945_at	SRD5A2	7.2472e-06	0.27271	Negative	S
211813_x_at	DCN	7.2472e-06	0.272695	Positive	S
225325_at	MFSD6	7.46691e-06	0.272297	Positive	S
229613_at	RP11-401P9.4	7.47734e-06	0.272257	Positive	S
203304_at	BAMBI	7.47734e-06	0.272246	Positive	S
225147_at	CYTH3	7.63708e-06	0.271959	Positive	S
203344_s_at	RBBP8	7.78012e-06	0.271706	Positive	S
224497_x_at	HSD17B14	7.81735e-06	0.271628	Negative	S
225747_at	COQ10A	7.81927e-06	0.271609	Negative	S
227417_at	2016-03-02	7.82913e-06	0.271576	Negative	S
213245_at	ADCY1	7.83982e-06	0.271526	Negative	S
212463_at	CD59	8.01185e-06	0.271232	Positive	S
217733_s_at	TMSB10	8.01304e-06	0.271206	Positive	S
223306_at	EBPL	8.01304e-06	0.271197	Negative	S
48117_at	CCDC101	8.03612e-06	0.271144	Negative	S
223949_at	TMPRSS3	8.05868e-06	0.271091	Positive	S
217419_x_at	AGRN	8.05868e-06	0.271075	Positive	S
208754_s_at	NAP1L1	8.06564e-06	0.271047	Positive	S
207168_s_at	H2AFY	8.16818e-06	0.270838	Positive	S
222572_at	PDP1	8.24412e-06	0.270661	Positive	S
208323_s_at	ANXA13	8.24412e-06	0.270654	Positive	S
206693_at	IL7	8.28508e-06	0.270575	Positive	S
204411_at	KIF21B	8.28618e-06	0.270557	Positive	S
36475_at	GCAT	8.47659e-06	0.27025	Negative	S
221636_s_at	2016-03-02	8.52165e-06	0.270166	Negative	S
225098_at	ABI2	8.58829e-06	0.27005	Positive	S
201787_at	FBLN1	8.70091e-06	0.269867	Positive	S
225481_at	FRMD6	8.71822e-06	0.269825	Positive	S
201761_at	MTHFD2	8.72677e-06	0.269797	Positive	S
220301_at	CCDC102B	8.77973e-06	0.269685	Positive	S
221558_s_at	LEF1	8.77973e-06	0.269671	Positive	S
205406_s_at	SPA17	8.84048e-06	0.269567	Positive	S
202158_s_at	CELF2	8.87548e-06	0.269492	Positive	S
209286_at	CDC42EP3	8.87548e-06	0.269484	Positive	S
203324_s_at	CAV2	9.01519e-06	0.269268	Positive	S
205364_at	ACOX2	9.06509e-06	0.269182	Negative	S
230730_at	SGCD	9.25212e-06	0.268903	Positive	S
226218_at	IL7R	9.2815e-06	0.268831	Positive	S
218744_s_at	PACSIN3	9.34171e-06	0.268732	Negative	S
201944_at	HEXB	9.34249e-06	0.268715	Positive	S
225626_at	PAG1	9.36876e-06	0.268664	Positive	S
203323_at	CAV2	9.40112e-06	0.268604	Positive	S
204036_at	LPAR1	9.45248e-06	0.268518	Positive	S
202765_s_at	FBN1	9.51214e-06	0.268412	Positive	S
225373_at	C10orf54	9.51214e-06	0.268406	Positive	S
209670_at	TRAC	9.649e-06	0.268206	Positive	S
243237_at	PYGB	9.70556e-06	0.268116	Positive	S
57715_at	CALHM2	9.70585e-06	0.268087	Positive	S
221565_s_at	CALHM2	9.70585e-06	0.268084	Positive	S
224866_at	FAR1	9.77339e-06	0.267961	Positive	S
231925_at	RP11-38P22.2	9.77339e-06	0.267948	Positive	S
227747_at	MPZL3	9.78232e-06	0.267921	Positive	S
205208_at	ALDH1L1	9.79593e-06	0.267872	Negative	S
213256_at	2016-03-03	9.79593e-06	0.267872	Positive	S
222240_s_at	ISYNA1	9.88715e-06	0.267737	Positive	S
222146_s_at	TCF4	9.90512e-06	0.267698	Positive	S
201785_at	RNASE1	9.98366e-06	0.267566	Positive	S
209435_s_at	ARHGEF2	1.00001e-05	0.267529	Positive	S
228098_s_at	MYLIP	1.01441e-05	0.26733	Positive	S
205697_at	SCGN	1.01619e-05	0.267291	Positive	S
229779_at	COL4A4	1.01619e-05	0.267276	Positive	S
213558_at	PCLO	1.01619e-05	0.267261	Positive	S
226425_at	CLIP4	1.02447e-05	0.267139	Positive	S
226301_at	SLC18B1	1.02447e-05	0.267126	Positive	S
218585_s_at	DTL	1.03239e-05	0.267011	Positive	S
202426_s_at	RXRA	1.0363e-05	0.266947	Negative	S
222083_at	GLYAT	1.03844e-05	0.266896	Negative	S
209307_at	SWAP70	1.03844e-05	0.26689	Positive	S
226430_at	RELL1	1.04106e-05	0.266842	Positive	S
201034_at	ADD3	1.05215e-05	0.266672	Positive	S
238593_at	C11orf80	1.05215e-05	0.26666	Positive	S
1559388_a_at	LYNX1	1.05544e-05	0.266605	Negative	S
209550_at	NDN	1.06645e-05	0.266456	Positive	S
205384_at	FXYD1	1.06972e-05	0.266401	Negative	S
216905_s_at	ST14	1.09618e-05	0.266071	Positive	S
200638_s_at	YWHAZ	1.11461e-05	0.265813	Positive	S
219268_at	ETNK2	1.11461e-05	0.265812	Negative	S
225782_at	MSRB3	1.11461e-05	0.265811	Positive	S
208999_at	2016-09-08	1.11958e-05	0.265738	Positive	S
219681_s_at	RAB11FIP1	1.12241e-05	0.26569	Positive	S
228988_at	ZNF711	1.12355e-05	0.265662	Positive	S
205942_s_at	ACSM3	1.12889e-05	0.265586	Negative	S
221900_at	COL8A2	1.13155e-05	0.265541	Positive	S
201930_at	MCM6	1.13322e-05	0.265507	Positive	S
222477_s_at	TM7SF3	1.1359e-05	0.265461	Positive	S
201670_s_at	MARCKS	1.1401e-05	0.265398	Positive	S
209723_at	SERPINB9	1.14289e-05	0.265352	Positive	S
210072_at	CCL19	1.1454e-05	0.265309	Positive	S
200027_at	NARS	1.15023e-05	0.265238	Positive	S
201137_s_at	HLA-DPB1	1.15023e-05	0.265224	Positive	S
228680_at	KIF3A	1.15579e-05	0.265147	Positive	S
219520_s_at	WWC3	1.15967e-05	0.265089	Positive	S
224486_s_at	C15orf41	1.16378e-05	0.265024	Positive	S
225171_at	ARHGAP18	1.16378e-05	0.264999	Positive	S
203211_s_at	MTMR2	1.16378e-05	0.264984	Positive	S
201667_at	GJA1	1.16559e-05	0.264935	Positive	S
216308_x_at	GRHPR	1.17667e-05	0.264798	Negative	S
1559065_a_at	CLEC4G	1.19085e-05	0.264628	Negative	S
AFFX-HUMISGF3A/M97935_3_at	STAT1	1.19207e-05	0.2646	Positive	S
205803_s_at	TRPC1	1.19384e-05	0.264566	Positive	S
227006_at	PPP1R14A	1.19841e-05	0.264502	Positive	S
226574_at	PSPC1	1.21199e-05	0.264334	Positive	S
218815_s_at	TMEM51	1.21199e-05	0.264322	Positive	S
210377_at	ACSM3	1.21199e-05	0.264312	Negative	S
223423_at	GPR160	1.21757e-05	0.264238	Positive	S
228219_s_at	UPB1	1.22284e-05	0.264168	Negative	S
210915_x_at	TRBC1	1.22854e-05	0.264093	Positive	S
1563315_s_at	ERICH1	1.23188e-05	0.264043	Negative	S
205164_at	GCAT	1.23884e-05	0.263956	Negative	S
213652_at	PCSK5	1.24911e-05	0.263834	Positive	S
200639_s_at	YWHAZ	1.25309e-05	0.263779	Positive	S
230418_s_at	GALNT16	1.25599e-05	0.263734	Positive	S
226865_at	PLXDC2	1.27836e-05	0.263482	Positive	S
209318_x_at	PLAGL1	1.27836e-05	0.263476	Positive	S
202206_at	ARL4C	1.28173e-05	0.263413	Positive	S
226032_at	CASP2	1.29003e-05	0.263315	Positive	S
202804_at	ABCC1	1.29344e-05	0.263267	Positive	S
206259_at	PROC	1.30406e-05	0.263135	Negative	S
224061_at	INMT	1.30406e-05	0.263118	Positive	S
203650_at	PROCR	1.31216e-05	0.263023	Positive	S
221941_at	PAOX	1.31406e-05	0.262986	Negative	S
207826_s_at	ID3	1.31406e-05	0.262971	Positive	S
232231_at	RUNX2	1.31406e-05	0.262948	Positive	S
231683_at	GLYAT	1.31406e-05	0.262947	Negative	S
204389_at	MAOA	1.31561e-05	0.262917	Negative	S
201202_at	PCNA	1.31658e-05	0.262893	Positive	S
236234_at	PDE1A	1.33106e-05	0.262737	Positive	S
214864_s_at	GRHPR	1.34217e-05	0.262615	Negative	S
226358_at	APH1B	1.38853e-05	0.262147	Positive	S
211339_s_at	ITK	1.38853e-05	0.262146	Positive	S
219035_s_at	RNF34	1.40453e-05	0.261983	Positive	S
235296_at	EIF5A2	1.40606e-05	0.261955	Positive	S
214255_at	ATP10A	1.40827e-05	0.26192	Positive	S
244533_at	PTPN14	1.41449e-05	0.261839	Positive	S
217996_at	PHLDA1	1.41729e-05	0.261795	Positive	S
210119_at	KCNJ15	1.4475e-05	0.261507	Positive	S
224791_at	ASAP1	1.46862e-05	0.261304	Positive	S
217875_s_at	PMEPA1	1.47165e-05	0.261253	Positive	S
226112_at	SGCB	1.47165e-05	0.261249	Positive	S
224043_s_at	UPB1	1.47863e-05	0.261174	Negative	S
214620_x_at	PAM	1.48355e-05	0.261116	Positive	S
204681_s_at	RAPGEF5	1.48777e-05	0.261065	Positive	S
220801_s_at	HAO2	1.49174e-05	0.261017	Negative	S
207200_at	OTC	1.51986e-05	0.26076	Positive	S
201631_s_at	IER3	1.5258e-05	0.260695	Positive	S
236054_at	RP11-635N19.1	1.54976e-05	0.260455	Negative	S
213342_at	YAP1	1.54976e-05	0.260443	Positive	S
208836_at	ATP1B3	1.54976e-05	0.260443	Positive	S
222392_x_at	PERP	1.54976e-05	0.260426	Positive	S
219127_at	PRR15L	1.54976e-05	0.260422	Positive	S
244008_at	PARP8	1.55473e-05	0.260367	Positive	S
225029_at	LINC01420	1.56128e-05	0.260298	Positive	S
204205_at	APOBEC3G	1.56146e-05	0.260283	Positive	S
218686_s_at	RHBDF1	1.56985e-05	0.260185	Positive	S
219778_at	ZFPM2	1.58168e-05	0.260073	Positive	S
228624_at	TMEM144	1.58757e-05	0.260011	Positive	S
225406_at	TWSG1	1.58913e-05	0.259964	Positive	S
202769_at	CCNG2	1.58913e-05	0.259962	Positive	S
219440_at	RAI2	1.58913e-05	0.259957	Positive	S
201939_at	PLK2	1.61812e-05	0.259684	Positive	S
209045_at	XPNPEP1	1.61812e-05	0.25968	Positive	S
200887_s_at	STAT1	1.64892e-05	0.25942	Positive	S
204124_at	SLC34A2	1.67866e-05	0.259174	Positive	S
205083_at	AOX1	1.70991e-05	0.258919	Negative	S
202664_at	WIPF1	1.73335e-05	0.258728	Positive	S
226633_at	RAB8B	1.74139e-05	0.258654	Positive	S
201594_s_at	PPP4R1	1.74456e-05	0.258616	Positive	S
210839_s_at	ENPP2	1.78048e-05	0.258308	Positive	S
204396_s_at	GRK5	1.78048e-05	0.258295	Positive	S
217611_at	ERICH1	1.78231e-05	0.258241	Negative	S
230820_at	CEP95	1.78508e-05	0.258207	Positive	S
223019_at	FAM129B	1.81052e-05	0.258009	Positive	S
226545_at	CD109	1.85615e-05	0.25767	Positive	S
213413_at	STON1	1.8616e-05	0.257618	Positive	S
227370_at	FAM171B	1.86304e-05	0.257594	Positive	S
201510_at	ELF3	1.87307e-05	0.257511	Positive	S
202193_at	LIMK2	1.87886e-05	0.257443	Positive	S
225841_at	HENMT1	1.88951e-05	0.257342	Positive	S
213566_at	RNASE6	1.89705e-05	0.257277	Positive	S
211368_s_at	CASP1	1.939e-05	0.256963	Positive	S
203485_at	RTN1	1.95084e-05	0.25687	Positive	S
226575_at	ZNF462	1.95751e-05	0.256812	Positive	S
209474_s_at	ENTPD1	1.98358e-05	0.256626	Positive	S
202949_s_at	FHL2	1.99107e-05	0.256563	Positive	S
205831_at	CD2	2.00459e-05	0.256461	Positive	S
1558569_at	LOC100131541	2.00836e-05	0.256423	Positive	S
1552701_a_at	CARD16	2.02963e-05	0.256271	Positive	S
223593_at	AADAT	2.04395e-05	0.256157	Negative	S
204061_at	PRKX	2.04395e-05	0.256152	Positive	S
213923_at	RAP2B	2.05334e-05	0.256075	Positive	S
218921_at	SIGIRR	2.05334e-05	0.256066	Negative	S
217478_s_at	HLA-DMA	2.10958e-05	0.255685	Positive	S
232124_at	FAM198A	2.11536e-05	0.255636	Negative	S
226064_s_at	DGAT2	2.14009e-05	0.255469	Negative	S
211303_x_at	FOLH1B	2.14009e-05	0.255457	Negative	S
36742_at	TRIM15	2.19968e-05	0.255083	Positive	S
202786_at	STK39	2.21973e-05	0.254937	Positive	S
200983_x_at	CD59	2.22623e-05	0.254886	Positive	S
203235_at	THOP1	2.2285e-05	0.254859	Negative	S
214774_x_at	TOX3	2.2347e-05	0.254809	Positive	S
219415_at	TTYH1	2.23586e-05	0.254789	Positive	S
218976_at	DNAJC12	2.24578e-05	0.254718	Negative	S
1555842_at	CYTH2	2.25169e-05	0.25467	Positive	S
216623_x_at	TOX3	2.25931e-05	0.254613	Positive	S
224950_at	PTGFRN	2.26336e-05	0.254576	Positive	S
206068_s_at	ACADL	2.28205e-05	0.254455	Negative	S
229160_at	MUM1L1	2.28213e-05	0.254441	Positive	S
224929_at	TMEM173	2.31876e-05	0.254219	Positive	S
204026_s_at	ZWINT	2.3241e-05	0.254176	Positive	S
223622_s_at	HYI	2.32947e-05	0.254132	Negative	S
205011_at	VWA5A	2.33464e-05	0.25409	Positive	S
202746_at	ITM2A	2.35153e-05	0.253969	Positive	S
200600_at	MSN	2.36516e-05	0.25388	Positive	S
209321_s_at	ADCY3	2.43678e-05	0.253475	Positive	S
210776_x_at	TCF3	2.43681e-05	0.253461	Positive	S
206305_s_at	C8A	2.44193e-05	0.253408	Negative	S
240110_at	HMGCS2	2.46385e-05	0.253268	Negative	S
219185_at	SIRT5	2.46385e-05	0.253264	Negative	S
229974_at	EVC2	2.46425e-05	0.253238	Positive	S
203592_s_at	FSTL3	2.46425e-05	0.253236	Positive	S
204973_at	GJB1	2.47145e-05	0.253185	Negative	S
232594_at	HSBP1L1	2.47987e-05	0.253127	Negative	S
210220_at	FZD2	2.50345e-05	0.252989	Positive	S
218350_s_at	GMNN	2.5083e-05	0.252951	Positive	S
225533_at	PHF19	2.51351e-05	0.252911	Positive	S
244461_at	SPECC1	2.56242e-05	0.252631	Positive	S
207468_s_at	SFRP5	2.56653e-05	0.252597	Positive	S
209974_s_at	BUB3	2.58291e-05	0.2525	Positive	S
207265_s_at	KDELR3	2.61988e-05	0.2523	Positive	S
230640_at	FMNL3	2.63851e-05	0.252191	Positive	S
213100_at	UNC5B	2.63851e-05	0.252181	Positive	S
219029_at	C5orf28	2.64023e-05	0.25216	Positive	S
218820_at	C14orf132	2.64912e-05	0.252099	Negative	S
203637_s_at	MID1	2.64912e-05	0.25207	Positive	S
217718_s_at	YWHAB	2.64912e-05	0.252065	Positive	S
201387_s_at	UCHL1	2.64912e-05	0.252064	Positive	S
1552389_at	ERICH5	2.65178e-05	0.252038	Positive	S
229331_at	SPATA18	2.65682e-05	0.252	Positive	S
201272_at	AKR1B1	2.68629e-05	0.251842	Positive	S
227946_at	OSBPL7	2.7096e-05	0.251715	Positive	S
214669_x_at	IGKC	2.7102e-05	0.2517	Positive	S
231775_at	TNFRSF10A	2.71723e-05	0.251653	Positive	S
205741_s_at	DTNA	2.72127e-05	0.25162	Positive	S
232914_s_at	SYTL2	2.72187e-05	0.2516	Positive	S
201487_at	CTSC	2.72187e-05	0.251592	Positive	S
226869_at	MEGF6	2.75796e-05	0.251398	Positive	S
225618_at	ARHGAP27	2.75796e-05	0.251391	Positive	S
204198_s_at	RUNX3	2.75796e-05	0.25138	Positive	S
203666_at	CXCL12	2.77582e-05	0.25127	Positive	S
200660_at	S100A11	2.77879e-05	0.251243	Positive	S
200984_s_at	CD59	2.79742e-05	0.25113	Positive	S
213193_x_at	TRBC1	2.80154e-05	0.251098	Positive	S
228403_at	ENHO	2.82456e-05	0.250977	Negative	S
202201_at	BLVRB	2.82957e-05	0.250941	Negative	S
205075_at	SERPINF2	2.84068e-05	0.250877	Negative	S
227399_at	VGLL3	2.84572e-05	0.250841	Positive	S
227522_at	CMBL	2.8551e-05	0.250785	Negative	S
227297_at	ITGA9	2.85937e-05	0.250749	Positive	S
207011_s_at	PTK7	2.85937e-05	0.250731	Positive	S
218694_at	ARMCX1	2.85937e-05	0.250727	Positive	S
212122_at	RHOQ	2.8641e-05	0.250693	Positive	S
238823_at	FMNL3	2.8744e-05	0.250633	Positive	S
228256_s_at	EPB41L4A	2.8837e-05	0.250578	Positive	S
217973_at	DCXR	2.89285e-05	0.250524	Negative	S
211295_x_at	CYP2A6	2.8947e-05	0.250503	Negative	S
219033_at	PARP8	2.91666e-05	0.25039	Positive	S
227367_at	SLCO3A1	2.93131e-05	0.250312	Positive	S
241694_at	PKHD1	2.9406e-05	0.250258	Positive	S
227265_at	FGL2	2.96262e-05	0.250146	Positive	S
206561_s_at	AKR1B10	2.96307e-05	0.250132	Positive	S
218723_s_at	RGCC	2.96542e-05	0.250109	Positive	S
202422_s_at	ACSL4	2.97949e-05	0.250034	Positive	S
204735_at	PDE4A	2.9854e-05	0.249983	Positive	S
228438_at	LOC100132891	2.9854e-05	0.249983	Positive	S
208636_at	ACTN1	2.99588e-05	0.249925	Positive	S
232201_at	NKD2	3.01939e-05	0.249809	Positive	S
200985_s_at	CD59	3.02878e-05	0.249755	Positive	S
219528_s_at	BCL11B	3.03481e-05	0.249717	Positive	S
203435_s_at	MME	3.04471e-05	0.249661	Negative	S
220580_at	BICC1	3.09771e-05	0.249408	Positive	S
234983_at	C12orf49	3.13788e-05	0.249213	Positive	S
208780_x_at	VAPA	3.15184e-05	0.249142	Positive	S
207522_s_at	ATP2A3	3.1664e-05	0.249069	Positive	S
207244_x_at	CYP2A6	3.1711e-05	0.249037	Negative	S
230259_at	FUOM	3.17424e-05	0.249012	Negative	S
1555724_s_at	TAGLN	3.20281e-05	0.248881	Positive	S
206628_at	SLC5A1	3.21668e-05	0.248811	Positive	S
204400_at	EFS	3.2268e-05	0.248757	Positive	S
204774_at	EVI2A	3.23403e-05	0.248715	Positive	S
202207_at	ARL4C	3.23935e-05	0.248682	Positive	S
204838_s_at	MLH3	3.24893e-05	0.24863	Positive	S
235583_at	ILDR1	3.25093e-05	0.24861	Positive	S
202780_at	OXCT1	3.25922e-05	0.248564	Positive	S
225958_at	PHC1	3.27314e-05	0.248495	Positive	S
209387_s_at	TM4SF1	3.27761e-05	0.248465	Positive	S
225809_at	PARM1	3.28133e-05	0.248438	Positive	S
231964_at	BICD1	3.31081e-05	0.248307	Positive	S
223721_s_at	DNAJC12	3.31928e-05	0.248258	Negative	S
227761_at	MYO5A	3.31928e-05	0.248249	Positive	S
209671_x_at	TRAC	3.32247e-05	0.248217	Positive	S
212387_at	TCF4	3.32247e-05	0.248212	Positive	S
216438_s_at	TMSB4X	3.36196e-05	0.248043	Positive	S
208623_s_at	EZR	3.36202e-05	0.248031	Positive	S
209138_x_at	IGLC1	3.40143e-05	0.247864	Positive	S
230008_at	THSD7A	3.4227e-05	0.24777	Positive	S
205012_s_at	HAGH	3.43282e-05	0.247718	Negative	S
201261_x_at	BGN	3.50045e-05	0.247447	Positive	S
224280_s_at	MTFR1L	3.54585e-05	0.24725	Negative	S
206337_at	CCR7	3.54585e-05	0.24724	Positive	S
216058_s_at	CYP2C19	3.56264e-05	0.247165	Negative	S
212481_s_at	TPM4	3.56732e-05	0.24713	Positive	S
1494_f_at	CYP2A6	3.56732e-05	0.247124	Negative	S
205657_at	HAAO	3.56989e-05	0.247103	Negative	S
219973_at	ARSJ	3.57628e-05	0.247064	Positive	S
238447_at	RBMS3	3.57628e-05	0.247055	Positive	S
202133_at	WWTR1	3.60238e-05	0.246942	Positive	S
208982_at	PECAM1	3.60238e-05	0.246935	Positive	S
1557079_at	ITGBL1	3.61036e-05	0.246893	Positive	S
217779_s_at	PNRC2	3.64929e-05	0.246739	Positive	S
214677_x_at	IGLC1	3.64999e-05	0.246724	Positive	S
203638_s_at	FGFR2	3.6516e-05	0.246707	Positive	S
205547_s_at	TAGLN	3.65272e-05	0.246691	Positive	S
222400_s_at	ADI1	3.65702e-05	0.246663	Negative	S
205175_s_at	KHK	3.66471e-05	0.246623	Negative	S
217901_at	DSG2	3.66905e-05	0.246596	Positive	S
218883_s_at	CENPU	3.68602e-05	0.246523	Positive	S
207184_at	SLC6A13	3.68634e-05	0.24651	Negative	S
212558_at	SPRY1	3.70726e-05	0.246423	Positive	S
221666_s_at	PYCARD	3.71107e-05	0.246385	Positive	S
227607_at	STAMBPL1	3.74549e-05	0.246239	Positive	S
206910_x_at	CFHR2	3.75979e-05	0.246163	Negative	S
36711_at	MAFF	3.75979e-05	0.24614	Positive	S
202157_s_at	CELF2	3.75979e-05	0.246136	Positive	S
203302_at	DCK	3.75979e-05	0.246119	Positive	S
235049_at	ADCY1	3.75979e-05	0.246118	Negative	S
204671_s_at	ANKRD6	3.77762e-05	0.246043	Positive	S
211366_x_at	CASP1	3.78476e-05	0.246007	Positive	S
228949_at	WLS	3.79161e-05	0.245971	Positive	S
205795_at	NRXN3	3.86699e-05	0.245697	Positive	S
223276_at	SMIM3	3.88728e-05	0.245616	Positive	S
1555122_at	GPR125	3.88946e-05	0.245596	Negative	S
204319_s_at	RGS10	3.89431e-05	0.245568	Positive	S
209993_at	ABCB1	3.95287e-05	0.245346	Positive	S
204215_at	TMEM243	3.95348e-05	0.245332	Positive	S
220088_at	C5AR1	3.95551e-05	0.245313	Positive	S
207691_x_at	ENTPD1	3.95551e-05	0.245301	Positive	S
210328_at	GNMT	3.95551e-05	0.245291	Negative	S
224624_at	LRRC8A	3.98232e-05	0.245189	Positive	S
205754_at	F2	4.01048e-05	0.245084	Negative	S
212561_at	DENND5A	4.02597e-05	0.245021	Positive	S
212895_s_at	ABR	4.02658e-05	0.245007	Positive	S
223318_s_at	ALKBH7	4.03084e-05	0.244982	Negative	S
203741_s_at	ADCY7	4.04647e-05	0.244918	Positive	S
201596_x_at	KRT18	4.06502e-05	0.244846	Positive	S
203158_s_at	GLS	4.11716e-05	0.244664	Positive	S
204517_at	PPIC	4.15563e-05	0.244529	Positive	S
227298_at	TRAM2-AS1	4.17207e-05	0.244465	Negative	S
225842_at	PHLDA1	4.18203e-05	0.244421	Positive	S
210982_s_at	HLA-DRA	4.19163e-05	0.244379	Positive	S
241704_x_at	ZNF320	4.19734e-05	0.244343	Positive	S
222036_s_at	MCM4	4.19734e-05	0.244338	Positive	S
233547_x_at	PDE1A	4.20879e-05	0.24429	Positive	S
202503_s_at	KIAA0101	4.24713e-05	0.244158	Positive	S
204294_at	AMT	4.24748e-05	0.244145	Negative	S
210451_at	PKLR	4.24856e-05	0.244131	Negative	S
214853_s_at	SHC1	4.25593e-05	0.244096	Positive	S
213888_s_at	TRAF3IP3	4.27395e-05	0.244009	Positive	S
219099_at	C12orf5	4.30101e-05	0.24391	Positive	S
209098_s_at	JAG1	4.32449e-05	0.243826	Positive	S
210058_at	MAPK13	4.34408e-05	0.243754	Positive	S
224746_at	KIAA1522	4.37378e-05	0.243651	Positive	S
225021_at	ZNF532	4.38121e-05	0.243617	Positive	S
235898_at	LOC102723845	4.39783e-05	0.243555	Negative	S
51774_s_at	UBE2D4	4.47126e-05	0.243323	Negative	S
208894_at	HLA-DRA	4.47903e-05	0.243288	Positive	S
200943_at	HMGN1	4.52598e-05	0.243128	Positive	S
231043_at	PCDP1	4.5991e-05	0.242889	Positive	S
201150_s_at	TIMP3	4.61339e-05	0.242836	Positive	S
209970_x_at	CASP1	4.62642e-05	0.242787	Positive	S
229491_at	SLC9B2	4.64069e-05	0.242735	Negative	S
219990_at	E2F8	4.6502e-05	0.242696	Positive	S
209969_s_at	STAT1	4.6575e-05	0.242653	Positive	S
213497_at	ABTB2	4.6575e-05	0.242653	Negative	S
211651_s_at	LAMB1	4.66675e-05	0.242615	Positive	S
204332_s_at	AGA	4.71207e-05	0.242474	Positive	S
229711_s_at	MDM2	4.73397e-05	0.242401	Positive	S
225411_at	TMEM87B	4.73424e-05	0.242389	Positive	S
202303_x_at	SMARCA5	4.73685e-05	0.242371	Positive	S
227830_at	GABRB3	4.76362e-05	0.242284	Positive	S
205082_s_at	AOX1	4.8203e-05	0.242114	Negative	S
204934_s_at	HPN	4.85162e-05	0.242016	Negative	S
215946_x_at	IGLL3P	4.88179e-05	0.241902	Positive	S
204201_s_at	PTPN13	4.88179e-05	0.2419	Positive	S
203607_at	INPP5F	4.89241e-05	0.24186	Positive	S
224414_s_at	CARD6	4.91328e-05	0.241782	Positive	S
218898_at	FAM57A	4.91328e-05	0.24178	Positive	S
230386_at	LOC101928230	4.92818e-05	0.241729	Negative	S
207201_s_at	SLC22A1	4.95219e-05	0.241652	Negative	S
229964_at	C9orf152	4.96608e-05	0.241604	Positive	S
226197_at	AR	4.96851e-05	0.241586	Negative	S
1555980_a_at	LOC100130417	4.97309e-05	0.241563	Positive	S
227801_at	TRIM59	5.00601e-05	0.241455	Positive	S
206011_at	CASP1	5.03876e-05	0.241354	Positive	S
205441_at	OCEL1	5.05561e-05	0.241298	Negative	S
209619_at	CD74	5.06089e-05	0.241268	Positive	S
231835_at	FAM213B	5.06089e-05	0.241262	Positive	S
222784_at	SMOC1	5.12208e-05	0.241078	Negative	S
228937_at	LACC1	5.14831e-05	0.240999	Positive	S
214320_x_at	CYP2A6	5.24295e-05	0.240743	Negative	S
209687_at	CXCL12	5.2977e-05	0.240582	Positive	S
219522_at	FJX1	5.35615e-05	0.240416	Positive	S
203563_at	AFAP1	5.35615e-05	0.240406	Positive	S
201412_at	LRP10	5.35615e-05	0.240402	Positive	S
204565_at	ACOT13	5.42544e-05	0.240208	Negative	S
229538_s_at	IQGAP3	5.42544e-05	0.240207	Positive	S
205206_at	KAL1	5.42985e-05	0.240182	Positive	S
204235_s_at	GULP1	5.42985e-05	0.24017	Positive	S
226552_at	IER5L	5.42985e-05	0.240163	Positive	S
209946_at	VEGFC	5.44247e-05	0.240118	Positive	S
227579_at	FER	5.44741e-05	0.240087	Positive	S
225629_s_at	ZBTB4	5.45382e-05	0.240053	Positive	S
218678_at	NES	5.45382e-05	0.24005	Positive	S
219901_at	FGD6	5.45538e-05	0.240025	Positive	S
217948_at	FAM127B	5.45538e-05	0.240022	Positive	S
205638_at	BAI3	5.45538e-05	0.240013	Positive	S
212667_at	SPARC	5.45921e-05	0.239993	Positive	S
225295_at	SLC39A10	5.45928e-05	0.239982	Positive	S
202644_s_at	TNFAIP3	5.4802e-05	0.23992	Positive	S
218802_at	CCDC109B	5.4887e-05	0.239888	Positive	S
227892_at	PRKAA2	5.49925e-05	0.239848	Positive	S
224896_s_at	TTL	5.52401e-05	0.239759	Positive	S
227063_at	TMEM256	5.52401e-05	0.239752	Negative	S
219787_s_at	ECT2	5.52401e-05	0.239731	Positive	S
235489_at	RHOJ	5.52401e-05	0.239728	Positive	S
227688_at	LRCH2	5.52401e-05	0.239718	Positive	S
206150_at	CD27	5.52401e-05	0.239715	Positive	S
236562_at	ZNF439	5.59089e-05	0.239543	Positive	S
206629_at	ADAMTSL2	5.60873e-05	0.239489	Positive	S
221087_s_at	APOL3	5.61457e-05	0.239465	Positive	S
225921_at	NIN	5.61518e-05	0.239436	Positive	S
219315_s_at	TMEM204	5.61518e-05	0.239434	Positive	S
205173_x_at	CD58	5.61518e-05	0.239431	Positive	S
224514_x_at	IL17RC	5.63414e-05	0.239375	Negative	S
202963_at	RFX5	5.70639e-05	0.239182	Positive	S
221538_s_at	PLXNA1	5.7232e-05	0.239132	Positive	S
208712_at	CCND1	5.76803e-05	0.239016	Positive	S
223075_s_at	AIF1L	5.78777e-05	0.238959	Positive	S
200063_s_at	NPM1	5.82996e-05	0.238851	Positive	S
230611_at	SYPL2	5.84212e-05	0.238812	Negative	S
204997_at	GPD1	5.86252e-05	0.23875	Negative	S
204949_at	ICAM3	5.86252e-05	0.238744	Negative	S
201347_x_at	GRHPR	5.87164e-05	0.238708	Negative	S
203385_at	DGKA	5.87164e-05	0.238702	Positive	S
206392_s_at	RARRES1	5.88432e-05	0.238662	Positive	S
225822_at	TMEM125	5.8897e-05	0.238639	Positive	S
209644_x_at	CDKN2A	5.96027e-05	0.238468	Positive	S
215379_x_at	IGLV1-44	5.96527e-05	0.238446	Positive	S
235352_at	MR1	5.99462e-05	0.23837	Positive	S
217525_at	OLFML1	6.00768e-05	0.23832	Positive	S
217047_s_at	FAM13A	6.00768e-05	0.238319	Negative	S
204162_at	NDC80	6.00823e-05	0.238307	Positive	S
208725_at	EIF2S2	6.05151e-05	0.2382	Negative	S
228191_at	FLVCR1	6.07706e-05	0.238133	Positive	S
215813_s_at	PTGS1	6.07882e-05	0.238118	Positive	S
221530_s_at	BHLHE41	6.11302e-05	0.238032	Positive	S
217906_at	KLHDC2	6.13426e-05	0.237975	Negative	S
211715_s_at	BDH1	6.15882e-05	0.2379	Negative	S
215108_x_at	TOX3	6.15882e-05	0.237889	Positive	S
221435_x_at	HYI	6.15882e-05	0.23788	Negative	S
219954_s_at	GBA3	6.15882e-05	0.237879	Negative	S
230130_at	SLIT2	6.17875e-05	0.237825	Positive	S
205802_at	TRPC1	6.17906e-05	0.237806	Positive	S
211963_s_at	ARPC5	6.17906e-05	0.237803	Positive	S
210260_s_at	TNFAIP8	6.20306e-05	0.23774	Positive	S
235046_at	INPP4B	6.23208e-05	0.237667	Positive	S
218095_s_at	TMEM165	6.25089e-05	0.237616	Positive	S
231135_at	LOC151174	6.30494e-05	0.237489	Negative	S
219115_s_at	IL20RA	6.325e-05	0.237436	Positive	S
224327_s_at	DGAT2	6.35723e-05	0.237357	Negative	S
212828_at	SYNJ2	6.37371e-05	0.237307	Positive	S
204880_at	MGMT	6.37371e-05	0.237301	Negative	S
213151_s_at	2016-09-07	6.48045e-05	0.237067	Positive	S
204740_at	CNKSR1	6.51842e-05	0.236977	Positive	S
204698_at	ISG20	6.5192e-05	0.236965	Positive	S
200738_s_at	PGK1	6.51961e-05	0.236954	Positive	S
238163_at	LOC102725343	6.61463e-05	0.236748	Negative	S
243810_at	HOXB1	6.61463e-05	0.236738	Positive	S
212958_x_at	PAM	6.67359e-05	0.236607	Positive	S
227677_at	JAK3	6.68684e-05	0.23657	Positive	S
206695_x_at	ZNF43	6.69863e-05	0.236536	Positive	S
232338_at	ZNF431	6.76477e-05	0.236388	Positive	S
211941_s_at	PEBP1	6.76477e-05	0.236383	Negative	S
212588_at	PTPRC	6.79652e-05	0.236309	Positive	S
209884_s_at	SLC4A7	6.82136e-05	0.236249	Positive	S
209660_at	TTR	6.82726e-05	0.236227	Negative	S
214783_s_at	ANXA11	6.84775e-05	0.236169	Positive	S
227662_at	SYNPO2	6.84775e-05	0.236166	Positive	S
206069_s_at	ACADL	6.84775e-05	0.236156	Negative	S
201319_at	MYL12A	6.89752e-05	0.236048	Positive	S
213285_at	TMEM30B	6.94013e-05	0.235944	Positive	S
206979_at	C8B	7.01327e-05	0.235792	Negative	S
202947_s_at	GYPC	7.01615e-05	0.235776	Positive	S
218953_s_at	PCYOX1L	7.03665e-05	0.235726	Positive	S
218252_at	CKAP2	7.06533e-05	0.235652	Positive	S
206701_x_at	EDNRB	7.06533e-05	0.235651	Positive	S
240173_at	GPRIN3	7.0743e-05	0.235623	Positive	S
229580_at	CLSTN2	7.11082e-05	0.235542	Positive	S
226710_at	C8orf82	7.11082e-05	0.235533	Negative	S
201763_s_at	DAXX	7.13703e-05	0.235473	Positive	S
225898_at	WDR54	7.15551e-05	0.235428	Positive	S
221840_at	PTPRE	7.19446e-05	0.235344	Positive	S
210998_s_at	HGF	7.20492e-05	0.235314	Positive	S
225086_at	FAM98B	7.21284e-05	0.235289	Positive	S
200946_x_at	GLUD1	7.23701e-05	0.235223	Negative	S
225585_at	RAP2A	7.24538e-05	0.235198	Positive	S
1563658_a_at	SYT9	7.26402e-05	0.235153	Negative	S
217523_at	CD44	7.26719e-05	0.235137	Positive	S
228771_at	ADRBK2	7.26753e-05	0.235126	Positive	S
204326_x_at	MT1X	7.28225e-05	0.235088	Negative	S
214261_s_at	ADH6	7.372e-05	0.234892	Negative	S
213502_x_at	GUSBP11	7.39135e-05	0.234846	Positive	S
218504_at	FAHD2A	7.39878e-05	0.234823	Negative	S
206610_s_at	F11	7.47655e-05	0.234671	Negative	S
230836_at	ST8SIA4	7.47655e-05	0.234652	Positive	S
231704_at	CYP3A4	7.47655e-05	0.234645	Negative	S
210554_s_at	CTBP2	7.47655e-05	0.234641	Positive	S
230577_at	LINC00844	7.48546e-05	0.234614	Negative	S
201035_s_at	HADH	7.48856e-05	0.234599	Negative	S
219257_s_at	SPHK1	7.49311e-05	0.23458	Positive	S
218092_s_at	AGFG1	7.53652e-05	0.234492	Positive	S
232843_s_at	DOCK8	7.55739e-05	0.234444	Positive	S
230383_x_at	SLFN5	7.5777e-05	0.234398	Positive	S
230391_at	CD84	7.64554e-05	0.234267	Positive	S
214602_at	COL4A4	7.64573e-05	0.234247	Positive	S
208855_s_at	STK24	7.7341e-05	0.234081	Positive	S
210783_x_at	CLEC11A	7.73792e-05	0.234064	Positive	S
208296_x_at	TNFAIP8	7.75537e-05	0.234015	Positive	S
217732_s_at	ITM2B	7.75537e-05	0.234014	Positive	S
224578_at	RCC2	7.77747e-05	0.233965	Positive	S
223599_at	TRIM6	7.83317e-05	0.233853	Positive	S
201642_at	IFNGR2	7.83317e-05	0.233848	Positive	S
210909_x_at	LPAL2	7.85674e-05	0.233797	Negative	S
230830_at	SLC51B	7.87812e-05	0.233751	Positive	S
206227_at	CILP	7.90293e-05	0.233698	Positive	S
210845_s_at	PLAUR	7.90293e-05	0.233687	Positive	S
231406_at	ORAI2	7.90293e-05	0.233678	Positive	S
205345_at	BARD1	7.91767e-05	0.233643	Positive	S
208228_s_at	FGFR2	7.93144e-05	0.233609	Positive	S
226639_at	SFT2D3	7.98122e-05	0.233495	Negative	S
226254_s_at	KIAA1430	7.98122e-05	0.233494	Positive	S
219854_at	ZNF14	7.98122e-05	0.233484	Positive	S
230419_at	SOX9-AS1	7.98122e-05	0.233482	Positive	S
206009_at	ITGA9	7.98953e-05	0.233451	Positive	S
229485_x_at	SHISA3	8.01144e-05	0.233399	Positive	S
204533_at	CXCL10	8.01144e-05	0.233394	Positive	S
214755_at	UAP1L1	8.03336e-05	0.233347	Positive	S
225340_s_at	CAPRIN1	8.08014e-05	0.233255	Positive	S
218552_at	ECHDC2	8.08014e-05	0.233248	Negative	S
203780_at	MPZL2	8.08846e-05	0.233219	Positive	S
225112_at	ABI2	8.08846e-05	0.233215	Positive	S
222078_at	PKLR	8.13566e-05	0.233126	Negative	S
203561_at	FCGR2A	8.13974e-05	0.233109	Positive	S
201563_at	SORD	8.15352e-05	0.233076	Negative	S
231210_at	C11orf85	8.16923e-05	0.233034	Negative	S
222233_s_at	DCLRE1C	8.16923e-05	0.233029	Positive	S
208786_s_at	MAP1LC3B	8.16923e-05	0.233021	Positive	S
206930_at	GLYAT	8.20222e-05	0.232956	Negative	S
226659_at	DEF6	8.23736e-05	0.232888	Positive	S
229551_x_at	ZNF367	8.32402e-05	0.232736	Positive	S
202284_s_at	CDKN1A	8.35127e-05	0.232682	Positive	S
39318_at	TCL1A	8.35382e-05	0.232668	Positive	S
200989_at	HIF1A	8.39669e-05	0.232579	Positive	S
224796_at	ASAP1	8.43202e-05	0.232512	Positive	S
203213_at	CDK1	8.52186e-05	0.232358	Positive	S
220059_at	STAP1	8.53123e-05	0.232328	Positive	S
223378_at	GLIS2	8.53123e-05	0.232324	Positive	S
218888_s_at	NETO2	8.55675e-05	0.232273	Positive	S
213905_x_at	BGN	8.55858e-05	0.232261	Positive	S
210888_s_at	ITIH1	8.60946e-05	0.23217	Negative	S
209309_at	AZGP1	8.63742e-05	0.232117	Negative	S
210640_s_at	GPER1	8.65404e-05	0.232081	Negative	S
1556387_at	LOC100507389	8.777e-05	0.231879	Negative	S
207718_x_at	CYP2A7	8.85162e-05	0.231754	Negative	S
223274_at	TCF19	8.86043e-05	0.231731	Positive	S
228869_at	SNX20	8.87167e-05	0.231704	Positive	S
235208_at	CCDC112	8.89044e-05	0.231665	Positive	S
202217_at	C21orf33	8.92985e-05	0.231595	Negative	S
224934_at	YIPF5	8.93035e-05	0.231582	Positive	S
219403_s_at	HPSE	8.93035e-05	0.231566	Positive	S
228258_at	TBC1D10C	8.98576e-05	0.231472	Positive	S
202122_s_at	PLIN3	9.02669e-05	0.231393	Positive	S
204541_at	SEC14L2	9.02669e-05	0.231391	Negative	S
206178_at	PLA2G5	9.0494e-05	0.231337	Positive	S
209227_at	TUSC3	9.1089e-05	0.231238	Positive	S
229074_at	EHD4	9.12098e-05	0.231211	Positive	S
223211_at	HACL1	9.17451e-05	0.231117	Negative	S
204407_at	TTF2	9.17451e-05	0.231112	Positive	S
206385_s_at	ANK3	9.17933e-05	0.231095	Positive	S
224951_at	CERS5	9.22728e-05	0.231014	Positive	S
227446_s_at	DHRS4-AS1	9.31315e-05	0.230878	Negative	S
200789_at	ECH1	9.31623e-05	0.230855	Negative	S
220335_x_at	CES3	9.35015e-05	0.230791	Negative	S
32128_at	CCL18	9.35015e-05	0.230786	Positive	S
216074_x_at	WWC1	9.383e-05	0.230726	Positive	S
212736_at	C16orf45	9.383e-05	0.230718	Negative	S
203753_at	TCF4	9.383e-05	0.23071	Positive	S
220014_at	PRR16	9.38889e-05	0.230691	Positive	S
209310_s_at	CASP4	9.497e-05	0.230516	Positive	S
1564385_at	LOC219688	9.50555e-05	0.230494	Negative	S
205131_x_at	CLEC11A	9.55235e-05	0.230418	Positive	S
228863_at	PCDH17	9.58281e-05	0.230365	Positive	S
210145_at	PLA2G4A	9.61564e-05	0.230309	Positive	S
209606_at	CYTIP	9.63673e-05	0.230269	Positive	S
221769_at	SPSB3	9.63891e-05	0.230257	Negative	S
212632_at	STX7	9.64354e-05	0.230241	Positive	S
1557226_a_at	ASPG	9.6438e-05	0.230231	Negative	S
204575_s_at	MMP19	9.64629e-05	0.230215	Positive	S
231929_at	IKZF2	9.64629e-05	0.230209	Positive	S
52940_at	SIGIRR	9.67456e-05	0.230159	Negative	S
221822_at	CCDC101	9.70298e-05	0.23011	Negative	S
200625_s_at	CAP1	9.72184e-05	0.230074	Positive	S
203212_s_at	MTMR2	9.72926e-05	0.230046	Positive	S
212013_at	PXDN	9.72926e-05	0.230044	Positive	S
217997_at	PHLDA1	9.77384e-05	0.229973	Positive	S
226238_at	MCEE	9.77641e-05	0.22996	Negative	S
201875_s_at	MPZL1	9.81893e-05	0.229888	Positive	S
219253_at	TMEM185B	9.81893e-05	0.229873	Positive	S
224225_s_at	ETV7	9.81893e-05	0.229872	Positive	S
229641_at	CCBE1	9.82001e-05	0.229861	Positive	S
219436_s_at	EMCN	9.82439e-05	0.229846	Positive	S
202336_s_at	PAM	9.87113e-05	0.229771	Positive	S
212120_at	RHOQ	9.87113e-05	0.229762	Positive	S
218434_s_at	AACS	9.87519e-05	0.229747	Positive	S
231078_at	SLC25A37	9.88753e-05	0.229721	Negative	S
206983_at	CCR6	9.89153e-05	0.229706	Positive	S
201562_s_at	SORD	9.98362e-05	0.22957	Negative	S
209969_s_at	STAT1	2.04632e-07	0.381158	Positive	G
204533_at	CXCL10	2.04632e-07	0.377372	Positive	G
200887_s_at	STAT1	2.04632e-07	0.373962	Positive	G
203915_at	CXCL9	2.04632e-07	0.373763	Positive	G
204834_at	FGL2	3.86399e-07	0.364848	Positive	G
210915_x_at	TRBC1	4.55357e-07	0.356709	Positive	G
AFFX-HUMISGF3A/M97935_3_at	STAT1	4.55357e-07	0.355357	Positive	G
210538_s_at	BIRC3	5.59298e-07	0.352161	Positive	G
202307_s_at	TAP1	6.12604e-07	0.350305	Positive	G
205590_at	RASGRP1	6.19745e-07	0.34849	Positive	G
211796_s_at	TRBC1	6.19745e-07	0.346958	Positive	G
203760_s_at	SLA	6.19745e-07	0.346558	Positive	G
235964_x_at	SAMHD1	6.19745e-07	0.345984	Positive	G
209670_at	TRAC	6.19745e-07	0.345844	Positive	G
235529_x_at	SAMHD1	6.19745e-07	0.34531	Positive	G
204103_at	CCL4	6.19745e-07	0.345103	Positive	G
226846_at	PHYHD1	6.19745e-07	0.345065	Negative	G
215313_x_at	HLA-A	6.29135e-07	0.343996	Positive	G
213193_x_at	TRBC1	6.29135e-07	0.343441	Positive	G
210982_s_at	HLA-DRA	7.61092e-07	0.340822	Positive	G
228094_at	AMICA1	8.32401e-07	0.338948	Positive	G
217028_at	CXCR4	8.43868e-07	0.338388	Positive	G
208894_at	HLA-DRA	8.6976e-07	0.337613	Positive	G
202157_s_at	CELF2	8.6976e-07	0.337275	Positive	G
204205_at	APOBEC3G	9.93865e-07	0.335373	Positive	G
217733_s_at	TMSB10	1.08049e-06	0.333817	Positive	G
203358_s_at	EZH2	1.08049e-06	0.333707	Positive	G
209671_x_at	TRAC	1.09127e-06	0.332474	Positive	G
216231_s_at	B2M	1.09127e-06	0.332382	Positive	G
37408_at	MRC2	1.09127e-06	0.332304	Positive	G
209140_x_at	HLA-B	1.15973e-06	0.331296	Positive	G
202747_s_at	ITM2A	1.16462e-06	0.330829	Positive	G
209619_at	CD74	1.16462e-06	0.330567	Positive	G
231577_s_at	GBP1	1.16462e-06	0.330345	Positive	G
206666_at	GZMK	1.16462e-06	0.330034	Positive	G
200953_s_at	CCND2	1.16462e-06	0.329802	Positive	G
226017_at	CMTM7	1.16462e-06	0.329583	Positive	G
202269_x_at	GBP1	1.26885e-06	0.327956	Positive	G
223502_s_at	TNFSF13B	1.26885e-06	0.327809	Positive	G
214511_x_at	FCGR1B	1.26885e-06	0.32759	Positive	G
238025_at	MLKL	1.29123e-06	0.326813	Positive	G
209201_x_at	CXCR4	1.29123e-06	0.326747	Positive	G
205831_at	CD2	1.29123e-06	0.32669	Positive	G
214677_x_at	IGLC1	1.30846e-06	0.326312	Positive	G
208949_s_at	LGALS3	1.42612e-06	0.325043	Positive	G
202665_s_at	WIPF1	1.42612e-06	0.324825	Positive	G
213932_x_at	HLA-A	1.42612e-06	0.324657	Positive	G
213293_s_at	TRIM22	1.48233e-06	0.323995	Positive	G
205758_at	CD8A	1.50565e-06	0.323607	Positive	G
204806_x_at	HLA-F	1.56961e-06	0.322916	Positive	G
204352_at	TRAF5	1.58873e-06	0.322576	Positive	G
204279_at	PSMB9	1.74753e-06	0.320655	Positive	G
203416_at	CD53	1.74753e-06	0.320481	Positive	G
229560_at	TLR8	1.74753e-06	0.320399	Positive	G
217478_s_at	HLA-DMA	1.74753e-06	0.320349	Positive	G
215076_s_at	COL3A1	1.74753e-06	0.320308	Positive	G
204698_at	ISG20	1.74753e-06	0.320168	Positive	G
213539_at	CD3D	1.74753e-06	0.320149	Positive	G
207610_s_at	EMR2	1.77641e-06	0.31978	Positive	G
216526_x_at	HLA-C	1.81387e-06	0.31936	Positive	G
204118_at	CD48	1.87271e-06	0.318811	Positive	G
203528_at	SEMA4D	1.90235e-06	0.31824	Positive	G
201137_s_at	HLA-DPB1	1.90235e-06	0.318189	Positive	G
209138_x_at	IGLC1	1.90235e-06	0.318127	Positive	G
209606_at	CYTIP	1.96939e-06	0.317238	Positive	G
228869_at	SNX20	1.98021e-06	0.317017	Positive	G
227677_at	JAK3	1.99766e-06	0.316759	Positive	G
215946_x_at	IGLL3P	2.11186e-06	0.31562	Positive	G
221087_s_at	APOL3	2.11186e-06	0.315502	Positive	G
212314_at	SEL1L3	2.11486e-06	0.315341	Positive	G
204825_at	MELK	2.1548e-06	0.314858	Positive	G
213888_s_at	TRAF3IP3	2.1548e-06	0.314733	Positive	G
206978_at	CCR2	2.1548e-06	0.314638	Positive	G
204891_s_at	LCK	2.1548e-06	0.314556	Positive	G
221875_x_at	HLA-F	2.16501e-06	0.314237	Positive	G
215379_x_at	IGLV1-44	2.16501e-06	0.314217	Positive	G
203828_s_at	IL32	2.16501e-06	0.31409	Positive	G
226525_at	STK17B	2.16501e-06	0.313833	Positive	G
202208_s_at	ARL4C	2.19096e-06	0.313561	Positive	G
211122_s_at	CXCL11	2.28404e-06	0.312936	Positive	G
206150_at	CD27	2.29955e-06	0.312728	Positive	G
1554696_s_at	TYMS	2.33842e-06	0.312378	Positive	G
212311_at	SEL1L3	2.33842e-06	0.312278	Positive	G
203761_at	SLA	2.35511e-06	0.31207	Positive	G
201852_x_at	COL3A1	2.38709e-06	0.311786	Positive	G
201649_at	UBE2L6	2.43179e-06	0.311324	Positive	G
202270_at	GBP1	2.4701e-06	0.311018	Positive	G
222838_at	SLAMF7	2.47441e-06	0.31088	Positive	G
223229_at	UBE2T	2.52073e-06	0.310541	Positive	G
205488_at	GZMA	2.59492e-06	0.30998	Positive	G
240070_at	TIGIT	2.59492e-06	0.309964	Positive	G
202589_at	TYMS	2.72216e-06	0.309275	Positive	G
201487_at	CTSC	2.7284e-06	0.309135	Positive	G
220507_s_at	UPB1	2.73647e-06	0.308981	Negative	G
231776_at	EOMES	2.73647e-06	0.308513	Positive	G
205298_s_at	BTN2A2	2.73647e-06	0.308495	Positive	G
210473_s_at	GPR125	2.73647e-06	0.308395	Negative	G
230824_at	2016-03-10	2.73647e-06	0.308272	Negative	G
219528_s_at	BCL11B	2.73647e-06	0.308239	Positive	G
210260_s_at	TNFAIP8	2.8122e-06	0.307577	Positive	G
201858_s_at	SRGN	2.8122e-06	0.307492	Positive	G
226311_at	ADAMTS2	2.8122e-06	0.3074	Positive	G
226875_at	DOCK11	2.82618e-06	0.307147	Positive	G
217906_at	KLHDC2	2.82618e-06	0.307142	Negative	G
206991_s_at	CCR5	2.83233e-06	0.306661	Positive	G
202524_s_at	SPOCK2	2.83233e-06	0.306636	Positive	G
230110_at	MCOLN2	2.83233e-06	0.306542	Positive	G
206082_at	HCP5	2.83233e-06	0.306477	Positive	G
230422_at	FPR3	2.83233e-06	0.306354	Positive	G
213502_x_at	GUSBP11	2.84357e-06	0.306215	Positive	G
210865_at	FASLG	2.92226e-06	0.305659	Positive	G
207238_s_at	PTPRC	2.92226e-06	0.30565	Positive	G
202156_s_at	CELF2	2.92226e-06	0.305553	Positive	G
211528_x_at	HLA-G	2.92226e-06	0.305523	Positive	G
202404_s_at	COL1A2	2.92654e-06	0.305416	Positive	G
203693_s_at	E2F3	3.07946e-06	0.304623	Positive	G
211366_x_at	CASP1	3.17403e-06	0.304083	Positive	G
214669_x_at	IGKC	3.18074e-06	0.303972	Positive	G
204319_s_at	RGS10	3.18638e-06	0.303865	Positive	G
209906_at	C3AR1	3.21945e-06	0.303655	Positive	G
204655_at	CCL5	3.25187e-06	0.303449	Positive	G
204897_at	PTGER4	3.42752e-06	0.302726	Positive	G
213603_s_at	RAC2	3.44584e-06	0.302578	Positive	G
209773_s_at	RRM2	3.45614e-06	0.302395	Positive	G
201761_at	MTHFD2	3.45614e-06	0.302377	Positive	G
224451_x_at	ARHGAP9	3.47473e-06	0.30223	Positive	G
202664_at	WIPF1	3.48075e-06	0.302057	Positive	G
1552807_a_at	SIGLEC10	3.48075e-06	0.302048	Positive	G
211991_s_at	HLA-DPA1	3.48312e-06	0.301896	Positive	G
209770_at	BTN3A1	3.58499e-06	0.301398	Positive	G
206102_at	GINS1	3.58499e-06	0.301372	Positive	G
219505_at	CECR1	3.5862e-06	0.30129	Positive	G
212588_at	PTPRC	3.62829e-06	0.30107	Positive	G
224342_x_at	BMS1P20	3.7785e-06	0.300498	Positive	G
1405_i_at	CCL5	3.84187e-06	0.300171	Positive	G
228320_x_at	CCDC64	3.84187e-06	0.300142	Positive	G
219403_s_at	HPSE	3.91092e-06	0.299689	Positive	G
216438_s_at	TMSB4X	3.91092e-06	0.299564	Positive	G
218585_s_at	DTL	3.91092e-06	0.299551	Positive	G
223501_at	TNFSF13B	4.05991e-06	0.29902	Positive	G
33304_at	ISG20	4.1306e-06	0.298676	Positive	G
207168_s_at	H2AFY	4.17807e-06	0.298349	Positive	G
202748_at	GBP2	4.17807e-06	0.298329	Positive	G
1555759_a_at	CCL5	4.17807e-06	0.298308	Positive	G
201890_at	RRM2	4.29449e-06	0.297817	Positive	G
221840_at	PTPRE	4.29449e-06	0.297759	Positive	G
229723_at	TAGAP	4.30171e-06	0.297668	Positive	G
204529_s_at	TOX	4.37979e-06	0.297362	Positive	G
227266_s_at	FYB	4.37979e-06	0.297268	Positive	G
202207_at	ARL4C	4.37979e-06	0.29724	Positive	G
214459_x_at	HLA-C	4.39221e-06	0.297137	Positive	G
227265_at	FGL2	4.41469e-06	0.297007	Positive	G
204122_at	TYROBP	4.49308e-06	0.296723	Positive	G
209309_at	AZGP1	4.52756e-06	0.296562	Negative	G
227030_at	IKZF3	4.55543e-06	0.296419	Positive	G
234987_at	SAMHD1	4.73639e-06	0.295874	Positive	G
210279_at	GPR18	4.74689e-06	0.29578	Positive	G
AFFX-HUMISGF3A/M97935_MA_at	STAT1	4.85312e-06	0.295376	Positive	G
204198_s_at	RUNX3	5.03474e-06	0.294858	Positive	G
218627_at	DRAM1	5.04584e-06	0.294697	Positive	G
208091_s_at	VOPP1	5.04584e-06	0.294652	Positive	G
208812_x_at	HLA-C	5.11077e-06	0.294416	Positive	G
203741_s_at	ADCY7	5.22732e-06	0.294045	Positive	G
217227_x_at	IGLV1-44	5.22732e-06	0.294007	Positive	G
210163_at	CXCL11	5.22732e-06	0.293904	Positive	G
201859_at	SRGN	5.22732e-06	0.293875	Positive	G
202902_s_at	CTSS	5.22732e-06	0.293822	Positive	G
208438_s_at	FGR	5.36048e-06	0.293394	Positive	G
227350_at	HELLS	5.36048e-06	0.293387	Positive	G
204960_at	PTPRCAP	5.37416e-06	0.293233	Positive	G
239294_at	PIK3CG	5.38411e-06	0.293149	Positive	G
226603_at	SAMD9L	5.72642e-06	0.292326	Positive	G
235385_at	2016-03-01	5.73821e-06	0.292222	Positive	G
209795_at	CD69	5.73821e-06	0.29218	Positive	G
1568592_at	TRIM69	5.78564e-06	0.291989	Positive	G
205159_at	CSF2RB	5.78564e-06	0.291864	Positive	G
211339_s_at	ITK	5.78564e-06	0.291855	Positive	G
202107_s_at	MCM2	5.78564e-06	0.291839	Positive	G
211529_x_at	HLA-G	5.78564e-06	0.291782	Positive	G
203932_at	HLA-DMB	5.78918e-06	0.291685	Positive	G
208296_x_at	TNFAIP8	5.78918e-06	0.291657	Positive	G
38149_at	ARHGAP25	5.8281e-06	0.291516	Positive	G
230143_at	RNF165	5.85511e-06	0.291398	Negative	G
1555758_a_at	CDKN3	5.85511e-06	0.291332	Positive	G
1555728_a_at	MS4A4A	5.85511e-06	0.291287	Positive	G
238581_at	GBP5	5.91859e-06	0.291096	Positive	G
227645_at	PIK3R5	5.92529e-06	0.291025	Positive	G
204510_at	CDC7	6.07106e-06	0.290559	Positive	G
221978_at	HLA-F	6.07106e-06	0.290541	Positive	G
218501_at	ARHGEF3	6.07106e-06	0.290499	Positive	G
202364_at	MXI1	6.07276e-06	0.29044	Negative	G
226639_at	SFT2D3	6.35417e-06	0.289823	Negative	G
204890_s_at	LCK	6.38307e-06	0.289668	Positive	G
208729_x_at	HLA-B	6.38307e-06	0.289609	Positive	G
201721_s_at	LAPTM5	6.38307e-06	0.289602	Positive	G
203726_s_at	LAMA3	6.46073e-06	0.289397	Positive	G
202963_at	RFX5	6.53463e-06	0.289167	Positive	G
225353_s_at	C1QC	6.53463e-06	0.289148	Positive	G
209626_s_at	OSBPL3	6.57997e-06	0.289008	Positive	G
202953_at	C1QB	6.70799e-06	0.288715	Positive	G
227607_at	STAMBPL1	6.8172e-06	0.288461	Positive	G
206336_at	CXCL6	6.86058e-06	0.288329	Positive	G
34210_at	CD52	7.02488e-06	0.287981	Positive	G
203580_s_at	SLC7A6	7.05801e-06	0.287864	Positive	G
207651_at	GPR171	7.05801e-06	0.287817	Positive	G
230036_at	SAMD9L	7.07679e-06	0.287667	Positive	G
209762_x_at	SP110	7.07679e-06	0.287628	Positive	G
205270_s_at	LCP2	7.10614e-06	0.287487	Positive	G
226841_at	MPEG1	7.10614e-06	0.287474	Positive	G
229491_at	SLC9B2	7.21854e-06	0.287176	Negative	G
203882_at	IRF9	7.28897e-06	0.287004	Positive	G
226456_at	RMI2	7.32652e-06	0.286889	Positive	G
218376_s_at	MICAL1	7.36742e-06	0.286769	Positive	G
203083_at	THBS2	7.46793e-06	0.2865	Positive	G
204146_at	RAD51AP1	7.52816e-06	0.28635	Positive	G
225646_at	CTSC	7.59385e-06	0.286191	Positive	G
223343_at	MS4A7	7.60055e-06	0.286131	Positive	G
203988_s_at	FUT8	7.61009e-06	0.286066	Positive	G
225502_at	DOCK8	7.63122e-06	0.285982	Positive	G
219990_at	E2F8	7.63364e-06	0.285911	Positive	G
224225_s_at	ETV7	7.63364e-06	0.285849	Positive	G
227811_at	FGD3	7.63364e-06	0.285832	Positive	G
213716_s_at	SECTM1	7.64891e-06	0.285759	Positive	G
206914_at	CRTAM	7.86624e-06	0.28536	Positive	G
219035_s_at	RNF34	7.9425e-06	0.285192	Positive	G
203685_at	BCL2	7.98e-06	0.285085	Positive	G
204774_at	EVI2A	8.00469e-06	0.284998	Positive	G
206974_at	CXCR6	8.08697e-06	0.284823	Positive	G
208966_x_at	IFI16	8.35408e-06	0.284312	Positive	G
204882_at	ARHGAP25	8.35408e-06	0.284274	Positive	G
201236_s_at	BTG2	8.37654e-06	0.284194	Positive	G
232543_x_at	ARHGAP9	8.55479e-06	0.28383	Positive	G
202772_at	HMGCL	8.55479e-06	0.28379	Negative	G
209970_x_at	CASP1	8.56533e-06	0.283729	Positive	G
204620_s_at	VCAN	8.57832e-06	0.283664	Positive	G
226906_s_at	ARHGAP9	8.60372e-06	0.283581	Positive	G
228964_at	PRDM1	8.78137e-06	0.283279	Positive	G
238439_at	ANKRD22	8.92357e-06	0.28302	Positive	G
211902_x_at	YME1L1	8.92357e-06	0.282986	Positive	G
227178_at	CELF2	9.30775e-06	0.282411	Positive	G
225973_at	TAP2	9.37945e-06	0.28227	Positive	G
201272_at	AKR1B1	9.50639e-06	0.282056	Positive	G
201301_s_at	ANXA4	9.57475e-06	0.281876	Positive	G
204912_at	IL10RA	9.66e-06	0.281691	Positive	G
202180_s_at	MVP	9.66e-06	0.281676	Positive	G
204026_s_at	ZWINT	9.72901e-06	0.281542	Positive	G
218662_s_at	NCAPG	9.89216e-06	0.281245	Positive	G
232617_at	CTSS	1.00107e-05	0.281051	Positive	G
202403_s_at	COL1A2	1.00672e-05	0.280936	Positive	G
202206_at	ARL4C	1.00689e-05	0.280827	Positive	G
212117_at	RHOQ	1.00689e-05	0.280773	Positive	G
205569_at	LAMP3	1.00689e-05	0.280761	Positive	G
223640_at	HCST	1.00937e-05	0.280687	Positive	G
203879_at	PIK3CD	1.02022e-05	0.280453	Positive	G
204923_at	SASH3	1.02022e-05	0.280435	Positive	G
205681_at	BCL2A1	1.02022e-05	0.280392	Positive	G
204221_x_at	GLIPR1	1.02022e-05	0.28036	Positive	G
200629_at	WARS	1.02022e-05	0.280226	Positive	G
204162_at	NDC80	1.02022e-05	0.280203	Positive	G
200660_at	S100A11	1.02022e-05	0.280144	Positive	G
227845_s_at	SHD	1.02022e-05	0.280124	Negative	G
206366_x_at	XCL1	1.02022e-05	0.280123	Positive	G
226980_at	DEPDC1B	1.02022e-05	0.280102	Positive	G
202503_s_at	KIAA0101	1.02022e-05	0.280089	Positive	G
213975_s_at	LYZ	1.03402e-05	0.279878	Positive	G
227181_at	LNP1	1.03926e-05	0.279773	Negative	G
208981_at	PECAM1	1.0405e-05	0.279717	Positive	G
221698_s_at	CLEC7A	1.04189e-05	0.27966	Positive	G
225622_at	PAG1	1.0575e-05	0.279405	Positive	G
201141_at	GPNMB	1.0575e-05	0.27939	Positive	G
222848_at	CENPK	1.07328e-05	0.279129	Positive	G
226474_at	NLRC5	1.07328e-05	0.279122	Positive	G
210451_at	PKLR	1.07711e-05	0.278966	Negative	G
219033_at	PARP8	1.07711e-05	0.278957	Positive	G
225618_at	ARHGAP27	1.07897e-05	0.278895	Positive	G
209083_at	CORO1A	1.08548e-05	0.278759	Positive	G
206392_s_at	RARRES1	1.08548e-05	0.278739	Positive	G
227184_at	PTAFR	1.09312e-05	0.278594	Positive	G
202693_s_at	STK17A	1.09312e-05	0.278572	Positive	G
205237_at	FCN1	1.0958e-05	0.278502	Positive	G
203418_at	CCNA2	1.12245e-05	0.278158	Positive	G
211368_s_at	CASP1	1.12843e-05	0.278052	Positive	G
221641_s_at	ACOT9	1.14077e-05	0.277844	Positive	G
228298_at	PCED1B	1.14077e-05	0.277837	Positive	G
227461_at	STON2	1.15439e-05	0.277635	Positive	G
204342_at	SLC25A24	1.15439e-05	0.277609	Positive	G
201930_at	MCM6	1.17318e-05	0.277301	Positive	G
218224_at	PNMA1	1.17318e-05	0.277289	Positive	G
226743_at	SLFN11	1.17318e-05	0.277264	Positive	G
219733_s_at	SLC27A5	1.17318e-05	0.277199	Negative	G
208850_s_at	THY1	1.17318e-05	0.277198	Positive	G
206060_s_at	PTPN22	1.17318e-05	0.277175	Positive	G
222925_at	DCDC2	1.20542e-05	0.276779	Positive	G
219885_at	SLFN12	1.20542e-05	0.276737	Positive	G
230391_at	CD84	1.20542e-05	0.276718	Positive	G
224578_at	RCC2	1.20583e-05	0.276676	Positive	G
216207_x_at	IGKC	1.2066e-05	0.27663	Positive	G
211161_s_at	COL3A1	1.21172e-05	0.276539	Positive	G
230563_at	RASGEF1A	1.22819e-05	0.276275	Positive	G
210784_x_at	LILRB3	1.22819e-05	0.276256	Positive	G
225373_at	C10orf54	1.24411e-05	0.276056	Positive	G
215925_s_at	CD72	1.24621e-05	0.275998	Positive	G
226136_at	GLIPR1	1.25435e-05	0.275868	Positive	G
219148_at	PBK	1.25435e-05	0.275842	Positive	G
209723_at	SERPINB9	1.25675e-05	0.275781	Positive	G
211798_x_at	IGLJ3	1.27066e-05	0.275568	Positive	G
1553906_s_at	FGD2	1.29878e-05	0.275182	Positive	G
236782_at	SAMD3	1.30494e-05	0.275085	Positive	G
219787_s_at	ECT2	1.31092e-05	0.274991	Positive	G
1563298_at	LOC101927331	1.3126e-05	0.274939	Negative	G
237350_at	TTC36	1.32164e-05	0.274816	Negative	G
226218_at	IL7R	1.3269e-05	0.27473	Positive	G
219386_s_at	SLAMF8	1.33912e-05	0.274578	Positive	G
225927_at	MAP3K1	1.34486e-05	0.274488	Positive	G
205269_at	LCP2	1.36334e-05	0.274279	Positive	G
239513_at	ADORA2A-AS1	1.37473e-05	0.274138	Negative	G
210644_s_at	LAIR1	1.38165e-05	0.274039	Positive	G
219812_at	PVRIG	1.38547e-05	0.273969	Positive	G
201037_at	PFKP	1.39118e-05	0.273882	Positive	G
226219_at	ARHGAP30	1.41259e-05	0.273652	Positive	G
211911_x_at	HLA-B	1.42545e-05	0.273502	Positive	G
211742_s_at	EVI2B	1.43058e-05	0.273421	Positive	G
204502_at	SAMHD1	1.43185e-05	0.273375	Positive	G
212063_at	CD44	1.4814e-05	0.272907	Positive	G
203213_at	CDK1	1.48392e-05	0.272851	Positive	G
202957_at	HCLS1	1.49439e-05	0.272727	Positive	G
219691_at	SAMD9	1.50561e-05	0.272597	Positive	G
204489_s_at	CD44	1.51307e-05	0.272473	Positive	G
208836_at	ATP1B3	1.51307e-05	0.272466	Positive	G
201818_at	LPCAT1	1.52274e-05	0.272334	Positive	G
205988_at	CD84	1.52274e-05	0.272317	Positive	G
207097_s_at	SLC17A2	1.52623e-05	0.272253	Negative	G
219607_s_at	MS4A4A	1.52974e-05	0.27219	Positive	G
223565_at	MZB1	1.54836e-05	0.272002	Positive	G
219183_s_at	CYTH4	1.58256e-05	0.271622	Positive	G
201555_at	MCM3	1.60162e-05	0.271436	Positive	G
211367_s_at	CASP1	1.64612e-05	0.271052	Positive	G
227801_at	TRIM59	1.65164e-05	0.270934	Positive	G
201579_at	FAT1	1.65164e-05	0.270928	Positive	G
228394_at	STK10	1.65164e-05	0.27091	Positive	G
212873_at	HMHA1	1.653e-05	0.270856	Positive	G
231747_at	CYSLTR1	1.653e-05	0.270834	Positive	G
202529_at	PRPSAP1	1.65507e-05	0.270785	Negative	G
202644_s_at	TNFAIP3	1.66088e-05	0.270707	Positive	G
219385_at	SLAMF8	1.68666e-05	0.270477	Positive	G
201669_s_at	MARCKS	1.70693e-05	0.270292	Positive	G
227063_at	TMEM256	1.72001e-05	0.270162	Negative	G
230252_at	LPAR5	1.72396e-05	0.2701	Positive	G
200600_at	MSN	1.74604e-05	0.269904	Positive	G
202859_x_at	DENND4B	1.75184e-05	0.269773	Positive	G
213685_at	TCEB3-AS1	1.75184e-05	0.269756	Negative	G
229310_at	KLHL29	1.75184e-05	0.269716	Positive	G
219918_s_at	ASPM	1.75184e-05	0.269704	Positive	G
1556499_s_at	COL1A1	1.75184e-05	0.269701	Positive	G
242268_at	CELF2	1.79638e-05	0.269347	Positive	G
224594_x_at	ACTB	1.79734e-05	0.269279	Positive	G
AFFX-HUMISGF3A/M97935_5_at	STAT1	1.79734e-05	0.269277	Positive	G
221731_x_at	VCAN	1.81066e-05	0.269151	Positive	G
223344_s_at	MS4A7	1.81833e-05	0.268974	Positive	G
201755_at	MCM5	1.81833e-05	0.268964	Positive	G
238518_x_at	GLYCTK	1.81833e-05	0.268957	Negative	G
228585_at	ENTPD1	1.81833e-05	0.268939	Positive	G
1555756_a_at	CLEC7A	1.81925e-05	0.268902	Positive	G
211919_s_at	CXCR4	1.82283e-05	0.268845	Positive	G
205012_s_at	HAGH	1.82978e-05	0.268742	Negative	G
204222_s_at	GLIPR1	1.82978e-05	0.268734	Positive	G
228258_at	TBC1D10C	1.85264e-05	0.268513	Positive	G
222593_s_at	SPATS2	1.92034e-05	0.268017	Positive	G
213475_s_at	ITGAL	1.92034e-05	0.267974	Positive	G
204135_at	FILIP1L	1.92034e-05	0.26796	Positive	G
223303_at	FERMT3	1.92324e-05	0.267881	Positive	G
228532_at	C1orf162	1.92324e-05	0.267879	Positive	G
207339_s_at	LTB	1.93222e-05	0.267789	Positive	G
31845_at	ELF4	1.95005e-05	0.26764	Positive	G
225804_at	CYB5D2	1.95956e-05	0.267547	Negative	G
224303_x_at	NIN	1.96791e-05	0.267462	Positive	G
218802_at	CCDC109B	1.97671e-05	0.267375	Positive	G
206715_at	TFEC	1.98322e-05	0.267302	Positive	G
212014_x_at	CD44	2.00412e-05	0.267137	Positive	G
201426_s_at	VIM	2.04548e-05	0.266844	Positive	G
202910_s_at	CD97	2.04548e-05	0.266814	Positive	G
223274_at	TCF19	2.05455e-05	0.266673	Positive	G
227609_at	EPSTI1	2.05455e-05	0.266641	Positive	G
202310_s_at	COL1A1	2.05455e-05	0.266638	Positive	G
214467_at	GPR65	2.07415e-05	0.266486	Positive	G
214864_s_at	GRHPR	2.07921e-05	0.266426	Negative	G
225922_at	FNIP2	2.16371e-05	0.265824	Negative	G
227298_at	TRAM2-AS1	2.1922e-05	0.265625	Negative	G
221872_at	RARRES1	2.19597e-05	0.265574	Positive	G
227210_at	SFMBT2	2.22356e-05	0.265358	Positive	G
218532_s_at	FAM134B	2.22356e-05	0.265318	Negative	G
222077_s_at	RACGAP1	2.22356e-05	0.2653	Positive	G
238798_at	TAPT1	2.22356e-05	0.265297	Negative	G
225626_at	PAG1	2.22964e-05	0.265203	Positive	G
205249_at	EGR2	2.22964e-05	0.265184	Positive	G
201584_s_at	DDX39A	2.22964e-05	0.265147	Positive	G
205043_at	CFTR	2.22964e-05	0.265146	Positive	G
222895_s_at	BCL11B	2.23052e-05	0.265112	Positive	G
226423_at	PAQR8	2.24305e-05	0.265011	Positive	G
213160_at	DOCK2	2.25946e-05	0.264885	Positive	G
206420_at	IGSF6	2.25946e-05	0.26486	Positive	G
206296_x_at	MAP4K1	2.28168e-05	0.264678	Positive	G
225837_at	RHNO1	2.28168e-05	0.264655	Positive	G
201697_s_at	DNMT1	2.33575e-05	0.264317	Positive	G
201302_at	ANXA4	2.34703e-05	0.264227	Positive	G
218039_at	NUSAP1	2.35794e-05	0.264139	Positive	G
236461_at	ABHD1	2.36962e-05	0.264047	Negative	G
214085_x_at	GLIPR1	2.38803e-05	0.263918	Positive	G
222078_at	PKLR	2.43094e-05	0.26366	Negative	G
202746_at	ITM2A	2.44546e-05	0.263545	Positive	G
203632_s_at	GPRC5B	2.44546e-05	0.263527	Positive	G
200625_s_at	CAP1	2.44632e-05	0.263495	Positive	G
209835_x_at	CD44	2.44776e-05	0.263409	Positive	G
206011_at	CASP1	2.44776e-05	0.263404	Positive	G
38241_at	BTN3A3	2.4694e-05	0.263235	Positive	G
222881_at	HPSE	2.4694e-05	0.263228	Positive	G
210514_x_at	HLA-G	2.4694e-05	0.263196	Positive	G
242560_at	FANCD2	2.4694e-05	0.26318	Positive	G
229390_at	FAM26F	2.49685e-05	0.263009	Positive	G
212561_at	DENND5A	2.54205e-05	0.262749	Positive	G
206259_at	PROC	2.57785e-05	0.262541	Negative	G
203186_s_at	S100A4	2.59097e-05	0.262448	Positive	G
218729_at	LXN	2.60382e-05	0.262356	Positive	G
236295_s_at	NLRC3	2.61855e-05	0.262229	Positive	G
228754_at	SLC6A6	2.65569e-05	0.262019	Positive	G
211135_x_at	LILRB3	2.68754e-05	0.261837	Positive	G
213008_at	FANCI	2.69705e-05	0.261741	Positive	G
204328_at	TMC6	2.69774e-05	0.261708	Positive	G
217763_s_at	RAB31	2.70042e-05	0.261668	Positive	G
230836_at	ST8SIA4	2.7173e-05	0.261555	Positive	G
218856_at	TNFRSF21	2.7173e-05	0.261509	Positive	G
226077_at	RNF145	2.7173e-05	0.261481	Positive	G
211963_s_at	ARPC5	2.77889e-05	0.261163	Positive	G
200905_x_at	HLA-E	2.78335e-05	0.261116	Positive	G
226184_at	FMNL2	2.80886e-05	0.260971	Positive	G
227485_at	DDX26B	2.85559e-05	0.2607	Positive	G
214770_at	MSR1	2.9086e-05	0.260412	Positive	G
210559_s_at	CDK1	2.91131e-05	0.260373	Positive	G
213119_at	SLC36A1	2.92231e-05	0.260241	Positive	G
205364_at	ACOX2	2.92231e-05	0.26024	Negative	G
229551_x_at	ZNF367	2.92231e-05	0.260229	Positive	G
207718_x_at	CYP2A7	2.92231e-05	0.26022	Negative	G
213007_at	FANCI	2.92937e-05	0.260163	Positive	G
212488_at	COL5A1	2.94252e-05	0.260079	Positive	G
204446_s_at	ALOX5	2.95781e-05	0.259985	Positive	G
218663_at	NCAPG	2.95953e-05	0.259928	Positive	G
201954_at	ARPC1B	2.95953e-05	0.259926	Positive	G
202935_s_at	SOX9	2.98418e-05	0.259793	Positive	G
203471_s_at	PLEK	2.99972e-05	0.259699	Positive	G
223484_at	C15orf48	3.01412e-05	0.259595	Positive	G
209473_at	ENTPD1	3.01412e-05	0.259586	Positive	G
211881_x_at	IGLJ3	3.01796e-05	0.25954	Positive	G
208752_x_at	NAP1L1	3.01796e-05	0.259518	Positive	G
204174_at	ALOX5AP	3.03337e-05	0.259426	Positive	G
219574_at	2016-03-01	3.03889e-05	0.259377	Positive	G
203922_s_at	CYBB	3.04591e-05	0.259297	Positive	G
203755_at	BUB1B	3.04591e-05	0.259297	Positive	G
225970_at	DDHD1	3.04918e-05	0.259258	Positive	G
40420_at	STK10	3.07863e-05	0.2591	Positive	G
225602_at	GLIPR2	3.07863e-05	0.259082	Positive	G
226255_at	ZBTB33	3.08422e-05	0.259011	Positive	G
202936_s_at	SOX9	3.08422e-05	0.259008	Positive	G
209040_s_at	PSMB8	3.13347e-05	0.258739	Positive	G
209714_s_at	CDKN3	3.13347e-05	0.258734	Positive	G
202150_s_at	NEDD9	3.13347e-05	0.258727	Positive	G
217762_s_at	RAB31	3.16785e-05	0.25856	Positive	G
213733_at	MYO1F	3.16931e-05	0.258529	Positive	G
208012_x_at	SP110	3.17923e-05	0.258421	Positive	G
229625_at	GBP5	3.17923e-05	0.258414	Positive	G
220091_at	SLC2A6	3.19957e-05	0.258305	Positive	G
200791_s_at	IQGAP1	3.19957e-05	0.258282	Positive	G
1563315_s_at	ERICH1	3.23782e-05	0.258102	Negative	G
219191_s_at	BIN2	3.24099e-05	0.258065	Positive	G
203561_at	FCGR2A	3.25426e-05	0.257985	Positive	G
202579_x_at	HMGN4	3.25426e-05	0.257962	Positive	G
227415_at	DGKH	3.25691e-05	0.257913	Positive	G
210116_at	SH2D1A	3.25691e-05	0.257887	Positive	G
232330_at	COA1	3.25691e-05	0.257879	Positive	G
202149_at	NEDD9	3.29333e-05	0.257709	Positive	G
204794_at	DUSP2	3.30119e-05	0.257616	Positive	G
208983_s_at	PECAM1	3.30119e-05	0.257614	Positive	G
219892_at	TM6SF1	3.30119e-05	0.257606	Positive	G
219099_at	C12orf5	3.33788e-05	0.257374	Positive	G
201999_s_at	DYNLT1	3.33788e-05	0.257342	Positive	G
227985_at	LOC100506098	3.33788e-05	0.25733	Positive	G
203028_s_at	CYBA	3.33788e-05	0.257325	Positive	G
209879_at	SELPLG	3.33788e-05	0.257318	Positive	G
1556698_a_at	GPRIN3	3.36425e-05	0.257191	Positive	G
203923_s_at	CYBB	3.37633e-05	0.257091	Positive	G
212587_s_at	PTPRC	3.37633e-05	0.25708	Positive	G
228219_s_at	UPB1	3.37633e-05	0.257041	Negative	G
218883_s_at	CENPU	3.37633e-05	0.257034	Positive	G
223700_at	MND1	3.37633e-05	0.257026	Positive	G
216308_x_at	GRHPR	3.37707e-05	0.256999	Negative	G
209734_at	NCKAP1L	3.41033e-05	0.256821	Positive	G
221895_at	MOSPD2	3.41033e-05	0.256778	Positive	G
216834_at	RGS1	3.41033e-05	0.256754	Positive	G
214084_x_at	NCF1	3.41033e-05	0.256754	Positive	G
222587_s_at	GALNT7	3.41309e-05	0.25672	Positive	G
222062_at	IL27RA	3.42776e-05	0.25664	Positive	G
207201_s_at	SLC22A1	3.44813e-05	0.25654	Negative	G
217456_x_at	HLA-E	3.44878e-05	0.256514	Positive	G
238725_at	IRF1	3.51243e-05	0.256242	Positive	G
206295_at	IL18	3.51243e-05	0.256228	Positive	G
217718_s_at	YWHAB	3.56264e-05	0.256019	Positive	G
210220_at	FZD2	3.56485e-05	0.255988	Positive	G
222872_x_at	NABP1	3.56806e-05	0.255936	Positive	G
201899_s_at	UBE2A	3.56806e-05	0.25593	Positive	G
204661_at	CD52	3.59592e-05	0.255805	Positive	G
201035_s_at	HADH	3.62818e-05	0.255665	Negative	G
217967_s_at	FAM129A	3.63855e-05	0.255605	Positive	G
202446_s_at	PLSCR1	3.64209e-05	0.255569	Positive	G
210145_at	PLA2G4A	3.65039e-05	0.255503	Positive	G
224896_s_at	TTL	3.65039e-05	0.255494	Positive	G
206419_at	RORC	3.66026e-05	0.255427	Negative	G
226644_at	MIB2	3.66026e-05	0.255413	Negative	G
1554406_a_at	CLEC7A	3.66697e-05	0.255331	Positive	G
204528_s_at	NAP1L1	3.66697e-05	0.255321	Positive	G
221011_s_at	LBH	3.66889e-05	0.255292	Positive	G
206181_at	SLAMF1	3.67804e-05	0.255225	Positive	G
235458_at	HAVCR2	3.67804e-05	0.255214	Positive	G
204184_s_at	ADRBK2	3.70264e-05	0.255104	Positive	G
205345_at	BARD1	3.70653e-05	0.255068	Positive	G
AFFX-HSAC07/X00351_3_at	ACTB	3.73193e-05	0.254956	Positive	G
226633_at	RAB8B	3.78405e-05	0.254752	Positive	G
200697_at	HK1	3.78826e-05	0.254715	Positive	G
205047_s_at	ASNS	3.79096e-05	0.254683	Positive	G
229686_at	P2RY8	3.79926e-05	0.254625	Positive	G
216598_s_at	CCL2	3.79926e-05	0.254588	Positive	G
238756_at	GAS2L3	3.79926e-05	0.25456	Positive	G
205384_at	FXYD1	3.79926e-05	0.25455	Negative	G
211729_x_at	BLVRA	3.79926e-05	0.254544	Positive	G
219947_at	CLEC4A	3.85338e-05	0.254336	Positive	G
210146_x_at	LILRB2	3.85995e-05	0.254292	Positive	G
218355_at	KIF4A	3.87987e-05	0.254202	Positive	G
204588_s_at	SLC7A7	3.8956e-05	0.254127	Positive	G
217549_at	NCKAP1L	3.91266e-05	0.254035	Positive	G
209627_s_at	OSBPL3	3.91266e-05	0.254026	Positive	G
219471_at	KIAA0226L	3.94683e-05	0.25389	Positive	G
201135_at	ECHS1	4.01992e-05	0.253627	Negative	G
218208_at	PQLC1	4.0697e-05	0.253443	Negative	G
213599_at	OIP5	4.08764e-05	0.253353	Positive	G
225655_at	UHRF1	4.08764e-05	0.253342	Positive	G
213923_at	RAP2B	4.12392e-05	0.253193	Positive	G
219202_at	RHBDF2	4.12392e-05	0.253182	Positive	G
218976_at	DNAJC12	4.13347e-05	0.253098	Negative	G
1558972_s_at	THEMIS	4.13347e-05	0.253087	Positive	G
220651_s_at	MCM10	4.17478e-05	0.252935	Positive	G
211795_s_at	FYB	4.18992e-05	0.252862	Positive	G
202345_s_at	FABP5	4.18992e-05	0.252844	Positive	G
207244_x_at	CYP2A6	4.22551e-05	0.25269	Negative	G
223556_at	HELLS	4.31288e-05	0.252399	Positive	G
238668_at	NCKAP1L	4.3134e-05	0.252376	Positive	G
222680_s_at	DTL	4.31411e-05	0.252352	Positive	G
228592_at	MS4A1	4.37931e-05	0.252133	Positive	G
205677_s_at	DLEU1	4.37953e-05	0.252112	Negative	G
214735_at	IPCEF1	4.40651e-05	0.252009	Positive	G
243271_at	LOC101593348	4.41908e-05	0.251951	Positive	G
226435_at	PAPLN	4.4323e-05	0.25187	Positive	G
224927_at	PPP1R18	4.4323e-05	0.251869	Positive	G
227346_at	IKZF1	4.43604e-05	0.251837	Positive	G
46256_at	SPSB3	4.47275e-05	0.251707	Negative	G
204639_at	ADA	4.47975e-05	0.251665	Positive	G
1559584_a_at	C16orf54	4.54542e-05	0.251452	Positive	G
204821_at	BTN3A3	4.58266e-05	0.251324	Positive	G
203332_s_at	INPP5D	4.59356e-05	0.25126	Positive	G
222036_s_at	MCM4	4.65601e-05	0.251051	Positive	G
234092_s_at	TM6SF2	4.65778e-05	0.251026	Negative	G
227593_at	FLJ37453	4.66701e-05	0.250979	Negative	G
225647_s_at	CTSC	4.72763e-05	0.250787	Positive	G
213241_at	PLXNC1	4.79481e-05	0.25058	Positive	G
212651_at	RHOBTB1	4.799e-05	0.250531	Positive	G
203362_s_at	MAD2L1	4.799e-05	0.250527	Positive	G
228531_at	SAMD9	4.80519e-05	0.25049	Positive	G
223358_s_at	PDE7A	4.8405e-05	0.250372	Positive	G
208415_x_at	ING1	4.84562e-05	0.250338	Negative	G
209435_s_at	ARHGEF2	4.8587e-05	0.250279	Positive	G
202988_s_at	RGS1	4.8587e-05	0.250261	Positive	G
227180_at	ELOVL7	4.86194e-05	0.250232	Positive	G
239237_at	TRG-AS1	4.8738e-05	0.250174	Positive	G
201136_at	PLP2	4.8738e-05	0.250159	Positive	G
233085_s_at	NABP1	4.9279e-05	0.249992	Positive	G
204924_at	TLR2	4.93677e-05	0.249928	Positive	G
224358_s_at	MS4A7	4.97359e-05	0.249809	Positive	G
200904_at	HLA-E	5.00728e-05	0.249679	Positive	G
207522_s_at	ATP2A3	5.00958e-05	0.249641	Positive	G
204470_at	CXCL1	5.00958e-05	0.249613	Positive	G
222868_s_at	IL18BP	5.00958e-05	0.249612	Positive	G
1557905_s_at	CD44	5.01248e-05	0.249585	Positive	G
204023_at	RFC4	5.0292e-05	0.24952	Positive	G
213226_at	CCNA2	5.04803e-05	0.249451	Positive	G
1494_f_at	CYP2A6	5.14706e-05	0.249173	Negative	G
228771_at	ADRBK2	5.21148e-05	0.248989	Positive	G
212268_at	SERPINB1	5.25723e-05	0.248816	Positive	G
204880_at	MGMT	5.25723e-05	0.248813	Negative	G
213867_x_at	ACTB	5.25723e-05	0.248813	Positive	G
211028_s_at	KHK	5.29536e-05	0.248697	Negative	G
221677_s_at	DONSON	5.32323e-05	0.248558	Positive	G
202508_s_at	SNAP25	5.32323e-05	0.248557	Positive	G
206332_s_at	IFI16	5.32323e-05	0.24855	Positive	G
202510_s_at	TNFAIP2	5.32323e-05	0.248548	Positive	G
213429_at	BICC1	5.36312e-05	0.248429	Positive	G
1552584_at	IL12RB1	5.39461e-05	0.248332	Positive	G
218611_at	IER5	5.40466e-05	0.248287	Positive	G
222218_s_at	PILRA	5.40466e-05	0.248263	Positive	G
210224_at	MR1	5.40466e-05	0.248248	Positive	G
224866_at	FAR1	5.44142e-05	0.248139	Positive	G
218510_x_at	FAM134B	5.44216e-05	0.248117	Negative	G
228167_at	KLHL6	5.44662e-05	0.248087	Positive	G
222608_s_at	ANLN	5.45325e-05	0.248051	Positive	G
228410_at	GAB3	5.54756e-05	0.247777	Positive	G
202934_at	HK2	5.54756e-05	0.247767	Positive	G
224909_s_at	PREX1	5.54756e-05	0.247765	Positive	G
206761_at	CD96	5.56165e-05	0.247712	Positive	G
228335_at	CLDN11	5.5647e-05	0.247685	Positive	G
214219_x_at	MAP4K1	5.57089e-05	0.247651	Positive	G
216237_s_at	MCM5	5.57352e-05	0.247606	Positive	G
231929_at	IKZF2	5.62396e-05	0.247467	Positive	G
230264_s_at	AP1S2	5.67609e-05	0.247325	Positive	G
202431_s_at	MYC	5.68738e-05	0.247279	Positive	G
207540_s_at	SYK	5.71055e-05	0.247206	Positive	G
211231_x_at	CYP4A11	5.7295e-05	0.247143	Negative	G
217013_at	AZGP1P1	5.7418e-05	0.247095	Negative	G
1565754_x_at	FGD2	5.81731e-05	0.246902	Positive	G
202626_s_at	LYN	5.88059e-05	0.246739	Positive	G
202803_s_at	ABCC1	5.91143e-05	0.246641	Positive	G
227606_s_at	STAMBPL1	5.91143e-05	0.246632	Positive	G
211295_x_at	CYP2A6	5.9169e-05	0.246588	Negative	G
208679_s_at	ARPC2	5.95494e-05	0.246477	Positive	G
213620_s_at	ICAM2	5.96038e-05	0.246446	Positive	G
224043_s_at	UPB1	5.98982e-05	0.246361	Negative	G
201291_s_at	TOP2A	6.00315e-05	0.2463	Positive	G
205101_at	CIITA	6.00315e-05	0.246294	Positive	G
227249_at	NDE1	6.02429e-05	0.246228	Positive	G
222976_s_at	TPM3	6.05673e-05	0.246138	Positive	G
215049_x_at	CD163	6.06551e-05	0.2461	Positive	G
218324_s_at	SPATS2	6.08147e-05	0.246046	Positive	G
203645_s_at	CD163	6.09659e-05	0.245975	Positive	G
221903_s_at	CYLD	6.11538e-05	0.245916	Positive	G
231093_at	FCRL3	6.14323e-05	0.245836	Positive	G
206804_at	CD3G	6.17739e-05	0.245725	Positive	G
[truncated: 1,281 more rows]

## Sheet: Table S4
Table S4. Preservation of modules identified by WGCNA
module	moduleSize	medianRank.pres	medianRankDensity.pres	medianRankConnectivity.pres	propVarExplained.pres	meanSignAwareKME.pres	meanSignAwareCorDat.pres	meanAdj.pres	meanMAR.pres	cor.kIM	cor.kME	cor.kMEall	cor.cor	cor.MAR
grey	1000	24	24	23	0.0466996	0.151701	0.0820807	0.000110687	0.00581459	0.832824	0.78624	0.940226	0.730065	0.993617
gold*	1000	22	22.5	20	0.155461	0.329025	0.163265	0.00187656	0.0273719	0.962581	0.966489	0.95525	0.915605	0.943158
royalblue	52	23	22.5	24	0.185454	0.386103	0.137336	0.000800225	0.00598637	0.515369	0.60718	0.792353	0.581226	0.531201
blue	1000	21	21	17	0.251254	0.48181	0.232611	0.00225708	0.0154251	0.935236	0.985332	0.969499	0.940467	0.961085
brown	1000	20	20	13	0.289876	0.511046	0.262467	0.00532084	0.0289763	0.952675	0.989079	0.963981	0.957254	0.956753
green	1000	19	18	20	0.329193	0.55816	0.311117	0.00552764	0.0226849	0.892623	0.973652	0.965083	0.934797	0.931805
red	1000	17	18	10	0.329635	0.552207	0.305958	0.00791345	0.0363615	0.954607	0.988778	0.960704	0.963412	0.954711
turquoise	1000	14	18	6	0.329933	0.540255	0.295206	0.0114265	0.0533651	0.980958	0.993107	0.971636	0.971494	0.982154
magenta	789	16	16	16	0.339878	0.557365	0.311405	0.00933755	0.0408985	0.957013	0.980851	0.954255	0.953273	0.959876
purple	473	14	14.5	14	0.341655	0.567246	0.320918	0.00776006	0.0338229	0.92216	0.982536	0.954509	0.957012	0.935516
yellow	1000	11	14.5	5	0.353487	0.562564	0.317483	0.0139869	0.0542138	0.977858	0.994522	0.965748	0.97526	0.97643
pink	850	13	13	12	0.354697	0.576446	0.332475	0.00996326	0.04036	0.956234	0.98393	0.962634	0.958357	0.953773
midnightblue	201	12	12	19	0.395346	0.6166	0.37741	0.0131242	0.0455941	0.905255	0.96849	0.942568	0.942715	0.911341
black	889	13	11	17	0.401427	0.62114	0.385222	0.0119636	0.0344942	0.928301	0.980083	0.962466	0.956306	0.931903
tan	434	10	10	7	0.425803	0.633427	0.399993	0.0200696	0.060353	0.923143	0.990814	0.959252	0.977244	0.93458
salmon	395	9	9	9	0.429051	0.633021	0.400366	0.0217908	0.0595177	0.960939	0.987844	0.96839	0.971272	0.964547
lightyellow	61	3	8	2	0.477024	0.664764	0.433986	0.0471169	0.151038	0.989716	0.996763	0.824824	0.988576	0.989571
darkred	45	7	7	19	0.477501	0.671804	0.441204	0.0379353	0.109831	0.964063	0.941525	0.909499	0.93912	0.966553
lightcyan	136	6	6	2	0.486523	0.682023	0.461506	0.0378744	0.100161	0.984169	0.997498	0.954828	0.990327	0.985046
greenyellow	441	5	5	5	0.497833	0.695961	0.483254	0.0315153	0.0698599	0.947482	0.993251	0.970043	0.983441	0.952011
grey60	108	7	4	11	0.508507	0.70283	0.489424	0.0378466	0.0898643	0.956102	0.981623	0.967	0.963157	0.955826
lightgreen	67	4	3	10	0.531257	0.719311	0.510364	0.0407181	0.0839352	0.948968	0.98864	0.954382	0.975006	0.946013
cyan	221	2	2	22	0.562566	0.724469	0.523479	0.0860757	0.173305	0.949813	0.900299	0.865474	0.883937	0.955954
darkgreen	41	1	1	3	0.651507	0.794828	0.623339	0.126179	0.207732	0.97889	0.995328	0.890169	0.990505	0.978276
*Module gold is a random sample representing the entire network as a single module.

## Sheet: Table S5
Table S5. Characteristics of gene modules obtained by WGCNA
Module	Gene Number	Average node degree	Clustering coefficient	PPI enrichment pvalue
black	889	2.89	0.632	1.15e-09
blue	3081	6.49	0.497	0
brown	1944	6.85	0.414	0
cyan	221	7.7	0.723	0
drakgreen	41	13.3	0.786	0
drakred	45	7.95	0.832	0
green	1469	3.02	0.704	0
greenyellow	441	4.69	0.588	0
grey	1770	1.1	0.809	0.0172
grey60	108	2.88	0.836	0
lightcyan	136	0.367	0.927	0.105
lightgreen	67	0.355	0.935	0.0688
lightyellow	61	2.39	0.869	0
magenta	789	9.48	0.674	0
midnightblue	201	3.12	0.552	5.8e-08
pink	850	2.61	0.606	8.88e-16
purple	473	1.85	0.768	1.44e-05
red	1284	5.15	0.517	0
royalblue	52	1.51	0.825	0
salmon	395	1.77	0.747	5.14e-10
tan	434	1.94	0.694	1.08e-09
turquoise	5416	17.3	0.459	0
yellow	1486	7.3	0.435	0

## Sheet: Table S6
Table S6. Hub score of genes within related modules
Gene symbol	module	kWithin	Betweenness	BottleNeck	Closeness	Clustering.coefficient	Degree	DMNC	EcCentricity	EPC	MCC	MNC	Radiality	Stress
WNT7B	black	33.2449	2127.6	9	361.167	0.02	25	0.46346	0.24634	91.82	26	3	3.37055	30934
UBLCP1	black	47.0024	5642.12	33	374.25	0.02296	49	0.43736	0.24634	131.649	61	8	3.40771	97626
ZNF234	black	33.7868	2288.79	15	354.5	0.0092	30	0.30898	0.24634	101.037	31	3	3.31537	40756
PRMT2	black	27.9115	1637.84	2	342.25	0.00615	26	0.30779	0.24634	90.602	26	2	3.23204	32450
ZNF736	black	29.6139	1388.82	2	325.167	0.03333	16	0.46346	0.24634	60.468	17	3	3.12956	18206
RBM12B	black	30.2337	1855.4	6	351.25	0.15667	25	0.78053	0.24634	90.056	34	11	3.29735	27320
PLEKHH1	black	20.037	46.0242	1	300.667	0.16667	4	0.30779	0.24634	35.451	4	2	2.89532	1360
ZNF765	black	17.8883	572.593	2	357.917	0.15385	13	0.64826	0.24634	82.413	16	5	3.36379	13590
MDM1	black	39.1716	2069.94	1	350.5	0.01	25	0.30779	0.24634	81.767	25	2	3.28834	29346
BRIP1	black	14.3113	6.47833	1	293.583	1	3	0.46346	0.24634	26.8	4	3	2.84239	348
ZKSCAN7	black	25.9395	216.131	1	330.75	0.03571	8	0.30779	0.24634	58.806	8	2	3.16785	4676
CEP97	black	25.2585	90.4332	1	299.583	0	5	0	0.24634	25.544	5	1	2.89307	1458
HACE1	black	35.1302	672.308	1	348.333	0.11429	15	0.64826	0.24634	84.667	22	5	3.2996	11534
UHRF2	black	28.3817	249.449	2	313.5	0.02222	10	0.30779	0.24634	53.427	10	2	3.04847	4046
TBC1D32	black	8.11711	24.2421	1	282.583	0	3	0	0.24634	21.39	3	1	2.71514	608
TTC8	black	20.2586	32.3125	1	305.583	0.16667	4	0.30779	0.24634	32.531	4	2	2.9719	936
LRRC69	black	15.6072	47.8519	1	293.417	0	4	0	0.24634	25.654	4	1	2.83789	910
RFXAP	black	26.6387	858.573	3	336.667	0.01471	17	0.30898	0.24634	67.864	18	3	3.21064	12678
ARL6IP6	black	13.4358	275.562	1	346.25	0	8	0	0.24634	69.331	8	1	3.28609	10154
KIAA1407	black	12.9399	80.1128	1	317.583	0.2	6	0.46346	0.24634	43.042	7	3	3.06762	2318
ING3	black	17.0123	212.346	1	332.417	0.07143	8	0.30779	0.24634	53.384	8	2	3.19149	5166
SPICE1	black	19.3919	9.89695	1	271.9	0	2	0	0.19708	12.063	2	1	2.61153	140
ANO3	black	8.69322	42.9998	1	305.667	0.16667	4	0.30779	0.24634	31.052	4	2	2.98203	990
ULK2	black	16.4572	81.1877	1	313.583	0.1	5	0.30779	0.24634	42.801	5	2	3.02708	2666
C5orf42	black	15.9954	131.177	1	325.333	0.04762	7	0.30779	0.24634	52.675	7	2	3.12618	3968
ZNF230	black	13.1487	5.09825	1	267.267	0	2	0	0.19708	11.815	2	1	2.56874	82
ZNF850	black	22.6043	329.898	1	336.667	0.06667	10	0.46346	0.24634	68.095	11	3	3.20501	7940
ZNF550	black	26.3948	171.852	1	337	0.07143	8	0.30779	0.24634	62.234	8	2	3.2219	5160
RPL37A	black	5.14456	39.6582	1	310.167	0.2	5	0.30779	0.24634	36.568	5	2	3.01019	956
EFHC1	black	15.5388	99.2612	1	325.833	0.2	6	0.46346	0.24634	53.97	7	3	3.12505	3832
LINC00597	black	21.9805	120.03	1	324.25	0.09524	7	0.30779	0.24634	51.113	7	2	3.11379	3396
ZSCAN26	black	11.3952	11.6547	1	274.95	0	2	0	0.19708	11.417	2	1	2.65658	266
AMN1	black	9.97804	9.48818	1	266.6	0	2	0	0.19708	15.72	2	1	2.53946	304
CENPO	black	5.38225	80.6086	1	318.417	0.06667	6	0.30779	0.24634	39.659	6	2	3.06987	2370
ZC3H12B	black	4.33424	32.7088	1	297.4	0	4	0	0.19708	33.503	4	1	2.87505	988
TNIK	black	7.21321	40.271	1	309.25	0	4	0	0.24634	35.306	4	1	2.98541	1576
LINC00899	black	9.55116	198.358	1	327	0.07143	8	0.30779	0.24634	52.38	8	2	3.13744	4596
ARL6	black	10.0729	130.513	1	325.083	0.04762	7	0.30779	0.24634	49.743	7	2	3.12055	4010
CEP57L1	black	8.11835	139.079	1	324.417	0.03571	8	0.30779	0.24634	51.005	8	2	3.13181	2734
LOC100287896	black	6.39363	0	1	251.517	0	1	0	0.19708	6.61	1	1	2.37729	0
C9orf3	black	5.29797	107.031	1	318.667	0.06667	6	0.30779	0.24634	44.013	6	2	3.07663	2712
RP11-199F11.2	black	16.6019	159.951	1	331.417	0.07143	8	0.30779	0.24634	54.863	8	2	3.18249	4378
TIFAB	black	5.22871	84.053	1	312.917	0	5	0	0.24634	40.773	5	1	3.03834	2154
LOC646214	black	13.8687	21.3205	1	306.333	0	3	0	0.24634	31.044	3	1	2.96964	970
STARD9	black	4.56861	21.9997	1	297.5	0	3	0	0.24634	25.906	3	1	2.8773	718
DYRK1B	black	5.79495	19.3501	1	290.583	0	3	0	0.24634	22.201	3	1	2.80973	594
GLI1	black	2.18352	0	1	260.5	0	1	0	0.19708	12.442	1	1	2.47527	0
TRIM36	black	1.94978	18.4112	1	281.2	0	2	0	0.19708	19.569	2	1	2.71063	512
CD22	black	2.4506	54.6791	1	306.417	0	4	0	0.24634	34.339	4	1	2.955	1804
TSPAN32	black	4.133	0	1	258.067	0	1	0	0.19708	10.556	1	1	2.45612	0
C6orf47	black	11.0981	89.4169	1	318.917	0	5	0	0.24634	41.029	5	1	3.07325	3158
CHD1L	black	11.757	25.7822	1	300.65	0	3	0	0.19708	30.793	3	1	2.91559	796
CPT1C	black	6.13938	0	0	0	0	0	0	0	1	0	0	0	0
MATK	black	17.5849	54.0919	1	296.25	0.1	5	0.30779	0.24634	28.636	5	2	2.86604	960
HDAC7	black	16.1964	80.5873	1	316.5	0.06667	6	0.30779	0.24634	40.293	6	2	3.05748	1956
LOC401068	black	8.20131	137.046	1	330	0.28571	7	0.56839	0.24634	52.879	9	4	3.15996	4302
ADAP1	black	13.3228	278.641	1	340.5	0.15556	10	0.46346	0.24634	66.542	12	3	3.24105	7004
NUP62CL	black	1.22027	0	0	0	0	0	0	0	1	0	0	0	0
SH3BP1	black	11.7802	40.2417	1	294.783	0.16667	4	0.30779	0.19708	26.806	4	2	2.85816	784
LPPR2	black	24.3042	606.679	2	348.417	0.23077	14	0.76834	0.24634	84.023	21	7	3.29172	13282
STK32C	black	4.78347	77.041	1	308.333	0.1	5	0.30779	0.24634	38.587	5	2	2.97302	2362
TTC16	black	1.83727	0	0	0	0	0	0	0	1	0	0	0	0
ST3GAL4	black	13.1938	148.76	1	335.25	0.14286	8	0.46346	0.24634	58.373	9	3	3.20839	4652
SERGEF	black	2.50082	0	1	256.75	0	1	0	0.19708	9.022	1	1	2.44148	0
ARHGEF19	black	12.7419	4.8172	1	282.45	0	2	0	0.19708	15.398	2	1	2.74667	152
CCDC163P	black	6.06071	4.68257	1	280.95	0	2	0	0.19708	15.708	2	1	2.71851	208
S1PR2	black	10.6202	691.899	2	356.333	0.01515	12	0.30779	0.24634	81.433	12	2	3.35816	17520
LOC401320	black	3.39946	5.80168	1	280.367	0	2	0	0.19708	14.379	2	1	2.71739	146
ADCY8	black	6.22651	142.826	1	329.167	0.07143	8	0.30779	0.24634	61.671	8	2	3.16334	3308
CST2	black	9.03964	50.8655	1	299.667	0	4	0	0.24634	27.629	4	1	2.89532	1280
SGTA	black	2.18319	0	1	258.333	0	1	0	0.19708	12.376	1	1	2.455	0
FCHO1	black	6.91329	111.594	1	322.833	0	6	0	0.24634	48.899	6	1	3.10366	3512
HNRNPF	black	15.5806	7.66952	1	280.983	0	2	0	0.19708	17.286	2	1	2.7095	270
HILS1	black	7.79911	96.878	1	328.667	0.33333	7	0.56839	0.24634	49.214	9	4	3.15658	2770
SEC24B-AS1	black	4.00158	24.8717	1	291.783	0	3	0	0.19708	20.346	3	1	2.84126	616
GRAP	black	8.83553	46.4588	1	320	0.3	5	0.46346	0.24634	37.34	6	3	3.09465	1556
TOMM40	black	16.7705	24.7701	1	297.25	0.16667	4	0.30779	0.24634	26.111	4	2	2.88969	532
CNTN1	black	1.24165	0	0	0	0	0	0	0	1	0	0	0	0
C22orf34	black	3.12988	0	1	268.217	0	1	0	0.19708	12.894	1	1	2.56986	0
HIF3A	black	16.5961	135.68	1	318.333	0.14286	7	0.46346	0.24634	42.25	8	3	3.06762	2934
CCR10	black	12.6203	127.426	1	322.333	0.26667	6	0.46346	0.24634	48.743	7	3	3.08789	3994
USP5	black	5.68701	0	1	257.033	0	1	0	0.19708	7.95	1	1	2.44486	0
SHISA4	black	9.31384	52.7857	1	305.25	0	4	0	0.24634	33.179	4	1	2.95163	1520
KLHL25	black	2.26515	0	1	264.583	0	1	0	0.19708	11.75	1	1	2.53157	0
WAS	black	6.59158	27.4896	1	290.167	0	3	0	0.24634	20.064	3	1	2.80072	674
RP11-504A18.1	black	1.44662	0	0	0	0	0	0	0	1	0	0	0	0
BRSK1	black	11.6527	93.278	1	324.25	0.06667	6	0.30779	0.24634	48.868	6	2	3.12843	2740
DMWD	black	3.71145	23.0923	1	292.25	0	3	0	0.24634	24.929	3	1	2.84014	562
LOC102724967	black	6.15508	93.5115	1	322	0.13333	6	0.30779	0.24634	48.276	6	2	3.10591	2828
RP3-507I15.2	black	1.46697	0	1	255.667	0	1	0	0.19708	8.805	1	1	2.42684	0
MIR622	black	2.75165	6.20207	1	280.033	0	2	0	0.19708	21.775	2	1	2.705	258
MIIP	black	10.9056	247.052	1	333	0.02778	9	0.30779	0.24634	61.383	9	2	3.18699	6558
FCER2	black	3.92988	79.8278	1	316.917	0.1	5	0.30779	0.24634	44.255	5	2	3.05073	2932
TLE6	black	12.0231	494.26	2	354.583	0.03846	13	0.30779	0.24634	84.366	13	2	3.34015	13206
CD300C	black	2.75185	0	0	0	0	0	0	0	1	0	0	0	0
TEX11	black	19.0101	46.9222	1	307	0	5	0	0.24634	37.363	5	1	2.96627	1608
LINGO1	black	8.8967	148.996	1	322.417	0	6	0	0.24634	44.707	6	1	3.10816	4006
DAPK2	black	3.77936	37.6392	1	296.167	0	4	0	0.24634	26.489	4	1	2.87843	770
PHF1	black	8.1891	5.62608	1	280.517	0	2	0	0.19708	12.807	2	1	2.72527	102
DNASE1L2	black	5.72149	145.962	1	330.583	0.04762	7	0.30779	0.24634	49.977	7	2	3.17685	3970
RP11-654A16.3	black	4.05024	15.7246	1	284.45	0	3	0	0.19708	21.915	3	1	2.75568	306
RASIP1	black	5.6782	0	1	257.3	0	1	0	0.19708	9.626	1	1	2.44486	0
SSTR2	black	7.89937	168.777	1	321.667	0.07143	8	0.30779	0.24634	49.366	8	2	3.09465	3464
PRTN3	black	5.05495	7.19404	1	274.6	0	2	0	0.19708	14.996	2	1	2.64644	140
SLC35F3	black	1.39703	0	0	0	0	0	0	0	1	0	0	0	0
CXCR3	black	23.7564	331.216	1	346.5	0.4	11	0.76834	0.24634	70.182	16	7	3.28947	8422
RP11-796E2.4	black	8.74807	192.399	1	328.583	0.08333	9	0.46346	0.24634	53.815	10	3	3.1487	4462
GAS2L1	black	1.83198	0	0	0	0	0	0	0	1	0	0	0	0
GDF2	black	14.0928	156.423	1	327.083	0.03571	8	0.30779	0.24634	55.189	8	2	3.14082	4268
UCN	black	2.85599	0	1	268.7	0	1	0	0.19708	10.517	1	1	2.57662	0
NUDC	black	6.55424	18.7218	1	300.667	0.33333	3	0.30779	0.24634	25.084	3	2	2.90771	602
LSAMP-AS1	black	5.97992	10.3466	1	282.283	0	2	0	0.19708	14.453	2	1	2.72865	294
PRRT2	black	3.02718	52.7533	1	310.5	0	4	0	0.24634	29.43	4	1	3.00118	1800
AKR1E2	black	1.54052	22.7896	1	296.367	0	3	0	0.19708	24.904	3	1	2.86041	960
DOCK1	black	3.71142	295.683	1	339.417	0.02778	9	0.30779	0.24634	66.193	9	2	3.23654	8308
LOC101928399	black	4.01923	0	0	0	0	0	0	0	1	0	0	0	0
C6orf132	black	14.5183	432.71	2	346.917	0.04545	12	0.30779	0.24634	78.447	12	2	3.29172	9270
FAM109A	black	11.4815	19.9101	1	285.333	0	3	0	0.24634	26.382	3	1	2.75117	486
ZNF683	black	9.65876	299.994	1	337.25	0.13333	10	0.56839	0.24634	62.265	12	4	3.21627	6734
TNRC18	black	20.6411	444.103	1	350.417	0.07273	11	0.46346	0.24634	66.363	12	3	3.31199	12252
FOXB1	black	4.32379	6.24982	1	284.45	0	2	0	0.19708	23.443	2	1	2.74554	302
TEX33	black	3.8548	61.9845	1	306.75	0	4	0	0.24634	29.512	4	1	2.96627	1678
PIGQ	black	15.8101	105.727	1	313.417	0.06667	6	0.30779	0.24634	36.593	6	2	3.03496	1898
POLG	black	16.3797	12.7138	1	292.983	0	3	0	0.19708	23.716	3	1	2.84802	356
SLC12A9	black	20.2565	117.144	1	316.367	0	6	0	0.19708	40.518	6	1	3.06311	2566
SLC6A19	black	12.888	237.933	1	333.833	0.13889	9	0.46346	0.24634	62.099	12	3	3.19487	5538
RTN4RL1	black	3.40061	57.4868	1	310.117	0	4	0	0.19708	36.495	4	1	3.00681	1768
TBKBP1	black	7.72678	256.738	2	334.417	0.16667	9	0.56839	0.24634	60.904	11	4	3.20613	4974
MTA1	black	2.49292	0	0	0	0	0	0	0	1	0	0	0	0
KCTD17	black	16.3137	72.2981	1	319.083	0.1	5	0.30779	0.24634	38.183	5	2	3.06874	2730
NEBL-AS1	black	5.84155	43.7234	1	301.667	0	4	0	0.24634	32.177	4	1	2.90996	1448
PPM1J	black	9.65791	90.3438	1	319.25	0.13333	6	0.30779	0.24634	48.482	6	2	3.08113	2588
DMP1	black	2.24374	37.004	1	290.783	0	3	0	0.19708	24.148	3	1	2.80748	814
IGFN1	black	3.31577	17.9656	1	295.833	0	3	0	0.24634	23.664	3	1	2.86829	600
APBB1	black	8.10303	200.072	1	338.333	0	7	0	0.24634	54.505	7	1	3.22978	6582
AC006538.1	black	4.73519	140.344	1	329.333	0.04762	7	0.30779	0.24634	52.672	7	2	3.16447	4556
RAE1	black	10.6007	132.939	1	323.167	0.28571	7	0.56839	0.24634	49.94	9	4	3.10366	3598
LRRC71	black	3.61837	25.9313	1	291.667	0	3	0	0.24634	21.934	3	1	2.82775	660
BAIAP2L2	black	46.4427	1620.41	2	347.5	0.00308	26	0.30779	0.24634	92.469	26	2	3.27596	28016
IL17B	black	1.55178	0	0	0	0	0	0	0	1	0	0	0	0
GPR161	black	26.1961	696.452	1	352.167	0.06667	15	0.56839	0.24634	86.873	17	4	3.32213	15088
DMPK	black	4.14252	0	1	268.7	0	1	0	0.19708	10.597	1	1	2.57662	0
DAGLA	black	6.3827	4.45209	1	275.4	0	2	0	0.19708	13.484	2	1	2.65883	118
MYO7B	black	22.812	328.093	1	333.25	0.08889	10	0.46346	0.24634	68.019	11	3	3.18023	6244
B9D2	black	7.7379	88.6122	1	316	0	6	0	0.24634	44.966	6	1	3.05298	2532
SEMA3B	black	8.72757	78.5356	1	310.75	0.06667	6	0.30779	0.24634	34.806	6	2	3.01469	1444
VPRBP	black	14.1186	191.046	1	337.417	0	9	0	0.24634	64.43	9	1	3.21965	5822
B4GALT2	black	17.6357	370.712	1	341.5	0.46667	10	0.76834	0.24634	66.52	15	7	3.2433	10254
PRICKLE3	black	5.92084	37.3356	1	309.833	0.16667	4	0.30779	0.24634	36.064	4	2	2.99329	1274
AC005306.3	black	18.5826	332.775	1	322.583	0	10	0	0.24634	50.941	10	1	3.10929	5138
CELSR3	black	5.79716	208.508	1	336.5	0.11111	9	0.46346	0.24634	63.1	10	3	3.20388	5756
NDUFA4L2	black	14.5326	132.636	1	324.833	0.04762	7	0.30779	0.24634	47.657	7	2	3.12843	3330
AUP1	black	14.7013	0	1	265.317	0	1	0	0.19708	12.62	1	1	2.55072	0
CUL7	black	9.7699	39.4814	1	301.45	0.16667	4	0.30779	0.19708	26.634	4	2	2.92798	836
LOC100133039	black	3.58547	0	1	266	0	1	0	0.19708	13.101	1	1	2.54959	0
SMG5	black	5.01893	17.2398	1	286.167	0	3	0	0.24634	21.05	3	1	2.7782	402
LAD1	black	24.189	225.696	1	337.917	0.16667	9	0.56839	0.24634	65.632	11	4	3.22753	5800
NTRK1	black	10.0395	6.38598	1	294.2	1	3	0.46346	0.19708	27.743	4	3	2.85928	288
PVR	black	20.7595	396.243	1	344.25	0.07576	12	0.46346	0.24634	67.614	13	3	3.26807	8372
RANBP1	black	9.39572	212.088	1	338.333	0.10714	8	0.46346	0.24634	54.44	9	3	3.22978	5944
VSTM2L	black	8.17847	16.5136	1	294.833	0.33333	3	0.30779	0.24634	26.456	3	2	2.85816	468
SNAPC2	black	44.7241	1548.57	1	369.167	0.12319	24	0.58315	0.24634	97.978	34	8	3.42799	25262
SCT	black	3.3786	66.2771	1	313.583	0	5	0	0.24634	39.278	5	1	3.03046	1908
PCGF2	black	40.2546	1897.42	2	372.25	0.1087	24	0.8164	0.24634	110.243	30	8	3.446	31518
FOXC2	black	6.54431	127.997	1	327.167	0.47619	7	0.64826	0.24634	48.691	10	5	3.13519	3874
GABARAPL1	black	5.24457	4.96146	1	279.7	0	2	0	0.19708	20.185	2	1	2.70275	158
BEST1	black	26.2309	1217.18	3	374.417	0.07368	20	0.56839	0.24634	104.984	24	4	3.46965	27066
CTF1	black	25.4262	293.292	1	340.167	0	10	0	0.24634	63.744	10	1	3.23541	7398
SERINC2	black	31.7262	739.407	1	345.25	0.075	16	0.56839	0.24634	80.174	19	4	3.26807	11638
SLC6A18	black	2.13601	0	0	0	0	0	0	0	1	0	0	0	0
OGFR	black	20.5246	5.36111	1	295.333	0	2	0	0.24634	16.625	2	1	2.8818	202
ENTPD2	black	11.8546	147.241	1	317.5	0	7	0	0.24634	47.672	7	1	3.06311	3266
RADIL	black	5.61014	147.126	1	336.75	0.09524	7	0.30779	0.24634	61.984	7	2	3.21965	4962
SAA3P	black	14.4534	125.06	1	321.167	0.04762	7	0.30779	0.24634	44.472	7	2	3.09014	3254
COL9A1	black	6.42695	292.812	1	341.75	0.11111	9	0.46346	0.24634	67.89	10	3	3.25794	7364
AF198444	black	12.9946	81.8564	1	314.917	0	5	0	0.24634	36.128	5	1	3.03947	2624
KCNQ2	black	7.43859	0	1	259.467	0	1	0	0.19708	9.392	1	1	2.47639	0
IL17RE	black	14.5241	37.5505	1	297.583	0	4	0	0.24634	26.91	4	1	2.88406	908
ZNF793	black	27.2907	401.2	1	344.75	0.04545	12	0.46346	0.24634	73.031	13	3	3.27708	8080
CCDC97	black	14.8286	210.522	1	333.083	0	8	0	0.24634	55.428	8	1	3.18361	4806
PTGER3	black	1.99695	0	1	265.467	0	1	0	0.19708	8.656	1	1	2.54058	0
RP5-892K4.1	black	6.92007	170.982	1	343.667	0.14286	8	0.46346	0.24634	64.304	9	3	3.26807	6724
LOC100506457	black	10.8125	66.2227	1	305.917	0.3	5	0.46346	0.24634	35.944	6	3	2.96401	1342
OR7A10	black	4.06563	93.2912	1	315.75	0.06667	6	0.30779	0.24634	41.664	6	2	3.05298	2294
DVL2	black	9.45622	262.761	1	329.5	0.03571	8	0.30779	0.24634	51.437	8	2	3.16222	5386
SNPH	black	14.398	117.636	1	307.167	0.1	5	0.30779	0.24634	37.249	5	2	2.96964	2478
NLGN3	black	8.15218	84.9743	1	313.833	0	5	0	0.24634	43.71	5	1	3.01582	2706
AAAS	black	10.6095	0	1	261.083	0	1	0	0.19708	10.582	1	1	2.49328	0
DACT3	black	23.3083	275.906	1	337.583	0.29091	11	0.71324	0.24634	66.849	15	6	3.22528	5528
ZNF787	black	20.145	6.98868	1	276.617	0	2	0	0.19708	15.294	2	1	2.67797	112
UNC13D	black	9.2569	364.798	1	340.583	0.06667	10	0.46346	0.24634	68.91	11	3	3.24668	9000
PPP2R5B	black	9.1684	95.3443	1	319.75	0.2	6	0.46346	0.24634	43.829	7	3	3.08902	2274
STAC3	black	10.8021	58.3032	1	316.167	0	5	0	0.24634	39.957	5	1	3.06424	1572
ZNF710	black	10.6821	130.064	1	313	0.04762	7	0.30779	0.24634	38.302	7	2	3.01469	2566
TNFRSF13B	black	11.0922	26.3429	1	283.25	0.33333	3	0.30779	0.24634	19.796	3	2	2.73315	316
RP11-613M5.1	black	8.64966	148.993	1	322.917	0	6	0	0.24634	45.839	6	1	3.11492	3820
SLC38A10	black	31.4887	1042.33	2	358.25	0.11111	18	0.71324	0.24634	90.806	22	6	3.35704	18796
GGT7	black	28.4441	254.326	1	331.417	0.08889	10	0.46346	0.24634	61.761	11	3	3.1746	5020
GPR25	black	21.2113	1172.78	1	382.5	0.20526	20	0.83533	0.24634	116.22	28	9	3.52146	33974
FGF17	black	6.208	146.625	1	325.583	0.19048	7	0.46346	0.24634	55.581	8	3	3.12055	3936
AGBL5	black	21.1418	133.987	1	328.333	0	7	0	0.24634	52.373	7	1	3.16222	3966
MIR4296	black	4.24959	66.5997	1	319	0.1	5	0.30779	0.24634	37.745	5	2	3.08113	2220
C8orf74	black	15.0274	161.74	1	327.333	0.04762	7	0.30779	0.24634	53.226	7	2	3.1487	3728
NARFL	black	6.94063	280.982	1	337.583	0	10	0	0.24634	68.786	10	1	3.2219	7662
TRPM5	black	14.5694	702.465	1	361.583	0.12088	14	0.64826	0.24634	93.918	19	5	3.38407	18046
FOLR3	black	10.9269	250.164	1	352	0.08333	9	0.46346	0.24634	74.391	10	3	3.33339	8720
GSTK1	black	15.4652	29.2265	1	303.667	0.16667	4	0.30779	0.24634	31.884	4	2	2.946	928
FENDRR	black	6.61928	10.1337	1	287.95	0	3	0	0.19708	25.939	3	1	2.81311	182
PODXL2	black	11.1394	151.624	1	320.667	0.04762	7	0.30779	0.24634	47.526	7	2	3.09577	3424
TRIM17	black	18.7058	611.193	1	356.083	0.10476	15	0.56839	0.24634	86.292	18	4	3.35366	13856
ZBTB17	black	10.456	124.379	1	330.833	0.04762	7	0.30779	0.24634	49.26	7	2	3.18474	3408
SLC8B1	black	6.58915	18.394	1	293.45	0.33333	3	0.30779	0.19708	27.272	3	2	2.85478	476
KCNIP2	black	4.67629	0	1	258.333	0	1	0	0.19708	8.276	1	1	2.455	0
LOC100506446	black	15.1282	559.968	1	352.917	0.17582	14	0.64826	0.24634	87.445	19	5	3.31537	14224
VAV2	black	5.80037	185.843	1	331.417	0	7	0	0.24634	55.182	7	1	3.18361	5560
U2AF2	black	4.95009	50.0463	1	312.25	0.16667	4	0.30779	0.24634	37.154	4	2	3.01019	1870
HEBP1	black	6.67544	22.7354	1	293.083	0.33333	3	0.30779	0.24634	25.38	3	2	2.83563	474
CAPN11	black	3.61734	30.685	1	316.5	0.16667	4	0.30779	0.24634	38.404	4	2	3.07438	976
NAPSA	black	16.3755	20.8959	1	255.967	0	2	0	0.19708	10.493	2	1	2.42234	146
LINC00608	black	20.9928	569.46	1	353.833	0	13	0	0.24634	78.174	13	1	3.33564	14282
DNAJB12	black	6.69684	140.206	1	321.417	0.28571	7	0.56839	0.24634	42.511	9	4	3.09802	2820
GTF3C2	black	4.77924	58.3644	1	310	0.1	5	0.30779	0.24634	36.551	5	2	2.99104	1810
DRD4	black	7.19313	176.838	1	334.25	0.10714	8	0.46346	0.24634	54.165	9	3	3.20501	5164
DCTN2	black	4.57793	92.32	1	321.25	0.1	5	0.30779	0.24634	46.974	5	2	3.08676	3294
NFKBIL1	black	10.1703	35.1897	1	301.033	0.16667	4	0.30779	0.19708	31.824	4	2	2.9032	1030
CCDC63	black	4.40278	21.1214	1	290.583	0.33333	3	0.30779	0.24634	25.894	3	2	2.80072	518
WNK2	black	8.96272	200.733	1	328.75	0	9	0	0.24634	55.341	9	1	3.15095	4648
APOA4	black	4.01525	29.8728	1	293.417	0.16667	4	0.30779	0.24634	28.329	4	2	2.8255	908
NKX6-1	black	5.91952	115.664	1	320.5	0.14286	7	0.46346	0.24634	44.317	8	3	3.09239	2488
LRRN2	black	3.90596	68.86	1	311.667	0.1	5	0.30779	0.24634	36.957	5	2	3.01356	1692
FOXO4	black	33.4016	808.266	1	344.583	0.11029	17	0.66569	0.24634	76.036	21	6	3.26469	12938
MIOX	black	5.13031	0	1	263.083	0	1	0	0.24634	13.818	1	1	2.50792	0
ZNF653	black	28.9683	109.186	1	311.667	0	7	0	0.24634	41.543	7	1	3.0282	1914
ICAM5	black	18.8589	68.3083	1	310.5	0.1	5	0.30779	0.24634	39.924	5	2	3.01019	1752
MGAT2	black	9.21864	94.4147	1	307.333	0	5	0	0.24634	33.093	5	1	2.97978	1628
LINC00925	black	7.92637	8.47325	1	273.017	0	2	0	0.19708	14.282	2	1	2.61829	240
ODF3B	black	53.8817	1957.2	7	356.75	0.00362	24	0.30779	0.24634	90.478	24	2	3.33902	29544
TMEM238	black	12.6919	0	0	0	0	0	0	0	1	0	0	0	0
GATA3-AS1	black	3.19372	45.0099	1	312.5	0	4	0	0.24634	41.536	4	1	3.00455	1888
SPTSSB	black	5.34576	22.8943	1	291.333	0	3	0	0.24634	24.612	3	1	2.82888	474
LOC146880	black	46.2521	2446.47	4	355.417	0.01058	28	0.46346	0.24634	94.621	29	3	3.32213	35974
RP5-1061H20.3	black	8.29214	257.762	1	338.5	0	9	0	0.24634	64.28	9	1	3.23091	7642
MSI1	black	12.4494	11.5086	1	294.917	0.33333	3	0.30779	0.24634	25.205	3	2	2.8559	458
MBTPS1	black	26.5291	165.312	1	317.75	0	7	0	0.24634	41.717	7	1	3.0755	3100
LOC100996246	black	21.8578	337.732	1	336.083	0.12727	11	0.56839	0.24634	68.767	13	4	3.20276	6748
MAST1	black	11.5141	88.3259	1	321.25	0.13333	6	0.30779	0.24634	47.711	6	2	3.08902	2530
TLDC2	black	5.20852	9.71789	1	278.45	0	2	0	0.19708	16.372	2	1	2.6836	316
ZSWIM4	black	19.3954	274.938	1	338.833	0.13333	10	0.56839	0.24634	62.386	12	4	3.23879	5336
ATP5SL	black	14.0208	289.55	1	337.333	0.18182	11	0.64826	0.24634	65.057	14	5	3.21627	5832
SLC39A8	black	63.9995	1827.01	1	361.417	0.03704	28	0.64826	0.24634	103.444	33	5	3.36379	30568
SCN2B	black	21.2279	403.552	1	351	0.05455	11	0.30779	0.24634	77.143	11	2	3.32551	10752
MGAM	black	4.97119	18.7593	1	290.25	0.33333	3	0.30779	0.24634	24.189	3	2	2.79847	588
LTA	black	7.24702	233.05	1	332.583	0.14286	8	0.46346	0.24634	51.54	9	3	3.18023	4720
BAD	black	14.9769	290.662	1	334.25	0.08333	9	0.46346	0.24634	54.671	10	3	3.20276	5814
MYO7A	black	6.4484	34.6883	1	311.083	0.2	5	0.30779	0.24634	33.774	5	2	3.00906	1134
INS	black	7.8524	26.2125	1	303.917	0.16667	4	0.30779	0.24634	29.886	4	2	2.96739	532
BCAS1	black	7.04133	167.143	1	329.25	0.07143	8	0.30779	0.24634	60.028	8	2	3.16222	4068
NCS1	black	18.623	353.095	1	333.167	0.01818	11	0.30779	0.24634	55.809	11	2	3.19262	6230
LOC100131170	black	15.1475	182.69	1	321.417	0.10714	8	0.46346	0.24634	50.118	9	3	3.09577	3652
ADRA2C	black	10.3009	581.692	1	361	0.12821	13	0.64826	0.24634	85.751	16	5	3.38857	16154
ABCB8	black	9.73459	261.843	1	332.833	0	9	0	0.24634	57.03	9	1	3.19149	5580
RP11-4M23.7	black	43.3443	2091.12	2	366.917	0.14815	27	0.81447	0.24634	105.998	37	11	3.40096	31286
ROM1	black	20.6013	577.879	2	351.667	0.06667	15	0.56839	0.24634	85.659	17	4	3.31762	13512
NEK10	black	8.67227	237.633	1	327.5	0.02778	9	0.30779	0.24634	59.175	9	2	3.13857	5142
DUSP9	black	8.68862	428.53	1	347	0.01515	12	0.30779	0.24634	73.936	12	2	3.28384	10524
TAOK2	black	29.9524	675.874	1	340.333	0.06593	14	0.2842	0.24634	76.072	17	4	3.23429	10872
GHSR	black	10.2685	48.758	1	307.75	0	5	0	0.24634	37.421	5	1	2.98991	1178
CLDN9	black	4.5261	231.786	1	341.5	0	8	0	0.24634	64.815	8	1	3.24442	8694
PHGR1	black	8.85898	42.3345	1	300.533	0	4	0	0.19708	31.633	4	1	2.90771	988
RNF167	black	23.5174	109.893	1	310.75	0	6	0	0.24634	36.315	6	1	3.01131	2268
RP11-998D10.7	black	27.2856	342.514	2	339.083	0.15556	10	0.56839	0.24634	67.797	14	4	3.23091	7444
CABP2	black	9.13217	209.46	2	338.417	0.16667	9	0.56839	0.24634	63.494	11	4	3.23429	6038
SLC19A1	black	6.38376	0	1	257.15	0	1	0	0.19708	9.002	1	1	2.44937	0
RP1-199J3.7	black	25.4146	179.451	1	330.25	0	8	0	0.24634	52.319	8	1	3.17122	4994
FAM110D	black	17.5637	23.3899	1	294.533	0	3	0	0.19708	26.719	3	1	2.83901	852
PCDH1	black	23.7452	492.077	1	363.083	0.46154	13	0.85919	0.24634	85.792	20	9	3.40546	15280
C19orf81	black	18.8693	512.34	1	346	0.14103	13	0.64826	0.24634	74.833	16	5	3.28384	9150
EFCAB14	black	7.38961	124.833	1	322.75	0	6	0	0.24634	51.371	6	1	3.10816	3918
SSC5D	black	25.9233	168.13	1	331	0.03571	8	0.30779	0.24634	54.892	8	2	3.18361	3852
OPRD1	black	11.0607	212.37	1	333.167	0.10714	8	0.46346	0.24634	60.73	9	3	3.18924	5346
BCAS4	black	11.0752	47.7672	1	303.783	0	4	0	0.19708	35.926	4	1	2.94712	1340
KCNC3	black	36.2653	1254.6	1	373.083	0.22944	22	0.86537	0.24634	110.306	31	11	3.45614	26582
GSC	black	4.911	67.1713	1	327.25	0	5	0	0.24634	46.736	5	1	3.14082	2956
LOC285095	black	6.77823	5.72782	1	256.35	0	2	0	0.19708	9.896	2	1	2.42572	76
GS1-124K5.9	black	3.19603	7.68669	1	279.2	0	2	0	0.19708	19.575	2	1	2.6836	198
CTD-2547L24.4	black	5.14875	132.437	1	325.25	0	6	0	0.24634	53.212	6	1	3.13294	3912
UBIAD1	black	21.2847	223.647	1	338.667	0.33333	10	0.71324	0.24634	68.459	14	6	3.23091	5540
PICK1	black	14.0305	234.824	1	328.083	0	8	0	0.24634	51.074	8	1	3.14983	5386
RSPH6A	black	7.82397	6.31301	1	273.883	0	2	0	0.19708	16.666	2	1	2.63856	206
BAHCC1	black	5.77182	37.5604	1	296.867	0	4	0	0.19708	30.346	4	1	2.87167	958
RTEL1	black	14.228	126.392	1	320.083	0.28571	7	0.56839	0.24634	47.821	9	4	3.06537	3238
NT5M	black	9.7545	187.964	1	333.917	0	8	0	0.24634	54.35	8	1	3.196	4814
DMRTA1	black	7.71316	167.326	1	333.333	0.04762	7	0.30779	0.24634	61.899	7	2	3.19375	5550
LOC101060400	black	21.9479	114.63	1	311.75	0.14286	7	0.46346	0.24634	39.683	8	3	3.01582	1968
KCNH6	black	6.2978	196.535	1	337.75	0.14286	8	0.46346	0.24634	66.58	9	3	3.21177	7598
AES	black	19.9079	170.834	1	331.75	0	7	0	0.24634	55.891	7	1	3.18136	5010
FGF11	black	15.4178	223.007	1	344.917	0.11111	10	0.46346	0.24634	71.516	11	3	3.27483	6524
ARMC9	black	34.9704	1037.6	1	344.75	0.05848	19	0.56839	0.24634	73.739	22	4	3.26582	15568
RP11-357G3.1	black	9.45955	7.36039	1	278.367	0	2	0	0.19708	15.709	2	1	2.68473	236
PLEKHG5	black	50.0555	785.046	4	333.5	0	21	0	0.24634	78.705	21	1	3.18474	14886
LTK	black	19.0012	80.9978	1	310.25	0	6	0	0.24634	43.801	6	1	3.00568	2090
ADAMTS10	black	55.6083	4132.61	6	374.917	0.03272	38	0.52483	0.24634	117.656	47	8	3.43474	60648
CPNE9	black	19.7949	223.244	1	331.167	0.03571	8	0.30779	0.24634	57.463	8	2	3.17798	5006
MRPL55	black	7.29868	138.884	1	323	0	5	0	0.24634	46.711	5	1	3.11492	4022
CDC42EP4	black	19.6076	611.671	1	358.75	0.12381	15	0.64826	0.24634	89.545	19	5	3.36605	14602
CHST8	black	13.7394	646.748	2	353.25	0.30833	16	0.85919	0.24634	87.27	25	9	3.32776	11660
HOXA11-AS	black	6.90255	72.2442	1	321.167	0	5	0	0.24634	43.538	5	1	3.09465	2276
LOC101928424	black	5.37526	86.3623	1	309.083	0	5	0	0.24634	37.487	5	1	2.97527	2770
FNDC8	black	14.2189	100.787	1	320.833	0.14286	7	0.46346	0.24634	50.065	8	3	3.10028	2142
LELP1	black	7.9976	217.563	1	334.333	0.08889	10	0.30779	0.24634	62.274	10	2	3.19938	5398
ZNF219	black	7.75835	188.047	1	326	0.14286	8	0.46346	0.24634	55.182	9	3	3.13744	3844
MAPK12	black	15.3499	205.457	1	341.583	0.19444	9	0.56839	0.24634	66.753	11	4	3.25005	6160
PPY2	black	4.21015	105.885	1	323.083	0.14286	7	0.46346	0.24634	47.625	8	3	3.11041	3050
INTS1	black	7.03277	129.597	1	330.75	0.06667	6	0.30779	0.24634	52.529	6	2	3.18023	4124
YBX1	black	55.5236	3941.38	2	373.583	0.03492	36	0.62199	0.24634	119.632	43	7	3.42911	58986
RPL7	black	21.216	197.397	1	327.083	0.13333	10	0.56839	0.24634	59.146	12	4	3.14532	3816
SDHB	black	16.9006	12.5061	1	277.567	0	2	0	0.19708	15.194	2	1	2.6836	256
ANKS3	black	12.4536	85.4118	1	318.5	0	5	0	0.24634	43.575	5	1	3.071	3004
CDRT15L2	black	18.0062	766.454	1	352.5	0.05714	15	0.56839	0.24634	80.896	17	4	3.3165	14148
GS1-164F24.1	black	10.7495	66.5251	1	307	0	4	0	0.24634	32.041	4	1	2.96852	1882
C6orf223	black	14.0166	279.455	1	337.667	0.08889	10	0.46346	0.24634	65.541	11	3	3.21852	6980
A1BG-AS1	black	27.081	236.756	1	331.25	0.02222	10	0.30779	0.24634	56.472	10	2	3.17348	5056
TRDMT1	black	15.8193	340.846	1	345.083	0.24444	10	0.64826	0.24634	73.732	13	5	3.2737	9448
TCF15	black	35.4143	1574.48	1	356.833	0.0751	23	0.54881	0.24634	94.29	29	7	3.34015	24460
TMEM194B	black	7.25755	15.9278	1	291.9	0	3	0	0.19708	29.993	3	1	2.8255	488
EGFL7	black	11.0459	81.6584	1	299.567	0	5	0	0.19708	33.661	5	1	2.89982	1522
FOXD3-AS1	black	4.91918	48.8126	1	306.25	0	4	0	0.24634	30.627	4	1	2.96064	1412
NCKIPSD	black	22.0991	836.837	2	354.917	0.06667	16	0.56839	0.24634	83.31	18	4	3.33677	16856
RARB	black	33.52	1197.04	2	365.5	0.21637	19	0.78725	0.24634	96.076	28	8	3.40771	20130
CES1P1	black	24.3097	559.605	3	345.25	0.01282	13	0.30779	0.24634	69.034	13	2	3.28046	9848
ONECUT3	black	17.0406	517.257	1	335.167	0.01282	13	0.30779	0.24634	67.332	13	2	3.19487	8580
SCAF1	black	9.47726	188.153	1	317.25	0	7	0	0.24634	44.197	7	1	3.05411	3562
CTD-2587H24.10	black	9.92082	385.225	1	339.417	0.12727	11	0.56839	0.24634	65.779	13	4	3.22303	8844
GPR110	black	5.66111	96.9574	1	318.917	0.2	6	0.46346	0.24634	40.441	7	3	3.0755	2694
SEMA3D	black	6.96947	36.0691	1	307.333	0.16667	4	0.30779	0.24634	31.053	4	2	2.97978	1200
JMJD8	black	26.5012	5.52222	1	286.417	0	2	0	0.24634	19.285	2	1	2.78608	170
ZNF316	black	39.8012	1755.41	3	359.917	0.05238	21	0.64826	0.24634	89.467	24	5	3.36154	25820
LGI4	black	19.5331	61.4859	1	316.417	0	5	0	0.24634	35.547	5	1	3.06762	1828
LYPD5	black	11.4813	29.0361	1	288.783	0	3	0	0.19708	24.31	3	1	2.78946	770
LINC00544	black	9.35353	74.3189	1	306.667	0	5	0	0.24634	41.921	5	1	2.96514	1986
ZNF483	black	16.3042	118.815	1	327.333	0	6	0	0.24634	46.871	6	1	3.14307	3906
RP11-123K19.2	black	8.09904	81.6783	1	313.033	0	5	0	0.19708	33.561	5	1	3.03158	1762
STK11	black	35.5702	1815.67	1	368.333	0.11667	25	0.73986	0.24634	115.159	33	9	3.41898	29624
FAM83E	black	23.3303	219.134	1	329.25	0.07143	8	0.30779	0.24634	58.538	8	2	3.15771	4812
ZFYVE20	black	10.83	398.399	1	341.25	0.07273	11	0.46346	0.24634	70.68	12	3	3.23091	10008
RP1-263J7.2	black	14.1707	96.0381	1	319.583	0.06667	6	0.30779	0.24634	39.278	6	2	3.08338	2114
FAM69B	black	15.3952	49.5195	1	317.75	0.3	5	0.46346	0.24634	44.076	6	3	3.06874	1758
KHDC3L	black	17.2204	164.174	1	322.5	0.07143	8	0.30779	0.24634	50.607	8	2	3.10478	3740
GRK1	black	30.6287	292.16	1	329.367	0.02222	10	0.30779	0.19708	55.248	10	2	3.16672	5044
PTPN5	black	5.85518	8.67741	1	259.267	0	2	0	0.19708	9.95	2	1	2.46626	108
TMEM129	black	33.8016	445.658	1	335.583	0.09091	11	0.30898	0.24634	56.726	13	3	3.20613	8088
PTBP1	black	12.2233	98.1007	1	323.5	0	6	0	0.24634	53.731	6	1	3.11154	3152
PSCA	black	13.5937	70.8469	1	305.167	0	5	0	0.24634	31.721	5	1	2.95163	1746
DSCAM	black	6.29221	49.3064	1	310	0	4	0	0.24634	29.827	4	1	3.00793	1682
PDIA2	black	43.9427	2099.39	1	358.917	0.02333	25	0.46346	0.24634	95.339	26	3	3.35253	30630
BIRC7	black	9.47527	65.6411	1	320.833	0.46667	6	0.56839	0.24634	51.186	8	4	3.09802	1948
DUSP15	black	20.6932	48.5568	1	303.667	0	4	0	0.24634	28.003	4	1	2.94712	792
ELMOD3	black	7.60852	252.111	1	343.25	0.16667	9	0.46346	0.24634	68.77	11	3	3.26469	7740
OSTM1-AS1	black	6.90749	129.466	1	329.75	0.14286	7	0.46346	0.24634	55.289	8	3	3.16447	4420
AC074212.6	black	20.8242	26.0674	1	293.25	0	4	0	0.24634	27.48	4	1	2.85027	530
TMEM25	black	7.85205	0	1	234.317	0	1	0	0.19708	4.772	1	1	2.14531	0
MRPS18C	black	6.91211	298.34	1	338.583	0.02222	10	0.30779	0.24634	65.976	10	2	3.22303	8440
TOR2A	black	5.60975	90.6539	1	315.333	0.06667	6	0.30779	0.24634	34.468	6	2	3.03609	2534
GCC1	black	14.0453	409.011	2	337.75	0.02222	10	0.30779	0.24634	72.584	10	2	3.2219	8442
AZIN2	black	15.8644	60.2978	1	310.667	0	5	0	0.24634	36.98	5	1	2.99329	1888
MYL6	black	15.5172	52.6624	1	286.567	0.16667	4	0.30779	0.19708	22.19	4	2	2.76131	516
MLLT1	black	14.8855	190.545	1	326.167	0.05556	9	0.30779	0.24634	50.883	9	2	3.14532	3470
LOC101929078	black	5.07444	84.5277	1	309.667	0	5	0	0.24634	42.895	5	1	2.99104	2020
ST3GAL2	black	34.1059	107.594	1	296.583	0	7	0	0.24634	32.934	7	1	2.89982	1784
CRX	black	20.6305	168.099	1	325.75	0	8	0	0.24634	47.744	8	1	3.13519	4080
FOXP3	black	40.1326	577.771	1	336.583	0	13	0	0.24634	62.629	13	1	3.21514	8570
OPRL1	black	8.29012	72.4345	1	322.25	0.06667	6	0.30779	0.24634	56.705	6	2	3.11492	2194
IGF2BP1	black	5.03528	0	1	251.133	0	1	0	0.19708	8.305	1	1	2.36941	0
SLC4A5	black	5.91475	132.659	1	326	0.14286	7	0.46346	0.24634	51.555	8	3	3.1273	3820
TTLL9	black	13.6899	244.615	1	335.333	0.27778	9	0.64826	0.24634	59.071	14	5	3.20726	5724
PRSS27	black	10.5802	69.1446	1	306.833	0	5	0	0.24634	36.403	5	1	2.97415	1670
RPS6KB2	black	12.6707	66.7638	1	315.083	0.1	5	0.30779	0.24634	39.531	5	2	3.04735	2056
ARPIN	black	11.9254	204.227	1	325.417	0.47619	7	0.64826	0.24634	50.141	10	5	3.11717	4542
ANKLE1	black	5.34471	13.5492	1	268.533	0	2	0	0.19708	12.949	2	1	2.57324	156
ADAMTS14	black	12.8402	1016.23	1	355.083	0.00833	16	0.30779	0.24634	91.643	16	2	3.33677	18516
KRT3	black	13.7515	137.817	1	321.75	0.03571	8	0.30779	0.24634	44.72	8	2	3.10028	3218
RP11-66N11.7	black	7.51156	131.001	1	321.583	0.14286	7	0.46346	0.24634	50.603	8	3	3.09352	2918
TMEM262	black	30.0515	1008.92	1	366.833	0.03268	18	0.46346	0.24634	97.689	19	3	3.41672	22336
DOHH	black	59.6945	4820.27	1	381.833	0.18051	43	0.77963	0.24634	129.296	68	23	3.46965	74380
ZBTB32	black	17.9293	292.786	1	346.083	0.22222	10	0.56839	0.24634	75.038	13	4	3.28834	8054
TMEM59L	black	22.7999	251.163	2	330.333	0.03571	8	0.30779	0.24634	52.501	8	2	3.1701	4846
TRABD	black	27.5436	604.425	1	351.5	0.10989	14	0.64826	0.24634	76.851	17	5	3.31988	12934
LTB4R	black	11.747	163.452	1	322.583	0	8	0	0.24634	56.634	8	1	3.10591	3598
MAPK8IP3	black	44.5935	1991.61	2	361.583	0.03385	26	0.47366	0.24634	104.225	30	4	3.36605	31278
FBXL19	black	12.8086	140.49	1	332.917	0.10714	8	0.30779	0.24634	55.034	8	2	3.19037	4166
GGN	black	9.86904	4.35999	1	271.917	0	2	0	0.24634	19.088	2	1	2.6104	136
LOC102724965	black	35.3193	1118.13	3	350.5	0.01307	18	0.30779	0.24634	83.422	18	2	3.30073	16246
SAMD14	black	13.2899	247.535	1	343.667	0.05556	9	0.30779	0.24634	64.013	9	2	3.26244	8304
AVP	black	8.78387	116.395	1	321.917	0.04762	7	0.30779	0.24634	48.428	7	2	3.10366	2518
AZU1	black	5.84528	19.6385	1	285.833	0	3	0	0.24634	21.519	3	1	2.76131	498
RP11-38L15.2	black	13.7887	347.835	1	335.333	0.02778	9	0.30779	0.24634	60.712	9	2	3.196	7752
MCHR2-AS1	black	21.6437	114.106	1	311.333	0	6	0	0.24634	39.649	6	1	3.00343	2836
HPS6	black	5.11107	0	1	245.883	0	1	0	0.19708	5.929	1	1	2.30634	0
SUN3	black	17.7033	367.614	1	347.417	0.18182	11	0.64826	0.24634	74.82	14	5	3.29285	9438
CACNA1B	black	16.8071	206.197	1	325.75	0.04762	7	0.30779	0.24634	51.25	7	2	3.12393	4342
B4GALNT4	black	9.4589	21.4199	1	290.833	0	3	0	0.24634	24.596	3	1	2.81874	524
RIMS4	black	13.9024	203.609	1	325.167	0.21429	8	0.56839	0.24634	55.34	10	4	3.10478	5126
PRKCG	black	14.6624	63.2359	1	308.25	0.1	5	0.30779	0.24634	39.607	5	2	2.97077	1550
RPLP1	black	19.8079	182.059	1	330	0.04762	7	0.30779	0.24634	50.013	7	2	3.16222	4362
NPAS1	black	5.50731	0	1	239.433	0	1	0	0.19708	5.735	1	1	2.21851	0
CADM4	black	32.437	507.048	2	342.417	0.0641	13	0.46346	0.24634	66.724	14	3	3.26132	9970
TIGD5	black	58.4901	2578.69	1	359.25	0.03448	30	0.61814	0.24634	102.808	34	6	3.34352	39374
TUSC5	black	35.8641	628.279	2	331.333	0.01905	15	0.30779	0.24634	62.526	15	2	3.17235	9114
MYF5	black	7.86714	82.1588	1	316.083	0.1	5	0.30779	0.24634	47.169	5	2	3.05185	2414
CCDC61	black	21.5103	377.506	1	339.5	0.05455	11	0.30779	0.24634	67.793	11	2	3.23204	8294
CEBPE	black	18.1474	115.33	1	335.083	0.19048	7	0.46346	0.24634	57.224	8	3	3.20163	4268
KRMP1	black	35.1756	529.942	2	339.083	0.03846	13	0.46346	0.24634	63.718	14	3	3.23767	8388
LOC101927499	black	5.27886	4.53222	1	281.75	0.33333	3	0.30779	0.24634	22.644	3	2	2.73428	106
REM1	black	9.18314	132.712	1	325.75	0.04762	7	0.30779	0.24634	52.521	7	2	3.13294	3982
PADI4	black	11.0528	25.6956	1	295	0	3	0	0.24634	25.957	3	1	2.8514	800
TNS4	black	8.65934	10.6029	1	273.317	0	2	0	0.19708	16.43	2	1	2.61829	342
ACY1	black	14.6689	327.176	1	338	0.04444	10	0.30779	0.24634	62.442	10	2	3.2219	7014
HPCAL4	black	18.3655	117.616	1	319.583	0.14286	7	0.46346	0.24634	44.419	8	3	3.07663	2650
CSPG4	black	8.98277	197.92	1	322.083	0	8	0	0.24634	48.365	8	1	3.09465	3970
OLAH	black	17.9692	310.032	1	340.917	0.02222	10	0.30779	0.24634	59.645	10	2	3.24668	7630
TRIM54	black	14.997	90.0696	1	316.667	0.13333	6	0.30779	0.24634	41.139	6	2	3.05298	2386
MIR146A	black	10.7863	45.9933	1	299.033	0	4	0	0.19708	29.209	4	1	2.89532	1020
IL23A	black	15.7512	0	1	259.467	0	1	0	0.19708	8.824	1	1	2.47752	0
PLEKHG4B	black	7.05233	11.4936	1	300.75	0.33333	3	0.30779	0.24634	25.755	3	2	2.91784	478
FMR1NB	black	5.44974	156.914	1	315.083	0	6	0	0.24634	42.661	6	1	3.0282	3578
TINCR	black	17.898	49.7568	1	308	0.16667	4	0.30779	0.24634	31.55	4	2	2.98541	1174
MGAT5B	black	29.2739	396.816	1	340.583	0.10606	12	0.46346	0.24634	64.337	14	3	3.23541	8504
PIK3R2	black	33.7968	664.533	1	339.833	0.075	16	0.51861	0.24634	74.003	19	5	3.23091	11012
CYMP	black	23.01	609.381	2	350.417	0.03846	13	0.46346	0.24634	75.654	14	3	3.30749	13264
UBE2J2	black	50.1827	5835.61	9	382.333	0.03171	41	0.5854	0.24634	121.801	50	7	3.47754	83266
MEF2D	black	22.3704	305.465	1	334.5	0.02222	10	0.30779	0.24634	63.669	10	2	3.196	6560
OR2H2	black	10.3508	247.6	2	326.75	0	7	0	0.24634	42.58	7	1	3.13631	4768
NYX	black	14.0216	401.275	1	336.833	0.05455	11	0.30779	0.24634	69.03	11	2	3.21402	7214
LOC101927248	black	11.9407	163.392	1	320.917	0	8	0	0.24634	49.179	8	1	3.08113	3466
LOC100507656	black	26.4407	452.206	1	344.917	0.31818	12	0.76834	0.24634	73.199	17	7	3.26807	10266
LOC283335	black	35.267	941.632	5	349.833	0.025	16	0.30779	0.24634	80.845	16	2	3.30861	16086
ME3	black	10.0576	180.89	1	329.333	0.10714	8	0.46346	0.24634	56.765	9	3	3.15433	5122
ZNF414	black	20.1506	156.164	1	326.417	0.02778	9	0.30779	0.24634	56.823	9	2	3.1442	3228
LOC102724975	black	21.97	217.937	1	329.5	0.03571	8	0.30779	0.24634	54.381	8	2	3.16447	5396
CCDC27	black	6.00836	93.8974	1	312.583	0.2	6	0.46346	0.24634	44.158	7	3	3.00455	2290
ALDH1A2	black	25.1485	334.014	1	330.583	0.0303	12	0.30779	0.24634	60.962	12	2	3.17122	5336
LOC101928378	black	61.2592	4609.21	1	387.917	0.02748	44	0.4082	0.24634	137.604	53	8	3.51132	75648
EVX1	black	10.9678	52.1682	1	298.333	0	4	0	0.24634	28.08	4	1	2.89307	1140
LOC100506236	black	6.95762	22.0535	1	296.583	0	3	0	0.24634	26.097	3	1	2.86491	788
R3HDM1	black	8.92136	98.3909	1	314.5	0	5	0	0.24634	39.25	5	1	3.0451	2558
SMOX	black	42.7377	1715.3	1	357.75	0.06522	24	0.57059	0.24634	93.612	30	6	3.34916	27938
MAG	black	5.65779	61.3111	1	316.917	0	5	0	0.24634	42.686	5	1	3.06649	2296
B3GNT1	black	13.364	24.3139	1	279.117	0	3	0	0.19708	22.224	3	1	2.6836	426
CLCN7	black	8.4851	12.9276	1	282.2	0.33333	3	0.30779	0.19708	23.648	3	2	2.72527	154
TBC1D21	black	6.22613	107.614	1	320.583	0	6	0	0.24634	45.456	6	1	3.09239	3046
PYGO1	black	12.6417	77.7415	1	320.917	0.06667	6	0.30779	0.24634	48.814	6	2	3.10028	2514
RP11-12M5.1	black	8.5295	33.6867	1	294	0	3	0	0.24634	24.647	3	1	2.84239	812
IRX1	black	22.8851	525.208	1	358.25	0.02564	13	0.30779	0.24634	88.517	13	2	3.3683	14572
GPC2	black	45.5524	1311	6	352.667	0.07609	24	0.54881	0.24634	95.286	31	7	3.31312	21822
DLL3	black	12.645	817.494	1	358.333	0.02198	14	0.30779	0.24634	80.467	14	2	3.36492	17828
PPP1R3F	black	13.8087	211.541	1	332.333	0	8	0	0.24634	60.982	8	1	3.18249	5714
IL5	black	10.7714	372.354	1	338.083	0.02778	9	0.30779	0.24634	63.05	9	2	3.22641	8312
NUDT7	black	10.5558	161.428	1	332	0.04762	7	0.30779	0.24634	54.952	7	2	3.18136	4974
JSRP1	black	41.7847	1382.37	3	350.333	0.03623	24	0.38039	0.24634	97.176	29	6	3.30073	21846
CHST13	black	41.6666	2656.25	10	379.583	0.11385	26	0.75809	0.24634	118.71	35	8	3.4933	46900
GABARAPL3	black	19.6591	513.909	1	347.25	0.04762	15	0.46346	0.24634	81.021	16	3	3.28496	10246
CDAN1	black	18.3516	191.609	1	330.75	0.07143	8	0.30779	0.24634	59.051	8	2	3.16897	5024
LOC401463	black	16.7207	199.262	1	320.75	0.03571	8	0.30779	0.24634	47.664	8	2	3.08564	4030
CLSTN3	black	24.1786	417.357	1	336	0.13333	10	0.56839	0.24634	55.35	12	4	3.21289	7210
C9orf37	black	28.8348	406.22	1	333.75	0.01818	11	0.30779	0.24634	62.583	11	2	3.19713	6946
GUSB	black	14.2295	266.649	1	339.417	0.05556	9	0.30779	0.24634	71.468	9	2	3.23316	7672
LTB4R2	black	62.1318	3472.76	1	377.833	0.12063	36	0.73175	0.24634	115.195	53	12	3.45952	50748
AVPR2	black	7.83263	103.173	1	305.983	0	5	0	0.19708	28.801	5	1	2.96627	1820
DOC2B	black	8.42964	74.0954	1	312.667	0.1	5	0.30779	0.24634	35.178	5	2	3.03271	1856
CDH15	black	21.1694	399.652	2	344.583	0.18182	11	0.64826	0.24634	71.011	14	5	3.27821	8056
LOC100130654	black	15.5479	67.4053	1	312.5	0	6	0	0.24634	44.627	6	1	3.02708	1612
LOC157860	black	57.7403	1756.63	1	348.167	0.01333	25	0.30898	0.24634	90.535	26	3	3.28271	31792
ORF1	black	18.5155	40.4876	1	289.167	0	4	0	0.24634	29.725	4	1	2.80072	778
C3orf22	black	9.36556	312.506	1	338.583	0	8	0	0.24634	59.806	8	1	3.22978	8946
TMEM151B	black	5.37828	5.632	1	257.567	0	2	0	0.19708	11.132	2	1	2.44937	52
RASGRP4	black	18.6358	242.808	1	326.667	0.03571	8	0.30779	0.24634	53.562	8	2	3.13294	5154
LOC101927550	black	7.26401	19.8004	1	286.083	0	3	0	0.24634	21.225	3	1	2.76018	548
NPHS1	black	29.9772	254.866	1	325.5	0.06667	10	0.46346	0.24634	50.885	11	3	3.14082	4306
SEMA6B	black	14.2704	118.317	1	318.25	0.06667	6	0.30779	0.24634	46.662	6	2	3.05298	3648
CASC15	black	52.866	4003.07	15	383.75	0.34403	34	0.92975	0.24634	124.004	63	23	3.50344	59936
ZCCHC3	black	14.9259	387.174	1	350.583	0.15152	12	0.56839	0.24634	76.607	15	4	3.30861	10648
U47924.29	black	7.24228	115.55	1	321.667	0.06667	6	0.30779	0.24634	46.512	6	2	3.09014	3474
KLK15	black	69.88	6590.93	12	380.167	0.04392	51	0.67697	0.24634	133.424	63	13	3.44375	118262
SRC	black	12.6085	69.7004	1	306.75	0	5	0	0.24634	38.562	5	1	2.97077	1518
GUCA2A	black	18.056	87.9311	1	315.667	0.06667	6	0.30779	0.24634	48.441	6	2	3.0451	2536
LOC645321	black	13.5634	52.7485	1	310.617	0	5	0	0.19708	36.05	5	1	3.01356	1578
FKBP3	black	19.9174	202.076	1	319.917	0.03571	8	0.30779	0.24634	52.859	8	2	3.06874	3964
AC008753.4	black	33.2185	1049.23	2	362.333	0.1634	18	0.76834	0.24634	95.247	25	7	3.39082	21264
PCDHB18	black	15.3146	32.4455	1	309.75	0.16667	4	0.30779	0.24634	35.921	4	2	3.01131	850
TCL6	black	14.4292	342.292	1	346	0	10	0	0.24634	69.295	10	1	3.28722	10126
LCN1	black	19.6595	76.9886	1	305.417	0.1	5	0.30779	0.24634	34.873	5	2	2.95726	1452
KLF16	black	49.4426	3391.6	1	369.667	0.02496	34	0.25931	0.24634	112.746	41	5	3.40659	51232
ADAM11	black	37.7919	2069.39	6	383.75	0.151	27	0.62053	0.24634	123.54	43	9	3.51695	38872
ERN2	black	10.8916	78.1428	1	305.083	0	5	0	0.24634	32.993	5	1	2.94036	2106
CRIP3	black	8.19715	0	1	229.683	0	1	0	0.19708	3.468	1	1	2.07661	0
TBL1Y	black	8.19714	44.1998	1	304.333	0.1	5	0.30779	0.24634	40.901	5	2	2.93248	1272
LSM14B	black	15.3677	124.188	1	309.167	0	6	0	0.24634	40.266	6	1	2.98203	2552
TMEM151A	black	63.0099	6005.23	10	389.75	0.29758	46	0.94939	0.24634	141.254	80	30	3.5192	89960
MYL7	black	26.9455	801.292	2	367.25	0.13971	17	0.71324	0.24634	97.222	22	6	3.42348	20600
RP11-95D17.1	black	10.0031	115.137	1	314.833	0.04762	7	0.30779	0.24634	45.312	7	2	3.0451	2458
HDAC10	black	21.6457	88.7639	1	318.083	0.28571	7	0.56839	0.24634	52.969	9	4	3.06987	1974
SCUBE1	black	61.8855	5534.92	8	391.167	0.3129	44	1.01901	0.24634	142.256	81	28	3.53497	79608
TECTA	black	7.20213	222.242	1	326.083	0	7	0	0.24634	53.123	7	1	3.13857	4948
LINC00475	black	56.432	4257.09	9	380.083	0.17409	39	1.03621	0.24634	126.569	58	17	3.4674	66130
DDX54	black	60.5489	4233.13	1	375.167	0.01754	39	0.45378	0.24634	112.644	46	5	3.43587	64008
LOC401913	black	16.8911	177.156	1	328.833	0.03571	8	0.30779	0.24634	55.572	8	2	3.14983	4768
LOC101928521	black	9.65634	0	1	272.517	1	2	0.30779	0.19708	18.729	2	2	2.61378	0
TCEB3B	black	6.3945	0	1	261.967	0	1	0	0.19708	11.394	1	1	2.5113	0
RP11-465B22.8	black	12.0462	78.9652	1	314.75	0.1	5	0.30779	0.24634	42.019	5	2	3.04847	2038
EFCAB13	black	16.5749	5.92246	1	268.15	0	2	0	0.19708	16.979	2	1	2.57324	100
NUDT22	black	15.745	369.184	1	343.667	0.06667	10	0.46346	0.24634	73.938	11	3	3.26582	9632
IL34	black	74.1324	6092.91	11	375.917	0.04858	39	0.69977	0.24634	121.508	51	8	3.44037	95306
TP73	black	9.87816	103.24	1	320.5	0.06667	6	0.30779	0.24634	44.431	6	2	3.09465	2730
SLC5A8	black	10.0253	366.17	1	339.917	0.05556	9	0.30779	0.24634	60.195	9	2	3.24105	8234
FOXE1	black	9.63687	63.6727	1	313.833	0	5	0	0.24634	40.502	5	1	3.02933	1702
E2F4	black	14.2743	158.83	1	324.333	0.03571	8	0.30779	0.24634	54.169	8	2	3.11942	3476
FAM212A	black	8.58163	6.28404	1	272.267	0	2	0	0.19708	15.962	2	1	2.61491	192
TBXA2R	black	8.6991	83.0689	1	319.417	0.13333	6	0.30779	0.24634	47.193	6	2	3.08226	2408
ARFGAP2	black	10.8966	50.7689	1	301.033	0	4	0	0.19708	29.884	4	1	2.92685	1088
MAPKAPK5-AS1	black	16.8327	388.475	1	349.917	0	11	0	0.24634	73.586	11	1	3.30411	11634
LOC101926934	black	20.2621	60.1681	1	322.583	0.06667	6	0.30779	0.24634	43.901	6	2	3.12393	1760
KLK1	black	25.1961	22.7925	1	286.917	0	3	0	0.24634	21.89	3	1	2.78158	478
C1orf158	black	5.114	0	1	264.417	0	1	0	0.19708	10.504	1	1	2.53495	0
ZNF646	black	47.9423	2762.43	1	363.833	0.02823	32	0.52304	0.24634	101.966	36	6	3.37506	43340
TONSL	black	35.8664	488.157	1	339.417	0.08791	14	0.56839	0.24634	74.954	16	4	3.23316	7900
ECE1	black	49.5892	2982.92	1	368.417	0.01609	30	0.47366	0.24634	99.257	32	4	3.40659	42960
IQCC	black	35.8332	1154.33	1	363.333	0.08095	21	0.64826	0.24634	96.803	26	5	3.39082	20972
SOX15	black	53.4238	2899.25	1	362.583	0.03831	32	0.62199	0.24634	107.371	40	7	3.36492	45926
CTB-25B13.12	black	15.1986	149.512	1	321.75	0	7	0	0.24634	46.623	7	1	3.09802	3454
GRIK1-AS1	black	6.58335	182.093	1	324	0.03571	8	0.30779	0.24634	51.286	8	2	3.11379	4226
NTN3	black	11.0746	113.969	1	322.083	0	6	0	0.24634	43.886	6	1	3.11717	2720
RETN	black	19.8565	196.161	1	331.083	0.03571	8	0.30779	0.24634	55.284	8	2	3.17348	5262
S100A7A	black	8.90167	88.7475	1	323.833	0.06667	6	0.30779	0.24634	44.383	6	2	3.11604	3032
LOC101927051	black	28.3848	448.433	1	353.75	0.35897	13	0.78725	0.24634	86.579	19	8	3.34015	10494
PPP2CB	black	11.7649	137.499	1	328	0.10714	8	0.46346	0.24634	54.865	9	3	3.14645	3602
PCDHB12	black	9.07965	111.799	1	320.083	0.2	6	0.46346	0.24634	45.974	7	3	3.08789	2606
KCNQ1DN	black	17.3879	341.223	1	331.333	0	9	0	0.24634	53.112	9	1	3.17573	6636
CECR5-AS1	black	7.74844	57.7077	1	310.533	0.1	5	0.30779	0.19708	42.852	5	2	2.99892	1886
SHANK1	black	7.70146	12.8065	1	285.333	0	2	0	0.24634	18.642	2	1	2.75117	522
NR5A1	black	7.42477	118.092	1	328.333	0.19048	7	0.46346	0.24634	54.803	8	3	3.15996	3470
TMPRSS6	black	6.6498	40.7818	1	309.917	0.16667	4	0.30779	0.24634	35.163	4	2	2.99217	1626
MMP25	black	12.5344	99.4981	1	313.75	0.2	6	0.46346	0.24634	44.679	9	3	3.02595	1868
MPL	black	11.3363	70.7238	1	303.283	0	5	0	0.19708	34.897	5	1	2.93023	1796
PITX1	black	10.5716	114.261	1	327.167	0.04762	7	0.30779	0.24634	52.311	7	2	3.1442	3300
ZNF574	black	24.487	274.906	2	336.583	0.05556	9	0.30779	0.24634	61.879	9	2	3.21852	5856
DEGS2	black	15.3678	30.6157	1	294.583	0	4	0	0.24634	27.989	4	1	2.84802	862
LOC101929609	black	9.42164	91.6431	1	307.167	0	6	0	0.24634	39.049	6	1	2.98203	1516
CELA2B	black	40.2052	1343.59	1	365.25	0.28571	22	0.84302	0.24634	100.83	35	13	3.40096	22534
LOC101928729	black	28.8862	628.555	1	358.583	0.10833	16	0.64826	0.24634	93.368	21	5	3.37055	14962
NAPA-AS1	black	14.6266	0	1	266.233	0	1	0	0.19708	14.228	1	1	2.56085	0
TMEM198	black	16.9418	182.137	1	323.417	0.04762	7	0.30779	0.24634	49.337	7	2	3.1014	4684
PCYT1B	black	8.95601	49.0227	1	294.083	0	4	0	0.24634	29.879	4	1	2.85816	832
GPR144	black	80.5542	6851.91	3	394.417	0.12471	51	0.77437	0.24634	141.436	79	21	3.5406	107356
TPPP	black	33.7263	437.462	1	344.667	0.0303	12	0.30779	0.24634	74.402	12	2	3.2737	8810
C3orf20	black	10.9934	268.27	1	330.333	0.03571	8	0.30779	0.24634	57.107	8	2	3.16897	5550
CUL9	black	8.655	19.8432	1	288.7	0	3	0	0.19708	19.74	3	1	2.7827	702
LOC100506472	black	53.1504	2879.28	1	367.333	0.07097	31	0.71599	0.24634	101.676	40	9	3.39983	43978
TRMT61A	black	33.305	589.917	5	345.583	0.10476	15	0.56839	0.24634	79.354	18	4	3.28384	10306
AL022341.3	black	5.64824	125.888	1	326.833	0	7	0	0.24634	49.864	7	1	3.1442	3554
TPSAB1	black	43.9381	1178.81	1	345.333	0.02597	22	0.2842	0.24634	89.076	24	4	3.26582	17914
SAP30L	black	70.2376	3881.49	3	369.083	0.03904	37	0.64146	0.24634	108.824	46	8	3.39871	61240
FKBP8	black	32.1313	535.119	1	341	0.05128	13	0.46346	0.24634	70.604	14	3	3.24555	8926
MAPK8IP2	black	39.629	836.604	1	345	0.01579	20	0.30779	0.24634	86.853	20	2	3.26469	13966
CCNJL	black	19.2125	259.824	1	324.667	0.02778	9	0.30779	0.24634	46.494	9	2	3.12505	4478
C2orf83	black	12.4974	429.791	3	335.833	0.02778	9	0.30779	0.24634	58.963	9	2	3.21064	8598
PCSK2	black	14.2895	64.2146	1	306	0.1	5	0.30779	0.24634	34.353	5	2	2.97077	1504
DNAJB8	black	28.2374	172.797	1	329.583	0.19444	9	0.56839	0.24634	60.688	11	4	3.16785	3534
MGAT3	black	20.2727	463.906	2	333.333	0.0641	13	0.46346	0.24634	67.053	14	3	3.18699	7154
SLC7A4	black	10.3837	15.6811	1	302.083	0.33333	3	0.30779	0.24634	27.933	3	2	2.92009	798
SPEF1	black	13.3002	228.646	1	342.167	0	9	0	0.24634	62.93	9	1	3.25231	7712
CEP83-AS1	black	18.9939	324.982	1	351.083	0.02222	10	0.30779	0.24634	68.63	10	2	3.31199	11032
MC1R	black	26.9719	99.1727	1	314.917	0	6	0	0.24634	38.658	6	1	3.04284	2104
SHANK2-AS3	black	8.23574	55.4081	1	305.083	0	4	0	0.24634	25.688	4	1	2.96289	1504
EXTL1	black	24.9199	294.491	1	336.5	0.10714	8	0.46346	0.24634	53.823	9	3	3.21402	6942
EVI5L	black	35.6715	478.676	1	336.667	0.0641	13	0.46346	0.24634	68.385	14	3	3.20951	8256
DLG4	black	58.154	4042.13	2	373.25	0.01961	34	0.2842	0.24634	111.438	38	4	3.43362	57696
KCNH3	black	16.3136	177.326	2	329.583	0.03571	8	0.30779	0.24634	54.676	8	2	3.16447	4552
IBSP	black	9.58931	39.9775	1	301.833	0	4	0	0.24634	35.047	4	1	2.91559	1200
RP11-203B7.1	black	8.97642	141.184	1	322.25	0	6	0	0.24634	47.317	6	1	3.10816	3500
ATXN2L	black	54.2301	3665.12	2	357.25	0.02083	33	0.38896	0.24634	98.394	37	5	3.32325	55660
FBRSL1	black	33.9132	153.559	1	312.167	0.05556	9	0.30779	0.24634	41.909	9	2	3.02595	2454
CRYGB	black	6.89207	52.5961	1	298.75	0	4	0	0.24634	27.828	4	1	2.8987	952
FABP2	black	38.0235	321.67	1	322.417	0.0303	12	0.30779	0.24634	60.137	12	2	3.10703	5326
SH2B1	black	17.0626	20.955	1	284.2	0	3	0	0.19708	21.013	3	1	2.73428	416
SLIT1	black	28.1992	246.246	1	332	0.02778	9	0.30779	0.24634	56.819	9	2	3.18361	4978
HAX1	black	18.0627	186.807	1	326.333	0.14286	8	0.46346	0.24634	53.467	9	3	3.14194	3518
CCDC19	black	19.5931	33.4188	1	313.75	0.16667	4	0.30779	0.24634	33.727	4	2	3.03947	1300
FAM181B	black	19.3158	264.872	1	335.333	0.02778	9	0.30779	0.24634	63.685	9	2	3.2005	6406
PCDHA10	black	36.036	1811.14	2	362.333	0.06	25	0.66569	0.24634	95.103	30	6	3.37618	26550
PDE1B	black	25.4875	82.182	1	316.083	0	6	0	0.24634	43.179	6	1	3.06649	2016
RP11-435O5.5	black	31.5563	289.187	2	333.25	0.12727	11	0.56839	0.24634	61.093	13	4	3.18136	5154
PYDC1	black	13.7272	319.983	1	346.5	0.38182	11	0.76834	0.24634	74.228	16	7	3.28609	8792
UNC13A	black	9.54794	259.684	2	334.5	0.03571	8	0.30779	0.24634	56.887	8	2	3.196	5732
SCNN1B	black	9.28959	145.863	1	319.333	0.04762	7	0.30779	0.24634	49.517	7	2	3.06311	4476
SLC22A6	black	29.6898	274.957	1	333.417	0.06667	10	0.30779	0.24634	53.949	10	2	3.19487	5414
LOC100131532	black	12.4436	81.4114	1	319.333	0	5	0	0.24634	37.833	5	1	3.08113	2600
LINC01348	black	35.3593	660.77	4	353.5	0.17582	14	0.71324	0.24634	79.785	18	6	3.34015	11120
TNP1	black	7.51879	77.5561	1	297.917	0	4	0	0.24634	28.405	4	1	2.8818	1642
LTBR	black	8.31322	39.9201	1	301.25	0	4	0	0.24634	32.391	4	1	2.94149	766
LOC100505666	black	15.7702	127.18	1	320.167	0.06667	6	0.30779	0.24634	46.111	6	2	3.08338	3310
LINC00658	black	6.43061	27.7949	1	289.783	0	3	0	0.19708	21.129	3	1	2.79397	886
CSF2	black	11.7379	28.5119	1	294.667	0	4	0	0.24634	25.329	4	1	2.88068	526
PACSIN1	black	10.6882	251.073	1	330.917	0.10714	8	0.46346	0.24634	54.321	9	3	3.1746	6382
AC025442.3	black	16.5313	272.828	1	339.083	0.02778	9	0.30779	0.24634	64.496	9	2	3.23541	7388
GNAT1	black	49.7934	3769.14	1	375	0.09748	35	0.81956	0.24634	112.594	47	12	3.4415	55202
CPLX3	black	21.7296	343.945	2	341.25	0.13333	10	0.56839	0.24634	65.307	12	4	3.25569	6896
SRRT	black	15.7183	73.2402	1	315.5	0.1	5	0.30779	0.24634	42.853	5	2	3.04847	1924
GFER	black	30.8682	718.872	1	357	0.125	16	0.66569	0.24634	80.373	20	6	3.35479	14644
LOC642980	black	11.4983	10.4799	1	280.85	0	2	0	0.19708	17.423	2	1	2.71851	186
DNAH9	black	11.6537	76.6713	1	310.083	0	5	0	0.24634	36.862	5	1	3.00568	2028
RSPO4	black	8.05206	28.3288	1	297.083	0	3	0	0.24634	24.265	3	1	2.86604	996
KCNC2	black	17.9418	221.895	1	337	0.02778	9	0.30779	0.24634	62.844	9	2	3.22303	5132
AURKAIP1	black	17.403	201.595	1	335.25	0.28571	7	0.56839	0.24634	59.422	9	4	3.20501	7130
C2CD4B	black	26.1842	175.5	1	321.367	0.02222	10	0.30779	0.19708	50.099	10	2	3.1014	3232
WBSCR16	black	9.73246	3.2021	1	294.333	0	2	0	0.24634	18.235	2	1	2.86829	138
AGPAT2	black	9.63576	124.48	1	324.583	0	6	0	0.24634	44.517	6	1	3.12055	3728
ACSS1	black	15.0605	288.652	1	335.25	0.02778	9	0.30779	0.24634	60.809	9	2	3.19825	7348
SLC18A3	black	18.3868	241.402	1	337.667	0.02778	9	0.30779	0.24634	62.343	9	2	3.22303	6690
HBM	black	12.0002	89.204	1	310.417	0	5	0	0.24634	37.208	5	1	3.00005	2142
LOC100129516	black	29.1069	459.925	3	341.667	0.14103	13	0.64826	0.24634	72.927	16	5	3.25231	8656
IFNW1	black	22.8721	149.163	1	316.667	0	7	0	0.24634	41.966	7	1	3.05073	2878
KLHDC8A	black	26.1447	34.4016	1	291.583	0	4	0	0.24634	24.435	4	1	2.84464	482
ELAVL3	black	69.4157	7268.82	3	390.917	0.07765	51	0.75287	0.24634	137.306	67	17	3.51582	109854
ST8SIA5	black	20.8841	154.772	1	311.417	0.04762	7	0.30779	0.24634	41.224	7	2	3.00118	2730
CTC-425F1.4	black	60.3916	3706.48	1	371.167	0.03876	43	0.62053	0.24634	128.445	54	9	3.40096	66170
2016-03-08	black	9.81927	39.2917	1	302.167	0.16667	4	0.30779	0.24634	35.366	4	2	2.90658	1394
CCDC40	black	17.6755	354.403	1	342.167	0.08889	10	0.46346	0.24634	64.635	11	3	3.2433	9958
ANKRD13B	black	15.2616	495.093	1	353.833	0.09091	12	0.56839	0.24634	80.744	14	4	3.33339	13430
CASC14	black	68.3548	7406.69	25	388.667	0.03571	56	0.65844	0.32846	148.149	73	10	3.49218	134656
LOC102724323	black	7.30348	18.524	1	278.533	0	3	0	0.19708	19.888	3	1	2.68022	434
CTU2	black	34.4604	1700.03	2	374.167	0.07609	24	0.58344	0.24634	109.336	31	5	3.4629	29450
MRPL12	black	13.0652	111.382	1	317.833	0	6	0	0.24634	43.142	6	1	3.05748	3530
ASMTL-AS1	black	24.5321	301.759	1	342.667	0.02222	10	0.30779	0.24634	68.026	10	2	3.26244	7498
LOC101927503	black	28.1355	237.373	1	329.083	0.07143	8	0.30779	0.24634	53.006	8	2	3.15095	5158
RBBP8NL	black	18.3759	236.673	1	321.333	0.03571	8	0.30779	0.24634	46.735	8	2	3.09239	3956
OTOP2	black	7.80691	75.6159	1	315.583	0.1	5	0.30779	0.24634	35.11	5	2	3.0496	2214
LINC00028	black	12.6092	68.0978	1	306.617	0	5	0	0.19708	34.316	5	1	2.96064	2042
SEPT5-GP1BB	black	57.549	2536.55	1	369.417	0.04828	30	0.61814	0.24634	107.291	37	6	3.41222	36404
APCDD1L	black	21.1071	46.2629	1	300.283	0	4	0	0.19708	34.831	4	1	2.89307	1410
PWWP2B	black	82.8794	6245.69	18	384.5	0.03793	47	0.5012	0.24634	136.757	61	9	3.47979	102558
LOC692247	black	26.2005	99.7897	1	311.417	0	6	0	0.24634	37.197	6	1	3.01919	1882
FGF18	black	33.7622	316.571	1	332.667	0.15556	10	0.56839	0.24634	60.415	12	4	3.18136	5872
RIN1	black	57.2489	5433.9	3	383.25	0.26984	36	0.88261	0.24634	118.048	56	22	3.49555	70860
RP11-272D12.1	black	22.2173	364.067	2	341.417	0.07273	11	0.46346	0.24634	71.806	12	3	3.25118	7538
TERT	black	9.42154	17.2585	1	290.45	0	3	0	0.19708	26.507	3	1	2.80973	582
LOC101929718	black	14.3272	27.6264	1	287.083	0	4	0	0.24634	24.815	4	1	2.77144	602
AP006216.10	black	10.4707	38.1328	1	305.917	0.16667	4	0.30779	0.24634	35.768	4	2	2.96064	1052
PITX3	black	28.8143	320.622	1	335	0.06667	10	0.46346	0.24634	61.076	11	3	3.19487	7194
TTC38	black	24.1929	334.026	1	350	0.23636	11	0.56839	0.24634	73.975	15	4	3.31537	9898
C19orf83	black	21.3206	286.469	1	327.083	0.02778	9	0.30779	0.24634	56.687	9	2	3.14307	5450
ZRANB2-AS1	black	8.94139	49.4299	1	313	0.2	5	0.30779	0.24634	41.9	5	2	3.03271	1388
ALOX15	black	13.6536	80.0683	1	314.667	0	5	0	0.24634	37.588	5	1	3.04622	2236
SPACA4	black	16.206	57.5879	1	288.833	0	4	0	0.24634	25.819	4	1	2.78608	956
SNX8	black	18.3142	25.2939	1	287.667	0	3	0	0.24634	24.522	3	1	2.77144	756
BUD31	black	28.8842	176.786	1	327.167	0.21429	8	0.46346	0.24634	49.891	10	3	3.14307	3576
ZNF76	black	11.1322	0	1	262.367	0	1	0	0.19708	8.28	1	1	2.50905	0
RING1	black	14.4053	65.2561	1	313.833	0.1	5	0.30779	0.24634	44.298	5	2	3.03271	2068
CRHR1	black	51.1731	2900.9	1	369.75	0.02419	32	0.46346	0.24634	113.655	36	3	3.41335	42938
ZNF205	black	12.3547	94.189	1	299.45	0.1	5	0.30779	0.19708	32.405	5	2	2.89532	1454
DPF1	black	13.2984	20.7246	1	284.283	0	3	0	0.19708	24.114	3	1	2.75117	418
GTPBP2	black	60.509	5058.87	2	385.333	0.06131	44	0.69569	0.24634	139.558	58	11	3.4933	86652
DLL4	black	13.3081	135.335	1	306.333	0.06667	6	0.30779	0.24634	41.274	6	2	2.95163	2660
LOC100630918	black	15.8921	246.655	1	333.25	0.03571	8	0.30779	0.24634	61.901	8	2	3.19037	6520
SPN	black	41.6939	1845.06	2	347.083	0.03896	22	0.56839	0.24634	81.539	25	4	3.27483	25984
RP1-170O19.17	black	7.76377	6.02402	1	272.95	0	2	0	0.19708	17.201	2	1	2.62842	184
TRIM8	black	86.4382	9226.83	8	400.667	0.15989	60	0.85877	0.24634	154.809	102	29	3.56087	144466
TAF1	black	19.0215	183.358	1	329	0.10714	8	0.46346	0.24634	54.191	9	3	3.16447	4128
HGC6.3	black	31.2239	183.707	2	292.333	0	5	0	0.24634	26.597	5	1	2.83225	2382
PSD	black	42.7208	1945.04	1	361	0.22487	28	0.83123	0.24634	100.684	47	15	3.35704	28686
NPPA	black	26.4804	51.5042	1	303.167	0	4	0	0.24634	31.696	4	1	2.93023	1502
HOXD11	black	11.6872	344.113	2	353.083	0.06667	10	0.30779	0.24634	76.283	10	2	3.33452	11100
SLC7A10	black	12.3819	217.891	1	331.917	0.02778	9	0.30779	0.24634	62.675	9	2	3.18586	4962
CFB	black	31.4685	333.309	2	320.25	0	11	0	0.24634	50.392	11	1	3.10028	5126
ADAMTSL5	black	11.777	110.518	1	320.25	0.47619	7	0.64826	0.24634	49.908	10	5	3.08226	2656
UBAP1L	black	25.0195	97.223	1	315.583	0.26667	6	0.46346	0.24634	44.253	7	3	3.05411	2268
PARP10	black	13.6946	200.924	1	322.25	0.06667	6	0.30779	0.24634	41.418	6	2	3.11041	3754
CEMP1	black	31.243	464.6	1	330.833	0.12088	14	0.64826	0.24634	70.481	17	5	3.16447	6662
GRASP	black	19.3379	4.07341	1	275.95	0	2	0	0.19708	19.976	2	1	2.66108	146
ABHD16A	black	54.9894	3460.69	4	363.25	0.02852	34	0.45378	0.24634	98.2	40	5	3.36379	51956
OSM	black	45.2887	2164.74	2	352.25	0.00923	26	0.30898	0.24634	97.383	27	3	3.30186	36384
GSK3A	black	38.3044	1827.05	2	342	0.00725	24	0.30779	0.24634	73.151	24	2	3.23541	28686
DKFZP434L187	black	27.4908	180.053	1	321	0.53571	8	0.71324	0.24634	50.899	12	6	3.08226	3714
OTOR	black	16.3818	38.9369	1	295.667	0	4	0	0.24634	28.352	4	1	2.86491	1062
MGC10814	black	31.0796	269.378	1	316.033	0.01818	11	0.30779	0.19708	47.876	11	2	3.05748	4108
C19orf68	black	67.4393	3875.6	12	370.583	0.02564	40	0.32413	0.24634	126.007	47	5	3.40208	64962
CDX2	black	27.6231	431.736	1	332.917	0.01818	11	0.30779	0.24634	68.715	11	2	3.18361	6904
EML2	black	51.1945	2893.02	5	363.833	0.02989	30	0.56839	0.24634	102.994	34	4	3.37843	41802
RP11-79P5.2	black	19.8068	342.508	1	347.75	0.03636	11	0.30779	0.24634	74.351	11	2	3.29172	9716
ZNF771	black	63.8038	4628.98	4	384.583	0.06951	41	0.76102	0.24634	132.283	53	12	3.49668	68712
SUV420H2	black	51.5721	4720.19	3	376.667	0.03414	38	0.5854	0.24634	122.734	46	7	3.44713	68858
PRX	black	11.7607	85.3224	1	316.333	0.13333	6	0.30779	0.24634	48.679	6	2	3.04284	2318
LHX1	black	11.0922	201.136	1	328.417	0.03571	8	0.30779	0.24634	49.065	8	2	3.14758	5400
ITPKB-IT1	black	11.3953	94.2518	1	319.833	0.13333	6	0.30779	0.24634	49.473	6	2	3.08902	2358
CLCN1	black	18.3744	123.265	1	316.333	0	7	0	0.24634	50.045	7	1	3.0451	2820
ESRRA	black	44.9336	1962.17	1	359.583	0.02462	26	0.46346	0.24634	103.708	29	3	3.35253	29230
HTR4	black	9.94579	173.726	1	317.417	0.06667	6	0.30779	0.24634	44.426	6	2	3.06649	3192
GDAP1L1	black	27.1218	360.633	1	333.083	0.05455	11	0.30898	0.24634	58.631	12	3	3.18812	6738
NOXO1	black	22.7744	129.106	1	315.417	0	7	0	0.24634	40.754	7	1	3.05861	2464
PDLIM7	black	59.8626	4669.03	3	378.5	0.14225	38	0.80954	0.24634	119.411	53	17	3.46177	67988
CT62	black	29.4047	170.53	1	319.5	0	9	0	0.24634	51.918	9	1	3.08789	2908
USHBP1	black	14.9318	322.783	2	334.417	0.11111	9	0.46346	0.24634	55.193	10	3	3.18924	7224
ALPI	black	15.9921	123.562	1	320.75	0.09524	7	0.30779	0.24634	49.683	7	2	3.08451	3216
SNTG1	black	18.213	112.151	1	308.25	0.06667	6	0.30779	0.24634	40.205	6	2	2.9764	1760
LOC100130370	black	30.624	501.421	1	349.167	0.20513	13	0.71324	0.24634	70.647	17	6	3.29848	10362
RANBP3	black	45.4446	2299.05	1	360.167	0.1133	29	0.65857	0.24634	102.705	39	12	3.35479	34850
IGF2-AS	black	14.5387	212.754	1	323.417	0	7	0	0.24634	46.914	7	1	3.1014	5302
RP1-118J21.25	black	26.5772	540.011	1	354.583	0.40659	14	0.85919	0.24634	80.18	23	9	3.33226	13650
AGER	black	12.748	85.0275	1	318.083	0	6	0	0.24634	47.254	6	1	3.06649	2662
WBSCR22	black	10.6001	28.91	1	284.067	0	3	0	0.19708	24.224	3	1	2.73203	678
ADCK4	black	19.9606	107.24	1	309.75	0	5	0	0.24634	35.827	5	1	2.99217	2428
DKKL1	black	28.6852	68.9626	1	304.917	0.1	5	0.30779	0.24634	31.781	5	2	2.94036	1496
PAX8	black	26.8631	224.085	1	307.533	0	7	0	0.19708	40.721	7	1	2.95951	3386
HCFC1	black	12.9122	34.7925	1	286.583	0	3	0	0.24634	22.028	3	1	2.76356	700
C11orf86	black	33.458	747.985	2	346.583	0.02614	18	0.30779	0.24634	82.617	18	2	3.28271	11852
PYGO2	black	12.4515	63.4888	1	301.5	0	4	0	0.24634	27.492	4	1	2.91221	1254
CRABP2	black	20.2036	186.78	1	333.75	0.03571	8	0.30779	0.24634	60.028	8	2	3.18812	5784
WWOX	black	34.0397	908.973	1	349.75	0.03268	18	0.46346	0.24634	80.292	19	3	3.30073	15136
KMT2B	black	34.491	683.789	1	349.917	0.04762	15	0.46346	0.24634	74.987	16	3	3.30636	11982
PERM1	black	44.5218	2884.13	2	360.833	0.07077	26	0.6123	0.24634	87.065	33	8	3.36154	40016
VRTN	black	47.6719	2803.57	1	370.583	0.13725	34	0.77114	0.24634	111.621	49	15	3.41335	43432
PNPLA2	black	73.1146	6349.87	3	377.25	0.03594	44	0.6123	0.24634	124.47	54	8	3.43925	96290
TRIM62	black	28.9638	386.073	1	329.167	0.07692	13	0.56839	0.24634	70.473	15	4	3.15658	6144
FAM83A	black	15.0087	73.7076	1	312.417	0.1	5	0.30779	0.24634	40.125	5	2	3.02032	1898
FUT5	black	15.8289	415.714	1	346.417	0.10909	11	0.56839	0.24634	70.692	13	4	3.28609	9986
NEU2	black	18.8475	15.9329	1	264.85	0	2	0	0.19708	14.728	2	1	2.52144	238
GJC2	black	34.7152	1574.12	2	348.5	0.21053	19	0.81146	0.24634	84.183	26	9	3.2906	21338
RPS28	black	13.9709	0	1	258.517	0	1	0	0.19708	10.006	1	1	2.46288	0
ADAM30	black	11.3899	12.4294	1	270.183	0	2	0	0.19708	16.068	2	1	2.59013	150
PRKD2	black	19.7378	326.479	1	336.083	0.18182	11	0.64826	0.24634	64.028	14	5	3.21064	6504
LOC101930421	black	15.6798	6.99705	1	268.85	0	2	0	0.19708	16.643	2	1	2.57099	212
ROBO4	black	36.2662	756.605	3	343.917	0.14286	14	0.64826	0.24634	77.045	18	5	3.26582	12658
LIN37	black	41.5506	1777.14	3	356	0.03333	25	0.47366	0.24634	95.173	29	4	3.33001	27306
KIAA1656	black	28.929	999.893	2	361	0.10294	17	0.64826	0.24634	90.595	21	5	3.37393	19720
VSX1	black	20.4429	160.765	1	333.417	0	7	0	0.24634	54.434	7	1	3.18812	5778
ZNF777	black	11.0249	0	1	261.583	0	1	0	0.19708	8.864	1	1	2.49554	0
RASL10B	black	56.1895	5207.79	26	378.75	0.0299	43	0.64146	0.24634	127.02	51	8	3.45163	86170
FMN2	black	61.2665	5184.15	4	374	0.0148	44	0.37893	0.24634	123.747	51	4	3.41447	87722
ZBTB7B	black	22.9378	259.903	1	320.417	0	7	0	0.24634	48.535	7	1	3.08564	4520
RNF151	black	38.6628	957.058	2	334.5	0.01471	17	0.30779	0.24634	62.761	17	2	3.19149	14164
PPP2R2C	black	12.8495	69.9031	1	301.533	0.1	5	0.30779	0.19708	31.257	5	2	2.93023	1312
PTCRA	black	21.9544	258.062	1	331.667	0.19444	9	0.56839	0.24634	61.2	11	4	3.1746	5910
GJA8	black	22.7672	115.844	1	324.667	0.09524	7	0.30779	0.24634	53.457	7	2	3.12505	3032
DCAF15	black	14.7853	229.164	1	314.25	0.04762	7	0.30779	0.24634	42.687	7	2	3.0282	3594
SLC6A20	black	26.9935	316.315	1	338.333	0.04444	10	0.30779	0.24634	60.865	10	2	3.22303	7384
PQBP1	black	27.1207	386.501	2	341.25	0.23636	11	0.64826	0.24634	68.673	15	5	3.24442	9130
SFTPC	black	80.0345	5855.91	2	386.25	0.02667	51	0.76373	0.24634	138.462	60	9	3.48429	95954
LINC00482	black	24.3519	94.4751	1	309	0	6	0	0.24634	44.058	6	1	2.99555	1938
DUX1	black	52.4005	2891.47	1	368.5	0.02823	32	0.57059	0.24634	106.548	36	6	3.40659	45912
FIBCD1	black	12.055	61.3745	1	326.5	0	5	0	0.24634	45.913	5	1	3.14645	2292
ARHGAP33	black	52.0721	3950.93	1	365.833	0.01098	41	0.47366	0.24634	115.245	44	4	3.36717	67198
NOX5	black	21.7914	58.968	1	304	0	4	0	0.24634	29.628	4	1	2.94487	1552
CCDC71	black	14.8266	38.0093	1	297.417	0	4	0	0.24634	30.038	4	1	2.86379	1222
ZFPM1	black	75.9584	7842.03	24	386	0.0152	59	0.2842	0.24634	145.281	71	4	3.46515	138628
SLC6A2	black	76.7968	8185.1	5	393.917	0.1629	52	0.89512	0.24634	140.196	81	25	3.53384	120552
RBAKDN	black	53.9567	4803.35	2	385.333	0.23718	40	0.96095	0.24634	132.786	62	22	3.50456	72214
APLN	black	16.3479	97.1857	1	300.833	0	5	0	0.24634	32.04	5	1	2.90996	1738
PTP4A3	black	58.2676	1722.97	2	348.667	0.02154	26	0.30898	0.24634	89.867	28	3	3.27708	25830
LOC730098	black	14.4874	0	1	257.933	0	1	0	0.19708	7.746	1	1	2.46063	0
CTD-2269F5.1	black	31.3485	1320.06	3	349	0.03333	21	0.47366	0.24634	85.192	23	4	3.29172	20400
ENOX2	black	38.4373	2191	4	355.833	0.02116	28	0.2842	0.24634	100.368	32	4	3.32776	34192
PSMD4	black	27.298	129.639	1	323	0.06667	6	0.30779	0.24634	45.091	6	2	3.10703	3572
RGS6	black	35.7755	536.861	2	328.833	0.03846	13	0.46346	0.24634	60.774	14	3	3.15996	8596
FUT7	black	51.3985	2310.9	1	364.5	0.04828	30	0.57059	0.24634	107.067	37	6	3.38407	35550
AC005523.3	black	33.9096	2399.56	6	361.167	0.05138	23	0.57059	0.24634	92.922	27	6	3.37393	35286
SNX22	black	20.6267	320.307	1	338.167	0.01818	11	0.30779	0.24634	68.14	11	2	3.22866	7028
BEND4	black	13.5136	10.1765	1	289.65	0	2	0	0.19708	18.499	2	1	2.80635	346
CHCHD5	black	40.4928	4383.13	13	395.667	0.20484	38	0.89789	0.24634	135.193	60	19	3.57438	68228
C21orf2	black	22.3236	68.2351	1	311.583	0.1	5	0.30779	0.24634	38.368	5	2	3.0237	1744
MAPRE3	black	68.4259	6664.5	3	393.333	0.29758	46	0.89792	0.24634	135.879	83	31	3.5451	95426
TPD52L3	black	64.1313	3996.02	13	370.75	0.01652	37	0.2842	0.24634	115.661	41	4	3.41109	64724
LOC100506142	black	19.4712	64.0572	1	294.833	0.1	5	0.30779	0.24634	26.508	5	2	2.85478	978
FUZ	black	42.1451	1772.22	1	355.917	0.07123	27	0.6123	0.24634	97.445	34	8	3.32663	26586
DUOXA2	black	52.4349	4489.78	5	373.167	0.10513	40	0.79117	0.24634	125.214	54	15	3.4201	70624
ADAMTS7	black	14.6661	108.955	1	318.833	0	6	0	0.24634	44.32	6	1	3.06311	3472
ZSWIM8	black	48.31	2550.92	1	359.917	0.05665	29	0.52483	0.24634	100.249	37	8	3.35253	38580
IL17C	black	11.3745	46.2082	1	311.667	0	4	0	0.24634	32.116	4	1	3.01356	1598
FAM3D	black	29.8116	542.901	2	339.417	0.11538	13	0.56839	0.24634	68.028	18	4	3.23429	9198
IGH	black	22.9479	423.362	2	352.75	0.03636	11	0.30779	0.24634	75.106	11	2	3.33001	11242
CAPS	black	71.917	4788.88	6	373.5	0.07207	37	0.67839	0.24634	119.178	49	10	3.42911	71398
UCP3	black	30.3225	125.659	1	327.083	0.07143	8	0.30779	0.24634	59.513	8	2	3.14983	3082
LA16c-380H5.4	black	64.7951	5018.18	3	377.917	0.03912	49	0.64479	0.24634	132.151	64	11	3.43249	87672
DLGAP3	black	18.1534	353.34	1	332.917	0.02222	10	0.30779	0.24634	58.089	10	2	3.17911	7082
HMX1	black	56.4582	3085.56	1	358.167	0.01136	33	0.37893	0.24634	99.565	35	4	3.33114	49954
ASIC4	black	23.4638	61.9525	1	308.283	0	4	0	0.19708	32.945	4	1	2.98203	1886
LOC100128644	black	41.6007	1134.06	7	345.167	0.01299	22	0.30898	0.24634	90.013	23	3	3.26357	18350
HAP1	black	19.1401	43.8059	1	297.25	0	4	0	0.24634	27.937	4	1	2.88856	846
LPIN3	black	15.5432	198.309	1	327.25	0.03571	8	0.30779	0.24634	51.104	8	2	3.13181	5054
RP11-783K16.13	black	27.072	116.406	1	325.5	0.28571	7	0.56839	0.24634	48.172	9	4	3.14194	2450
SEMA3F	black	47.812	3008.13	1	362.083	0.02419	32	0.58344	0.24634	94.885	35	5	3.35929	44334
A4GALT	black	30.9443	447.552	1	334.583	0.05495	14	0.46346	0.24634	72.268	15	3	3.19938	7068
RP11-847H18.2	black	18.2999	98.8271	1	321.25	0.26667	6	0.46346	0.24634	47.917	7	3	3.08902	2752
POLR2J2	black	21.9849	207.99	1	334.667	0.03571	8	0.30779	0.24634	58.346	8	2	3.19938	6240
MYOG	black	39.9265	1033.91	1	333	0.00654	18	0.30779	0.24634	67.294	18	2	3.18361	16138
C9orf172	black	63.0082	4829.94	13	386.333	0.04634	41	0.67062	0.24634	127.581	51	8	3.50794	67872
REXO1	black	32.5797	1790.47	4	372.583	0.14229	23	0.67062	0.24634	102.13	34	8	3.44826	31448
HHLA1	black	41.5527	1071.06	1	340.833	0.02899	24	0.28529	0.24634	88.784	29	6	3.22978	18784
CYP11B2	black	75.2975	5665.05	2	379.917	0.06569	54	0.85585	0.24634	142.656	76	14	3.43587	100840
NPFFR1	black	31.0393	330.03	1	338.583	0.10909	11	0.56839	0.24634	62.579	13	4	3.23654	6454
FKBP6	black	57.0292	2218.93	1	356.75	0.0127	36	0.46346	0.24634	111.67	38	3	3.31762	40458
CIZ1	black	25.335	147.457	1	311.25	0.04762	7	0.30779	0.24634	40.332	7	2	3.00343	2696
LOC100287098	black	13.372	138.401	1	318.75	0	6	0	0.24634	44.476	6	1	3.05974	4896
CPNE6	black	25.7965	117.871	1	325	0	7	0	0.24634	48.977	7	1	3.13857	3132
ITGA2B	black	22.0835	111.951	1	310.083	0.06667	6	0.30779	0.24634	40.796	6	2	2.98316	2390
LOC100131564	black	64.7814	4382.77	5	374.417	0.09447	39	0.83025	0.24634	124.963	53	13	3.42911	66196
PPP1R12C	black	18.6553	15.2667	1	281.583	0.33333	3	0.30779	0.24634	21.933	3	2	2.71401	272
MMP11	black	23.759	110.67	1	317.667	0	6	0	0.24634	43.44	6	1	3.06086	3040
RHOV	black	35.8493	1608.64	11	355	0.10826	27	0.62782	0.24634	103.436	36	11	3.321	26670
EGLN2	black	22.2401	571.246	1	349	0.06593	14	0.46346	0.24634	84.821	16	3	3.30298	12512
FOXD2-AS1	black	26.6833	192.074	1	330.75	0.11111	9	0.46346	0.24634	62.099	10	3	3.16897	4544
GLTSCR2	black	57.3628	2704.5	5	358.917	0.01609	30	0.46346	0.24634	103.292	31	3	3.33902	43512
RHAG	black	22.8942	187.448	1	335.083	0.07143	8	0.30779	0.24634	59.945	8	2	3.20388	6068
EPHB4	black	53.0787	3842.95	3	372.667	0.02017	35	0.37893	0.24634	115.698	39	4	3.42573	56912
NMNAT3	black	48.6862	1862.54	8	359.917	0.05413	27	0.54881	0.24634	103.246	33	7	3.36042	29252
CPLX2	black	22.4494	72.5585	1	307.083	0	5	0	0.24634	35.569	5	1	2.96627	1816
LOC101928457	black	16.5921	354.618	1	330.833	0	9	0	0.24634	57.619	9	1	3.16559	6848
GALNT9	black	19.7034	210.211	1	337.5	0	8	0	0.24634	60.077	8	1	3.21514	7158
CELF3	black	53.22	4320.66	1	384.417	0.08049	41	0.75361	0.24634	129.437	55	13	3.49443	66140
RP11-536G4.2	black	43.9894	2234.02	11	357.5	0.01379	30	0.2842	0.24634	98.763	33	4	3.33452	36842
FAM131C	black	32.8007	746.778	1	337.5	0.06667	15	0.47366	0.24634	69.342	17	4	3.21514	11326
SP8	black	45.0714	888.95	4	335.167	0.02941	17	0.46346	0.24634	72.607	18	3	3.19938	13760
C1orf64	black	25.0019	42.3686	1	293.917	0.16667	4	0.30779	0.24634	30.284	4	2	2.83789	734
CNTROB	black	66.904	6477.16	9	397.917	0.39922	51	0.96209	0.24634	146.392	99	40	3.56312	95860
VCX2	black	39.0283	1594.28	1	355.583	0.03623	24	0.45378	0.24634	88.577	27	5	3.32888	22390
LRCH4	black	21.1718	103.214	1	304.5	0	5	0	0.24634	38.767	5	1	2.9505	1878
LOC100289283	black	81.0946	7382.36	7	382.917	0.01961	52	0.52304	0.24634	135.166	63	6	3.45952	117776
RNF207	black	37.8578	1580.06	12	344.917	0.00476	21	0.30779	0.24634	76.087	21	2	3.26132	23782
SRCRB4D	black	73.0463	5198.37	9	382.417	0.03594	44	0.71599	0.24634	131.349	51	9	3.47528	79176
ADARB1	black	83.6291	9228.29	2	399.833	0.02568	61	0.52483	0.24634	152.333	76	8	3.55411	145554
LOC102725022	black	84.4714	13106.8	48	422.5	0.13069	74	1.01412	0.24634	168.591	113	30	3.67912	191968
NSMF	black	25.8623	139.641	1	328.75	0.14286	7	0.46346	0.24634	53.419	8	3	3.15884	3940
GPR26	black	21.0072	347.041	1	343.667	0	9	0	0.24634	60.549	9	1	3.26357	9440
RHBDD1	black	37.155	1818.46	2	355.833	0.01231	26	0.46346	0.24634	97.634	27	3	3.33114	28772
SPTBN4	black	40.7408	1815.28	1	356.083	0.03667	25	0.51861	0.24634	97.359	28	5	3.33564	28542
NACC1	black	70.7481	7838.27	16	393.833	0.09364	54	0.77058	0.24634	138.406	77	19	3.53046	125958
RP5-968J1.1	black	46.5775	2547.14	5	360.667	0.01613	32	0.37893	0.24634	101.447	34	4	3.35141	41478
TNPO2	black	72.3232	4573.71	2	378.833	0.02727	45	0.5012	0.24634	126.122	52	9	3.44826	72430
CTD-3028N15.1	black	47.4725	1467.55	6	341.333	0.06061	22	0.66569	0.24634	80.613	26	6	3.23541	22236
SART1	black	36.7182	1385.79	1	354.417	0.09524	21	0.57059	0.24634	85.03	28	6	3.32888	20950
CLDN6	black	53.0102	4982.48	2	378.583	0.07294	44	0.61025	0.24634	134.305	62	16	3.45051	82656
HS6ST3	black	27.5471	170.379	1	307.083	0.02778	9	0.30779	0.24634	41.702	9	2	3.00343	3496
LOC101930026	black	56.1096	4460.41	22	375.75	0.04319	43	0.53872	0.24634	128.271	55	10	3.43024	71636
ARHGAP23	black	22.9313	17.0447	1	283.75	0.33333	3	0.30779	0.24634	23.195	3	2	2.73766	322
CRH	black	36.0057	1493.59	1	347.083	0.02899	24	0.38896	0.24634	82.588	27	5	3.27032	23918
ZNF696	black	42.7812	4620.89	5	374.917	0.01681	35	0.47366	0.24634	107.949	38	4	3.44488	65324
CNPY4	black	33.0297	1521.07	2	335.25	0.04167	16	0.2842	0.24634	61.627	18	4	3.20276	18718
AOC4P	black	25.1966	706.994	1	362.917	0.14286	14	0.64826	0.24634	85.918	18	5	3.39983	16394
PRORY	black	32.2198	1024.58	1	343.333	0.02632	20	0.30898	0.24634	81.456	22	3	3.25118	14784
ODF3L2	black	25.6127	316.673	2	315.5	0.02222	10	0.30779	0.24634	44.031	10	2	3.05748	4578
ZNF335	black	25.3731	441.94	1	328.417	0.07273	11	0.46346	0.24634	58.851	12	3	3.14983	6056
ADM2	black	31.522	1582.64	2	316.25	0	17	0	0.24634	47.578	17	1	3.06086	22320
MEX3A	black	67.6762	5581.38	12	386.333	0.05217	46	0.61467	0.24634	129.398	60	12	3.4933	86996
PGK2	black	36.4729	1651.61	1	358.583	0.13834	23	0.69213	0.24634	94.851	33	9	3.35028	23806
UNC5A	black	37.5875	1695.92	12	342.167	0.01732	22	0.30898	0.24634	77.551	23	3	3.24217	25274
C1orf228	black	26.8577	733.302	3	332	0.01667	16	0.30779	0.24634	63.856	16	2	3.17122	10852
ACHE	black	41.0912	1546.28	2	349.25	0.03261	24	0.56839	0.24634	90.784	27	4	3.28834	26014
SPRED3	black	68.4346	7635.99	6	393.167	0.05171	54	0.61922	0.24634	143.314	70	16	3.52483	117790
BLOC1S3	black	41.8018	2481.62	2	368.75	0.01323	28	0.30898	0.24634	100.554	29	3	3.4156	34974
PNMA3	black	30.6817	658.495	1	342.083	0.15385	14	0.61814	0.24634	71.245	18	6	3.24893	10068
PLEKHN1	black	31.7007	649.425	1	333.417	0.02198	14	0.30779	0.24634	71.836	14	2	3.18699	10048
HIST1H4I	black	27.0649	313.178	1	315.417	0.04545	12	0.46346	0.24634	52.467	13	3	3.05298	4790
KLK12	black	25.4388	136.717	1	311.25	0	7	0	0.24634	42.455	7	1	3.00118	2486
CRYGEP	black	32.3257	864.619	2	335.833	0.00735	17	0.30779	0.24634	68.236	17	2	3.20951	14552
SAMM50	black	38.4506	1493.95	10	339.667	0.01186	23	0.30898	0.24634	73.421	24	3	3.2219	24314
HAB1	black	65.8151	4443.16	1	373.917	0.09292	42	0.75111	0.24634	123.569	61	15	3.41898	69436
ADAD2	black	29.1265	481.768	3	336.833	0.09091	12	0.47366	0.24634	66.158	14	4	3.21852	7616
KCNIP3	black	63.746	6101.65	5	384.25	0.02128	47	0.45378	0.24634	136.927	56	5	3.47979	96704
ARVCF	black	38.7415	3200.96	3	375.083	0.11111	36	0.76576	0.24634	122.702	48	14	3.44375	51128
RP11-209D14.2	black	21.2691	877.379	1	333.083	0.01515	12	0.30779	0.24634	62.768	12	2	3.19149	11646
PLA2G4F	black	55.8784	4938.99	6	378.417	0.22372	37	0.83654	0.24634	117.955	66	21	3.46064	67392
THAP3	black	22.766	425.856	2	334.917	0	10	0	0.24634	59.828	10	1	3.196	8510
TMPRSS13	black	29.0324	786.75	3	324.783	0.03333	16	0.46346	0.19708	60.645	17	3	3.11492	10804
EPN1	black	85.1421	9148.4	7	400.5	0.03533	63	0.55867	0.24634	154.415	85	10	3.55524	149840
NDUFV1	black	24.5684	708.443	2	333.167	0.04396	14	0.30779	0.24634	67.847	14	2	3.18136	10408
KCNK7	black	21.4507	21.6245	1	293.833	0	3	0	0.24634	27.807	3	1	2.84464	744
SEMA6C	black	27.505	1678.66	2	352.333	0.01812	24	0.30779	0.24634	90.85	24	2	3.30636	26038
KCNG1	black	39.6312	2269.88	1	363.25	0.02366	31	0.56839	0.24634	105.851	34	4	3.37168	39804
TEAD2	black	29.5242	841.434	6	335.083	0.05229	18	0.45378	0.24634	78.292	21	5	3.19938	14724
GPR162	black	37.3624	1936.4	1	348.417	0.00433	22	0.30779	0.24634	84.243	22	2	3.28384	30856
MYL10	black	49.3038	5914.13	1	392.417	0.03939	45	0.52483	0.24634	133.653	59	8	3.5406	82472
RAPGEF1	black	23.0031	63.9389	1	282.45	0	5	0	0.19708	21.35	5	1	2.72077	740
PI16	black	40.8009	2684.1	2	351.333	0.01248	34	0.32413	0.24634	100.772	37	5	3.28271	50606
BRF1	black	27.6338	1187.8	2	349.25	0.08088	17	0.58344	0.24634	77.518	20	5	3.29397	16038
RCOR2	black	54.5753	3153.49	7	360	0.02366	31	0.37893	0.24634	92.017	36	4	3.3469	46786
SLC22A31	black	38.222	1879.17	3	346.583	0.00333	25	0.30779	0.24634	77.189	25	2	3.26807	29786
RPL18	black	41.8638	3617.25	1	360.917	0.0256	38	0.42794	0.24634	115.341	45	6	3.34015	64108
ARMC5	black	52.7196	2662.99	2	368	0.09247	31	0.73825	0.24634	117.116	42	10	3.40321	41670
BMP7	black	37.3728	3641.89	2	360.917	0.01815	32	0.56839	0.24634	114.924	34	4	3.35366	62668
FBXO44	black	49.1901	5390.73	2	382.667	0.01932	46	0.47549	0.24634	132.792	52	6	3.47078	86852
DGCR14	black	28.1126	933.133	2	326.083	0.03509	19	0.30898	0.24634	65.568	21	3	3.12167	15250
TMX1	blue	63.8939	65158.1	20	1056.67	0.07453	111	0.78809	0.20943	255.439	163	42	3.76321	1534468
MMGT1	blue	80.8105	74531.1	39	1057.83	0.09112	118	0.78665	0.20943	269.022	179	51	3.76082	1856298
CHSY1	blue	82.6601	64032.2	7	1036.58	0.08012	124	0.65074	0.20943	272.008	200	56	3.71409	1975854
RBM12	blue	61.8055	35913	6	992.333	0.02396	95	0.58332	0.20943	235.941	125	16	3.64212	1144298
TMEM87B	blue	91.1064	91875.7	39	1058.67	0.06612	137	0.59843	0.20943	283.303	200	59	3.74718	2533550
STX6	blue	85.7416	91801.5	30	1099.67	0.12877	141	0.73942	0.20943	306.049	259	80	3.83143	2277878
PSEN1	blue	82.3844	58410.2	5	1046.58	0.05821	117	0.64687	0.20943	273.378	161	43	3.73865	1612300
ERI1	blue	78.8469	71749.7	44	1062.67	0.09529	119	0.71155	0.20943	279.726	179	56	3.77071	1870288
RAPGEF6	blue	95.216	89303.2	92	1052.08	0.02004	152	0.54786	0.20943	295.079	196	33	3.72671	2866880
RB1	blue	96.0914	98610.8	17	1105.92	0.13237	157	0.75709	0.20943	309.453	298	91	3.83347	2643140
VAV3	blue	57.6723	29532	5	986.083	0.01943	86	0.41286	0.20943	221.241	112	17	3.63598	877772
MICALL1	blue	65.5088	31723.6	76	984.333	0.02127	93	0.56562	0.20943	243.055	119	18	3.62609	998308
STAM	blue	92.9187	79156.4	15	1046.92	0.02411	128	0.40764	0.20943	264.008	176	25	3.73115	2133088
CBFB	blue	77.405	57660.3	4	1036	0.04159	122	0.63878	0.27924	274.333	173	37	3.71477	1692970
NAP1L1	blue	80.6864	81125.2	18	1063.42	0.09088	135	0.66159	0.20943	290.575	215	66	3.76014	2186612
ADAM9	blue	48.9477	16991.6	2	964.083	0.07773	59	0.63436	0.20943	183.678	85	23	3.60767	410440
RELL1	blue	60.2864	30114.3	22	985.5	0.01392	91	0.42179	0.20943	228.574	112	16	3.63087	992900
AGA	blue	58.2112	40433	7	1044.58	0.1406	87	0.78099	0.20943	257.113	144	46	3.75536	990002
ENOPH1	blue	60.5702	34664.2	6	1016.08	0.10936	77	0.83621	0.20943	221.01	114	33	3.70147	808518
VPS37C	blue	69.55	41209.2	3	999.333	0.03514	98	0.60099	0.20943	232.798	125	27	3.65543	1211666
INPP5F	blue	57.0466	23578.6	1	985.083	0.08427	89	0.59449	0.20943	245.564	131	41	3.63257	816428
SLC18B1	blue	64.2702	34193.7	14	1031.75	0.12171	96	0.6941	0.20943	262.287	149	51	3.7233	926156
ZBED5	blue	66.7906	25053.5	5	963.167	0.05479	74	0.61776	0.20943	213.733	101	25	3.5971	721372
FZD1	blue	49.9294	18170.2	1	986.917	0.14872	66	0.79483	0.20943	211.542	102	34	3.65099	472050
GUCY1B3	blue	51.2438	32717.9	3	1050.25	0.2594	77	0.83488	0.20943	253.051	154	55	3.77378	722856
ZEB2	blue	76.9877	67421.5	10	1042.17	0.07746	126	0.61004	0.20943	276.801	197	58	3.72364	1946518
KIAA1430	blue	61.4978	31503.5	10	997.167	0.0385	83	0.58107	0.20943	226.734	107	24	3.66122	872184
ERMP1	blue	78.9902	38233.4	10	1008.25	0.02465	100	0.52225	0.20943	253.747	132	22	3.67248	1177186
CRYBG3	blue	53.4913	23214.6	13	977.667	0.02472	69	0.53647	0.20943	202.97	91	13	3.62746	599862
ASUN	blue	51.1404	14028.2	6	945.667	0.0127	58	0.54881	0.20943	175.418	66	7	3.56879	405486
CSRNP2	blue	71.2256	37202.1	13	971.25	0.01563	91	0.51153	0.20943	224.415	110	16	3.60085	1149806
USP3	blue	57.7641	13006.9	3	940	0.00645	64	0.37893	0.20943	191.988	70	4	3.55515	449654
PIK3CB	blue	74.6338	42293.6	10	1055.67	0.16643	93	0.91965	0.20943	260.664	161	50	3.77446	978608
NCOA7	blue	46.7317	21546.4	13	1015.75	0.128	59	0.80378	0.20943	226.665	86	27	3.71375	481786
C20orf194	blue	52.6855	12106.7	21	922.417	0.00484	58	0.25931	0.20943	170.094	63	5	3.5207	434028
ATP8A1	blue	70.445	60364.6	18	1085.75	0.20239	104	0.83055	0.20943	280.581	202	68	3.82802	1319718
ZBTB4	blue	67.4571	28783.5	14	978	0.09122	69	0.69224	0.20943	201.647	97	29	3.62575	714540
FAM199X	blue	61.7324	28790	22	992.417	0.04937	83	0.61943	0.20943	234.971	118	27	3.64997	781422
ACER3	blue	71.4055	40050.2	16	1052.5	0.10532	87	0.80279	0.20943	251.584	136	37	3.77105	896500
MAPK9	blue	54.7352	27564.9	2	994.833	0.03643	82	0.55393	0.20943	224.289	111	21	3.65611	772906
CYFIP1	blue	57.0436	30256.2	7	1048.83	0.21167	71	0.84229	0.20943	246.212	115	44	3.77378	655864
RNASEL	blue	78.6642	48106.1	61	1031.33	0.0584	112	0.60006	0.20943	267.901	161	43	3.71171	1387904
NUP205	blue	58.4873	33791.7	5	999	0.01265	77	0.67062	0.20943	203.781	89	8	3.66702	789078
TWSG1	blue	77.0564	57314.4	23	1040.92	0.08852	107	0.69182	0.20943	260.211	160	48	3.73285	1443200
KIF16B	blue	54.003	19884.2	6	988	0.07306	59	0.89618	0.20943	187.503	79	18	3.65508	470868
AGTPBP1	blue	65.4796	44131.9	4	1043.67	0.14916	94	0.76146	0.20943	260.943	160	53	3.74854	1033362
KCTD9	blue	67.3234	27624	7	1016.75	0.05123	76	0.6081	0.20943	239.222	106	24	3.70522	672840
NXPE3	blue	47.3895	18816.1	4	1016	0.22502	54	0.92998	0.20943	223.902	90	31	3.7158	443776
C2CD3	blue	63.7558	20613.9	51	978.75	0.02133	71	0.42179	0.20943	223.537	89	16	3.63087	550384
ARID5B	blue	49.6317	25342.9	6	982.083	0.02131	73	0.69834	0.20943	209.309	92	10	3.63598	650468
AAK1	blue	53.7649	17113.3	8	954.917	0.00271	67	0.30898	0.20943	199.373	68	3	3.58516	529706
PSIP1	blue	66.8609	35748.4	6	1026.83	0.10306	75	0.74447	0.20943	225.93	106	33	3.72671	829162
AMIGO2	blue	59.8983	29012	8	1030.58	0.1034	81	0.82224	0.20943	250.281	119	34	3.73012	721022
RNF166	blue	66.1072	27645.9	22	989.917	0.01368	76	0.35915	0.20943	220.916	94	10	3.64929	723134
POLR2B	blue	72.3685	43844.3	5	1022.42	0.06772	94	0.6084	0.20943	240.439	136	38	3.70284	1089006
ARF3	blue	54.7586	13407	1	956.167	0.02096	54	0.69516	0.20943	170.83	64	7	3.59335	372318
GIT2	blue	67.3249	49630.7	23	1049.83	0.09013	88	0.7074	0.20943	241.937	127	38	3.76526	1048982
TPP1	blue	45.9127	20519.5	7	962.083	0.02857	50	0.54893	0.20943	162.165	62	9	3.60426	425022
DDX20	blue	57.3974	18074.5	7	981.917	0.03497	61	0.67321	0.20943	206.421	77	12	3.64417	472042
NPTN	blue	66.4188	30137.1	4	990.083	0.0529	79	0.72521	0.20943	223.196	110	24	3.64826	807484
ENTPD4	blue	70.2845	38527.6	7	1005.08	0.05773	86	0.64423	0.20943	239.592	118	30	3.67521	1031324
CBL	blue	54.6554	11558.1	13	892.333	0.00193	46	0.30779	0.20943	132.871	46	2	3.46339	322922
DNAJC13	blue	65.029	36571.9	5	1012.17	0.03421	96	0.77437	0.20943	262.019	125	21	3.68169	1059008
MST4	blue	74.2651	29688.4	8	985.75	0.04232	88	0.60936	0.20943	233.597	120	26	3.63462	936038
NEDD1	blue	66.4831	34335.1	55	1010.42	0.02129	85	0.5564	0.20943	238.394	110	16	3.68305	857818
FAM98B	blue	41.2961	11001.5	6	956.833	0.07184	53	0.79335	0.20943	201.809	70	17	3.59744	288330
PPM1D	blue	60.9584	21151.2	3	977.25	0.04147	74	0.57626	0.20943	228.022	105	19	3.62541	664198
FAM198B	blue	40.0412	8297	5	968.667	0.03303	37	0.40246	0.20943	163.333	47	7	3.62882	196316
PRKAR2B	blue	64.4367	34688.9	3	1002.33	0.0409	85	0.53467	0.20943	230.106	113	26	3.66975	908862
SYPL1	blue	47.6264	16979.9	2	963.583	0.05764	62	0.80069	0.20943	204.329	82	18	3.60529	453630
TTF2	blue	39.9454	10646.8	3	959.917	0.01585	41	0.45378	0.20943	160.447	45	5	3.60938	249018
C7orf60	blue	52.5455	22077.2	20	1003.92	0.06368	74	0.53551	0.20943	233.211	113	29	3.68067	552192
GBAS	blue	38.9935	8873.76	4	951.417	0.02834	39	0.43905	0.20943	166.21	47	7	3.58516	211954
SMAP1	blue	58.2455	27105.2	5	996.25	0.05333	76	0.62616	0.20943	228.311	101	25	3.66293	720474
HECA	blue	60.67	24251.8	8	991.583	0.10317	64	0.76691	0.20943	206.071	95	27	3.65952	540632
ATP10D	blue	55.3685	13857.7	4	950.117	0.01276	49	0.2842	0.16754	180.537	54	4	3.58482	319862
KIAA0247	blue	43.9692	12733.8	5	979.583	0.12927	41	0.71027	0.20943	162.447	62	19	3.64758	256280
GALNT1	blue	45.4286	8268.47	1	948.533	0.05024	46	0.60034	0.16754	168.646	60	13	3.58516	202974
ATP2B4	blue	58.4307	19736	13	980.917	0.02984	66	0.6081	0.20943	215.471	87	14	3.63837	485836
RRM2B	blue	58.7396	32660.7	10	1067	0.23743	78	0.83291	0.20943	263.718	145	53	3.80789	730696
IKBKB	blue	69.364	48440.8	27	1009.92	0.0437	90	0.53018	0.20943	220.103	119	30	3.68101	1210110
SOAT1	blue	53.6818	38106.6	10	1056.08	0.19496	85	0.74249	0.20943	260.166	157	56	3.77924	853254
MSANTD4	blue	38.0868	10742.3	14	942.917	0.01446	49	0.43905	0.20943	166.601	55	7	3.5705	272374
CRIM1	blue	51.8382	6289.16	12	919.75	0.00901	37	0.47366	0.20943	139.594	39	4	3.52206	166336
OSTM1	blue	70.9505	60463.2	21	1061.75	0.13379	99	0.83816	0.20943	258.905	177	50	3.77856	1407472
DNAJC10	blue	48.7513	14758.5	24	964	0.02636	49	0.59858	0.20943	178.943	57	10	3.60836	329388
IQCB1	blue	36.5546	7819.23	2	973.25	0.02621	32	0.45378	0.20943	159.668	36	5	3.64246	184614
ETV3	blue	66.9131	14076.8	19	954.583	0.01942	57	0.45891	0.20943	173.344	69	10	3.58823	400542
SYNRG	blue	48.935	11113	8	967.333	0.00863	51	0.25931	0.20943	207.318	55	5	3.62098	306902
PRNP	blue	42.8255	25034.2	9	1060.67	0.37203	66	1.0283	0.20943	248.44	141	50	3.80141	614362
ME1	blue	33.367	5199.65	3	961.25	0.11084	29	0.83801	0.20943	150.674	37	10	3.61961	132594
BNIP3L	blue	49.749	16099.1	10	990.083	0.03993	58	0.67567	0.20943	220.141	73	14	3.66225	383754
GOLPH3	blue	49.6492	12364.3	2	963.167	0.02029	46	0.47366	0.20943	176.341	54	4	3.61177	268170
PPP1R2	blue	40.6611	13593.3	3	1002.75	0.08406	46	0.71711	0.20943	204.232	65	12	3.69602	303470
SLC9A6	blue	73.4418	54271.1	9	1003.75	0.06245	105	0.77097	0.20943	241.147	145	36	3.65986	1630628
FUT11	blue	68.3067	23200.9	21	954.833	0.0082	77	0.51223	0.20943	191.132	87	7	3.57732	736484
TRAF3	blue	52.0657	13661.5	4	977.167	0.06588	51	0.61922	0.20943	196.78	69	16	3.64008	321606
LANCL1	blue	61.6481	15540.8	2	975.667	0.01357	52	0.47366	0.20943	196.924	58	4	3.63701	363882
HNRNPLL	blue	53.8449	10872.5	4	944.417	0.04267	59	0.76576	0.20943	193.784	76	14	3.56743	348902
CSGALNACT2	blue	45.2511	18956.8	3	1006.5	0.12022	61	0.79272	0.20943	220.095	89	27	3.69329	433994
ATP8B1	blue	38.676	6757.03	11	949.25	0.06387	35	0.67839	0.20943	165.82	45	10	3.58584	159630
ELK3	blue	68.6139	36881.4	9	1003.5	0.08708	89	0.61442	0.20943	240.033	133	41	3.66702	1004368
KIAA1598	blue	47.3536	6980.14	7	932.667	0.03754	37	0.57279	0.20943	136.27	44	9	3.55344	177984
TLR3	blue	62.7308	23667	46	1004.25	0.06775	74	0.58775	0.20943	223.9	103	29	3.68101	600596
BCL10	blue	50.3838	25059.4	3	1051.08	0.3526	56	0.98416	0.20943	229.266	125	41	3.78947	565364
ELMO2	blue	64.1288	26855.4	46	1019.17	0.09615	65	0.93459	0.20943	234.964	90	23	3.71853	595872
CXorf23	blue	59.938	23282.3	33	1010.42	0.14172	66	0.75497	0.20943	221.39	108	34	3.69943	548498
MEX3C	blue	62.1227	28459.5	7	1006.33	0.02355	63	0.45814	0.20943	191.179	81	11	3.69226	595162
FAM46C	blue	28.4623	1281.52	1	914.667	0.14103	13	0.58344	0.20943	104.908	16	5	3.51422	48370
CXorf38	blue	62.0615	17815	18	984.083	0.09416	71	0.72129	0.20943	234.154	105	30	3.64178	491422
ANKLE2	blue	46.5856	4406.62	1	973.25	0.03158	20	0.30898	0.20943	138.068	22	3	3.64281	150362
RCBTB2	blue	58.974	11221	1	950.167	0.01241	48	0.25931	0.20943	172.682	54	5	3.58175	270426
SMARCAD1	blue	62.1083	23342.9	9	955.833	0.01174	72	0.34989	0.20943	190.743	86	8	3.58107	685288
NUPL1	blue	45.7481	6553.69	1	983.667	0.31624	27	0.8743	0.20943	160.109	45	17	3.66566	182710
ITPR1	blue	42.804	2814.05	1	907.417	0.05929	23	0.66569	0.20943	125.129	27	6	3.49921	69110
TEP1	blue	61.6722	32287.1	39	1008.83	0.01811	77	0.49759	0.20943	222.478	94	12	3.68817	790962
ZFYVE26	blue	42.8548	6345.54	3	956	0.05591	31	0.6123	0.20943	154.323	38	8	3.60392	146124
HAUS3	blue	64.4748	15870.8	3	947.167	0.03546	48	0.49759	0.20943	159.77	60	12	3.57425	337424
SPAG1	blue	55.786	21378.1	2	994.25	0.09689	70	0.68218	0.20943	230.939	105	31	3.66259	553594
B3GALNT2	blue	44.768	1033.72	1	887.667	0.02198	14	0.30898	0.20943	97.033	15	3	3.45384	30622
ATP7A	blue	51.0711	22672.7	2	997.917	0.0312	62	0.59858	0.20943	200.435	78	10	3.67623	519162
EFCAB7	blue	45.1465	8022.66	9	991.417	0.26451	39	0.86936	0.20943	197.646	66	24	3.67794	210986
EDNRB	blue	48.666	7293.2	5	972.083	0.09269	34	0.69569	0.20943	175.344	46	11	3.6353	183280
LARS2	blue	55.206	19980.4	40	982.917	0.02381	57	0.5012	0.20943	197.351	71	9	3.64895	461696
GGPS1	blue	55.2243	14813.7	2	987.083	0.0111	47	0.2842	0.20943	174.962	51	4	3.65986	321092
C2CD5	blue	49.1076	16813	9	990.417	0.13319	44	0.83759	0.20943	175.337	61	19	3.66805	344642
COG5	blue	53.8017	6459.49	2	930.5	0.02692	40	0.51223	0.20943	162.143	47	7	3.54764	179856
ATP6AP2	blue	21.2392	733.731	1	890.7	0.02778	9	0.30779	0.16754	88.22	9	2	3.4402	33246
CAMSAP1	blue	42.1195	2508.87	2	923.167	0.00833	16	0.30779	0.20943	112.28	16	2	3.52854	74566
CASP2	blue	54.2714	7753.51	6	988.5	0.12821	27	0.7466	0.20943	144.978	38	11	3.67282	220986
TBCK	blue	29.1441	2407.04	1	964.25	0.53333	16	0.89273	0.20943	132.532	29	12	3.61859	104392
NRP1	blue	45.9104	3983.9	1	949	0.04762	21	0.56839	0.20943	131.448	24	4	3.59028	105432
CCSAP	blue	49.0408	12410.2	7	948.667	0.02211	49	0.66569	0.20943	169.529	60	6	3.58209	312544
C4orf32	blue	32.6145	434.857	1	869.25	0.19048	7	0.46346	0.20943	64.86	8	3	3.3962	15852
TMEM117	blue	27.7481	453.724	1	884.5	0.05556	9	0.30779	0.20943	87.862	9	2	3.4327	24828
FCHSD2	blue	47.6081	1657.42	1	894.917	0.04094	19	0.47366	0.20943	89.145	22	4	3.47192	39636
CANT1	blue	49.6637	12926	33	1008.25	0.31451	51	0.95111	0.20943	218.421	94	35	3.70454	323842
ZNF506	blue	30.7198	574.253	1	898.367	0.08889	10	0.46346	0.16754	100.584	11	3	3.47499	29996
FAM178A	blue	41.9808	177.357	1	841.617	0.6	5	0.56839	0.16754	51.035	7	4	3.30752	7622
LRCH1	blue	41.9225	4206.32	1	961.417	0.28623	24	0.85585	0.20943	144.053	37	14	3.61825	120516
C3orf17	blue	39.5622	9228.43	6	954.833	0.07692	39	0.73175	0.20943	170.821	54	12	3.59335	203960
HIAT1	blue	45.2334	14092.8	4	986.833	0.05515	53	0.61922	0.20943	188.151	69	16	3.65781	319912
CYP2R1	blue	41.0239	2517.48	1	933.5	0.01282	13	0.30779	0.20943	115.464	13	2	3.55685	88544
C2CD2	blue	29.1768	2443.83	2	958.75	0.15238	15	0.71324	0.20943	114.571	21	6	3.61586	99270
JOSD1	blue	28.1763	26.9729	1	743.9	0	3	0	0.16754	24.25	3	1	2.99031	1302
HSPA14	blue	31.7597	1411.17	1	903.033	0.07619	15	0.2842	0.16754	99.999	18	4	3.48011	43164
ZNF354A	blue	32.4666	4229.57	2	988.783	0.21212	22	0.8164	0.16754	157.786	33	8	3.66941	160730
JKAMP	blue	36.5505	4441.14	2	954	0.0471	24	0.56839	0.20943	138.006	28	4	3.59471	118846
RBM15	blue	60.1673	22063.6	4	1010.08	0.08929	49	0.84192	0.20943	198.004	64	17	3.70966	439282
ZNF614	blue	40.1535	4718.06	6	940.083	0.01609	30	0.2842	0.20943	144.594	33	4	3.57391	103790
MICU2	blue	30.6699	3336.98	1	943	0.07359	22	0.64826	0.20943	135.664	27	5	3.56947	93048
RIOK1	blue	38.8961	2129.45	1	923.75	0.09357	19	0.45378	0.20943	121.572	25	5	3.5357	60382
AMMECR1	blue	48.3674	2818.94	5	901.25	0.00362	24	0.30779	0.20943	97.614	24	2	3.49	69888
RNF44	blue	50.6829	13023.4	7	972.083	0.06364	45	0.75361	0.20943	172.648	58	13	3.62882	293284
METTL4	blue	50.7425	9440.05	23	943.25	0.01388	50	0.37904	0.20943	172.215	58	8	3.57118	252648
CLTC	blue	37.7784	1170.95	2	890.417	0.01818	11	0.30779	0.20943	90.502	11	2	3.45248	32966
PIGK	blue	46.4573	9552.1	9	1004.67	0.16989	31	0.98353	0.20943	168.681	42	13	3.71	257698
VPS41	blue	34.4822	1825.41	1	922.867	0.04762	15	0.46346	0.16754	105.285	16	3	3.52786	64956
ABL1	blue	36.3212	4106.99	1	987.417	0.07895	20	0.64826	0.20943	153.58	24	5	3.66805	190282
B4GALT4	blue	37.5334	802.632	1	877.45	0.02222	10	0.30779	0.16754	72.147	10	2	3.4136	26326
TMCC1	blue	42.979	810.135	1	881.783	0.03571	8	0.30779	0.16754	82.541	8	2	3.41257	40650
NCOA5	blue	35.9709	830.653	1	890.117	0.10714	8	0.46346	0.16754	89.629	9	3	3.4228	46348
ZBTB24	blue	26.7611	301.598	1	847.25	0.13333	6	0.30779	0.20943	59.706	6	2	3.32014	14632
KIAA1468	blue	52.0365	8344.32	5	965.917	0.07008	33	0.71599	0.20943	165.431	42	9	3.6237	190752
WDR82	blue	43.2415	7177.22	3	970.667	0.1129	32	0.76102	0.20943	160.345	42	12	3.6278	170392
COPB1	blue	20.2567	489.34	1	867.417	0.21429	8	0.56839	0.20943	68.675	10	4	3.36482	23372
ZNF25	blue	37.5275	1820.6	1	945.25	0.28889	10	0.64826	0.20943	111.51	14	5	3.57186	99112
ABCE1	blue	59.2513	16574.7	1	974.333	0.01531	49	0.61814	0.20943	175.338	55	6	3.63189	353260
ANKRD27	blue	44.9912	1535.76	1	902.283	0.08974	13	0.56839	0.16754	98.795	15	4	3.4784	44026
FAM117B	blue	47.8442	11227.8	8	977.583	0.01484	39	0.45378	0.20943	164.619	43	5	3.64588	254490
TTC13	blue	30.4115	1371.49	2	918.867	0.15152	12	0.64826	0.16754	105.602	15	5	3.52001	48574
FAM217B	blue	44.6117	8685.57	2	985.583	0.26218	35	0.94574	0.20943	182.292	62	20	3.66668	203520
TNS3	blue	32.3611	998.308	1	882.083	0.03636	11	0.30779	0.20943	102.061	11	2	3.41973	29960
WARS2	blue	19.5672	23.9653	1	807.3	0.33333	3	0.30779	0.16754	39.134	3	2	3.21815	1504
PAK2	blue	50.8746	7798.41	1	948.25	0.04538	35	0.52483	0.20943	137.473	45	8	3.58209	175934
MASTL	blue	35.7014	489.651	1	862.95	0.11111	9	0.46346	0.16754	69.728	10	3	3.37812	16918
TGFBR1	blue	44.0169	2442.56	7	897	0.02767	23	0.46346	0.20943	109.345	24	3	3.48284	63124
RP11-488L18.10	blue	45.4122	5392.07	12	938.833	0.04667	25	0.57059	0.20943	129.502	29	6	3.56845	121888
TRIM5	blue	24.8396	822.158	1	893.75	0.02222	10	0.30779	0.20943	81.886	10	2	3.45077	35388
PDK1	blue	45.5772	3619.53	5	930.167	0.03986	24	0.56839	0.20943	133.745	27	4	3.54628	88430
FEM1B	blue	49.3283	4005.28	2	923.583	0.02956	29	0.56839	0.20943	129.84	33	4	3.54048	94952
CDK12	blue	54.5373	10792.2	7	958.333	0.04255	47	0.76356	0.20943	175.31	56	11	3.60051	277012
ZNF597	blue	24.5008	716.709	1	891.333	0.22222	10	0.64826	0.20943	85.361	13	5	3.44839	31524
ZNF512	blue	35.9212	390.365	2	805.2	0	9	0	0.16754	40.296	9	1	3.2219	8964
MAK16	blue	20.7177	840.939	1	896.333	0.07273	11	0.46346	0.20943	97.038	12	3	3.45623	37496
YWHAG	blue	21.9646	1483.86	2	927.333	0.29091	11	0.71324	0.20943	106.783	15	6	3.51353	84644
MARK3	blue	53.4602	6088.14	5	914.75	0.00675	39	0.37893	0.20943	133.924	41	4	3.51797	195670
TXLNA	blue	36.5822	995.325	1	894.083	0.2	11	0.64826	0.20943	98.31	14	5	3.44361	41108
MRC1	blue	16.6893	822.905	1	893.2	0.03571	8	0.30779	0.16754	86.888	8	2	3.44839	41734
RNF20	blue	49.5285	10278.3	2	958.75	0.09831	44	0.74477	0.20943	169.886	61	17	3.60631	246008
PAWR	blue	39.1729	2996.95	1	938.25	0.08571	21	0.62199	0.20943	128.121	26	7	3.56572	84368
NT5C2	blue	26.5603	1632.1	1	943.667	0.0641	13	0.46346	0.20943	111.646	14	3	3.58312	80292
SNTB2	blue	41.0283	526.545	1	884.167	0.14286	7	0.46346	0.20943	77.495	8	3	3.43065	25562
WDR4	blue	27.0936	860.481	1	913.833	0.11111	9	0.46346	0.20943	80.772	10	3	3.5033	46666
PARP11	blue	32.0156	1294.79	1	929.783	0.03636	11	0.30779	0.16754	104.637	11	2	3.53741	70512
ZNF432	blue	38.1935	1086.79	1	909.167	0.08974	13	0.56839	0.20943	102.883	15	4	3.5016	40726
ZSWIM6	blue	30.8487	179.726	1	833.117	0	4	0	0.16754	46.581	4	1	3.28023	11238
HMGXB4	blue	35.7457	1727.96	1	943.367	0.23636	11	0.64826	0.16754	111.264	15	5	3.56299	86788
ZNF548	blue	31.7403	1747.91	1	920.083	0.08889	10	0.46346	0.20943	92.85	11	3	3.51933	75488
PRPS2	blue	42.2288	1549.93	2	917	0.01905	15	0.30779	0.20943	96.083	15	2	3.52615	44484
MPZL2	blue	37.4975	537.575	2	834.45	0.02222	10	0.30779	0.16754	66.154	10	2	3.29387	11378
FAM134A	blue	46.7072	4974.58	4	945.5	0.12311	33	0.69819	0.20943	158.249	51	14	3.58448	117472
EFR3A	blue	36.4519	3188.1	1	957.583	0.05714	15	0.46346	0.20943	124.19	16	3	3.59983	125312
TRIP11	blue	31.6025	245.159	1	862.533	0.14286	7	0.46346	0.16754	73.303	8	3	3.36721	14732
AIM1	blue	29.0052	1091.77	1	921.083	0.24444	10	0.64826	0.20943	104.479	13	5	3.51422	57058
VPS33A	blue	41.7227	1886.15	1	910.583	0.0719	18	0.64826	0.20943	124.253	21	5	3.49853	50588
SRPK2	blue	29.6461	693.71	1	895.917	0.07273	11	0.46346	0.20943	94.481	12	3	3.46476	29290
DDX21	blue	30.3907	798.402	1	904.583	0.03636	11	0.30779	0.20943	100.111	11	2	3.48318	35844
TOP2B	blue	31.1469	503.059	1	868.367	0.14286	8	0.46346	0.16754	77.777	9	3	3.38051	21556
EFCAB4B	blue	32.6062	159.268	1	803.983	0.1	5	0.30779	0.16754	42.777	5	2	3.18814	6378
PFAS	blue	53.2742	5187.13	2	922.75	0.05977	30	0.49882	0.20943	132.104	38	10	3.534	116356
LBR	blue	32.0721	2171.49	1	955.417	0.0989	14	0.56839	0.20943	135.521	17	4	3.59471	110946
KCTD13	blue	30.2456	169.293	1	822.067	0.16667	4	0.30779	0.16754	41.909	4	2	3.25021	5678
ZNF217	blue	39.6718	1105.9	1	880.75	0.01667	16	0.30779	0.20943	96.719	16	2	3.43713	26264
CHML	blue	28.8665	103.77	1	820.4	0.13333	6	0.30779	0.16754	54.271	6	2	3.25465	4000
UTP15	blue	24.1762	513.478	2	868.367	0.09524	7	0.30779	0.16754	72.574	7	2	3.38085	20650
PRR24	blue	22.6156	125.265	1	793.317	0	3	0	0.16754	35.025	3	1	3.14448	9020
ZMIZ1	blue	27.6006	853.014	2	888.7	0.02222	10	0.30779	0.16754	80.974	10	2	3.45077	26886
DVL3	blue	42.1284	3947.5	2	948.167	0.18713	19	0.78725	0.20943	133.583	27	8	3.57834	115804
DGKQ	blue	37.5648	320.683	1	851.417	0	7	0	0.20943	64.61	7	1	3.34708	12676
C8orf76	blue	21.9518	48.8391	1	781.4	0	3	0	0.16754	35.173	3	1	3.12128	3010
ZNF709	blue	21.947	273.36	1	861.417	0.07143	8	0.30779	0.20943	76.655	8	2	3.38494	11414
SH2B3	blue	24.3364	1146.39	1	889.067	0	6	0	0.16754	73.12	6	1	3.4211	60534
KDM5A	blue	40.5474	304.176	1	847.2	0.04762	7	0.30779	0.16754	59.343	7	2	3.32935	11294
ETV1	blue	17.7121	199.174	1	862.083	0.4	6	0.56839	0.20943	68.314	8	4	3.3655	12572
MNT	blue	30.4327	466.674	1	879.917	0.04762	7	0.30779	0.20943	76.644	7	2	3.41155	28814
LAPTM4A	blue	19.232	676.458	1	879.367	0.04762	7	0.30779	0.16754	67.808	7	2	3.41462	28148
TULP4	blue	38.1885	502.589	1	889.333	0.19444	9	0.56839	0.20943	84.241	11	4	3.4402	24020
CRNKL1	blue	51.6725	6393.53	1	923.783	0.03651	36	0.38186	0.16754	123.559	45	9	3.53332	160062
LACTB	blue	30.1303	190.849	1	856.617	0.06667	6	0.30779	0.16754	64.198	6	2	3.36175	10766
SLU7	blue	42.387	4316.02	6	933	0.01307	18	0.30779	0.20943	113.713	18	2	3.55139	102006
ATP2A2	blue	23.1334	1124.78	1	889.667	0.04444	10	0.30779	0.20943	74.109	10	2	3.43713	38208
KPNA5	blue	52.6355	5893.23	13	953.25	0.06158	29	0.57059	0.20943	146.852	37	6	3.59403	140350
MEX3D	blue	39.7345	4068.63	7	969.417	0.02767	23	0.56839	0.20943	143.113	25	4	3.63223	121718
CAMSAP2	blue	43.783	742.953	1	881.7	0.10714	8	0.30779	0.16754	72.446	8	2	3.41257	36580
RIT1	blue	27.3201	162.986	1	842.533	0.04762	7	0.30779	0.16754	64.074	7	2	3.32082	7646
UGGT1	blue	47.8482	1408.23	2	901.833	0.00952	15	0.30779	0.20943	108.853	15	2	3.48045	41108
KDELC2	blue	20.6069	1438.77	1	942.25	0.07692	14	0.56839	0.20943	115.524	16	4	3.57391	69654
BMP2	blue	25.6661	764.442	1	876.4	0.04762	7	0.30779	0.16754	73.874	7	2	3.39552	35498
HAUS5	blue	34.629	2418.55	1	962.333	0.02857	15	0.30779	0.20943	141.328	15	2	3.6087	127756
GAK	blue	22.598	151.572	1	777.033	0.16667	4	0.30779	0.16754	32.259	4	2	3.10116	3364
PLBD2	blue	21.0355	722.826	1	882.833	0.04762	7	0.30779	0.20943	71.436	7	2	3.4286	30524
ZNF518B	blue	18.823	656.161	1	908.833	0.31111	10	0.64826	0.20943	90.566	14	5	3.48829	35826
ASAP2	blue	34.9085	817.734	1	903.583	0.30556	9	0.64826	0.20943	98.579	12	5	3.46339	47362
TAF1A	blue	33.3351	268.516	1	855.083	0.3	5	0.46346	0.20943	52.885	6	3	3.34538	15162
WEE1	blue	25.3323	2446.93	1	972.25	0.09167	16	0.56839	0.20943	140.647	19	4	3.63564	123990
DOCK9	blue	32.9929	1011.18	1	913.833	0.08333	9	0.46346	0.20943	95.481	10	3	3.50194	51530
ZKSCAN5	blue	32.3636	780.205	1	903.583	0.05556	9	0.30779	0.20943	101.234	9	2	3.48454	42502
FGD5-AS1	blue	20.6361	382.297	1	879.333	0.14286	8	0.46346	0.20943	80.2	9	3	3.42417	17986
UHRF1BP1	blue	27.3773	1297.31	1	917.917	0.04444	10	0.30779	0.20943	96.899	10	2	3.50944	58414
TUFT1	blue	26.4332	110.753	1	778.317	0	4	0	0.16754	36.237	4	1	3.09809	4808
CTB-167B5.2	blue	30.9928	1112.75	1	915.2	0	8	0	0.16754	91.803	8	1	3.50296	64904
PPAPDC2	blue	32.7205	617.477	1	913.4	0.35714	8	0.64826	0.16754	97.836	11	5	3.50501	42204
PWWP2A	blue	47.7481	1089.72	1	898.917	0.14286	8	0.46346	0.20943	69.137	9	3	3.46135	45652
DERL1	blue	39.4388	718.202	1	900.583	0.16667	9	0.56839	0.20943	94.193	11	4	3.45521	45524
ZNF138	blue	23.7285	156.586	1	834.367	0.16667	4	0.30779	0.16754	47.904	4	2	3.28194	10436
BAIAP2L1	blue	19.3282	595.001	1	909.2	0.11111	9	0.46346	0.16754	88.177	10	3	3.49136	35666
PRIMPOL	blue	38.6342	300.939	1	868.5	0.04762	7	0.30779	0.20943	63.216	7	2	3.39927	13070
ZNF317	blue	30.4991	1490.69	1	922.333	0.02778	9	0.30779	0.20943	96.769	9	2	3.51285	78214
ZNF266	blue	17.5206	1154.41	1	918.667	0.08889	10	0.46346	0.20943	90.667	11	3	3.50842	58022
NAP1L5	blue	17.9466	356.015	1	876.283	0.04762	7	0.30779	0.16754	69.247	7	2	3.41257	18498
EPT1	blue	46.3026	2188.09	1	879.917	0.00285	27	0.30779	0.20943	102.832	27	2	3.43918	68446
RNASEH2B	blue	14.401	583.54	1	868.333	0.06667	10	0.46346	0.20943	82.852	11	3	3.38665	19862
JAZF1	blue	21.6476	174.785	1	789.767	0	3	0	0.16754	36.678	3	1	3.12708	9960
SRI	blue	19.7611	2012.77	1	951.25	0.16667	13	0.64826	0.20943	126.313	17	5	3.58005	105728
KIFAP3	blue	24.5151	1854.26	1	950.083	0.12727	11	0.46346	0.20943	106.62	13	3	3.58789	97892
SF3B3	blue	21.2055	357.955	1	859.917	0	6	0	0.20943	63.047	6	1	3.358	23394
PAQR3	blue	33.2592	607.271	1	886.583	0.03571	8	0.30779	0.20943	70.564	8	2	3.43849	25874
DGCR2	blue	20.5757	161.714	1	802.95	0	4	0	0.16754	45.152	4	1	3.17688	8796
HSPA4L	blue	19.6924	246.841	1	851.333	0.2	6	0.46346	0.20943	57.435	7	3	3.33515	13716
C10orf76	blue	28.3108	328.162	1	870.5	0.1	5	0.30779	0.20943	69.265	5	2	3.39722	18700
E2F6	blue	26.1869	353.46	1	860.083	0.2	6	0.46346	0.20943	57.466	7	3	3.36857	17174
UGT2A3	blue	17.5702	1091.69	1	928.75	0.12727	11	0.56839	0.20943	102.971	13	4	3.53912	55258
FAM192A	blue	30.9157	1514.28	1	916.117	0.05455	11	0.46346	0.16754	98.037	12	3	3.49853	69312
MINK1	blue	22.7011	1016.74	1	886.917	0.02778	9	0.30779	0.20943	78.041	9	2	3.43406	36652
VTI1A	blue	22.7534	795.345	1	894.667	0.08889	10	0.46346	0.20943	96.409	11	3	3.4535	36820
SPRY2	blue	24.2659	675.751	1	874.25	0.07143	8	0.30779	0.20943	77.118	8	2	3.39142	28000
CBX4	blue	18.8868	127.039	1	815.483	0	5	0	0.16754	45.26	5	1	3.23828	5534
SNX16	blue	32.5445	1584.13	1	935.667	0.01282	13	0.30779	0.20943	108.46	13	2	3.5606	75220
ZDHHC2	blue	17.1546	1839.2	1	955.75	0.04545	12	0.30779	0.20943	120.981	12	2	3.60017	108540
SIN3A	blue	37.2794	2275.87	5	905.917	0.05229	18	0.46346	0.20943	101.455	21	3	3.49341	54772
SLC16A7	blue	21.0229	299.946	1	849	0.2	6	0.46346	0.20943	66.805	7	3	3.33037	13632
PHF14	blue	32.114	700.243	1	886.95	0.14286	7	0.46346	0.16754	77.322	8	3	3.42587	34628
KDM5B	blue	39.5781	853.957	1	880.667	0.01818	11	0.30779	0.20943	73.456	11	2	3.43542	23678
DOCK7	blue	31.4706	1058.86	1	928.583	0.09091	12	0.56839	0.20943	108.34	14	4	3.54014	56666
ENTPD7	blue	16.4291	1941.22	1	952.5	0.07576	12	0.46346	0.20943	124.467	13	3	3.59471	107486
NCOA4	blue	16.4861	193.537	1	825.5	0.1	5	0.30779	0.20943	44.235	5	2	3.25908	9176
SNX14	blue	26.2625	1018.82	1	908.583	0.03636	11	0.30779	0.20943	105.333	11	2	3.47636	58934
DLG5	blue	29.3481	1233.65	3	916.033	0.11538	13	0.56839	0.16754	98.371	16	4	3.51592	45504
P2RX7	blue	28.8463	1653.76	1	916.583	0.05455	11	0.46346	0.20943	98.835	12	3	3.49307	81958
ZFP62	blue	36.8618	463.187	1	901.917	0.05556	9	0.30779	0.20943	97.735	9	2	3.47908	29340
NCBP1	blue	25.7772	191.744	1	778.45	0	3	0	0.16754	25.496	3	1	3.09877	5762
PITPNA	blue	15.1356	136.45	1	818.367	0	5	0	0.16754	51.38	5	1	3.24032	6850
PLEKHA8	blue	44.6698	7459.31	13	968.617	0.19758	32	0.79335	0.16754	159.285	49	17	3.62746	174696
LATS2	blue	30.4778	623.792	1	887.117	0	7	0	0.16754	75.597	7	1	3.43679	30926
LARP4B	blue	29.0029	41.3406	1	768.7	0	3	0	0.16754	21.086	3	1	3.0957	1012
MRS2	blue	23.163	361.66	1	863.283	0.04762	7	0.30779	0.16754	62.623	7	2	3.37369	17986
EMC2	blue	16.4154	303.346	1	853.417	0	5	0	0.20943	60.946	5	1	3.34572	14782
TMEM168	blue	27.9769	445.46	1	869.283	0	10	0	0.16754	82.87	10	1	3.39961	16828
ERO1L	blue	10.2524	1878.03	1	946.917	0.07576	12	0.46346	0.20943	120.844	13	3	3.57766	95462
DAZAP1	blue	22.3814	1565.14	1	942.25	0.08974	13	0.56839	0.20943	120.89	15	4	3.5705	84232
TSPYL1	blue	23.1705	671.144	1	888.167	0.07143	8	0.30779	0.20943	77.948	8	2	3.44702	29810
LRBA	blue	23.6603	1273.05	1	932.167	0.13636	12	0.56839	0.20943	107.638	15	4	3.54969	65258
RBM28	blue	11.5724	94.8029	1	825.983	0.1	5	0.30779	0.16754	59.494	5	2	3.27136	4608
ACTR6	blue	26.6784	1218.05	1	927	0.29091	11	0.71324	0.20943	107.197	17	6	3.54082	62152
ZNF106	blue	35.696	633.185	1	876.867	0.06667	6	0.30779	0.16754	74.702	6	2	3.39484	36194
SMG8	blue	16.0425	644.911	1	873.533	0.06667	6	0.30779	0.16754	65.812	6	2	3.38392	32976
CCDC66	blue	19.1556	920.011	1	910.65	0.04444	10	0.30779	0.16754	85.704	10	2	3.50194	42968
STK25	blue	22.1374	14.8343	1	751.65	0	3	0	0.16754	21.45	3	1	3.03738	524
SHOC2	blue	30.7805	1636.65	2	933.833	0.11667	16	0.64826	0.20943	130.028	19	5	3.54253	70100
TRIM68	blue	18.7936	568.072	1	896.917	0.04444	10	0.30779	0.20943	90.121	10	2	3.46203	30046
PIP4K2C	blue	20.0692	124.181	1	836.5	0.3	5	0.46346	0.20943	57.097	6	3	3.30513	5714
HSDL1	blue	14.3026	379.975	1	857.433	0.04762	7	0.30779	0.16754	73.488	7	2	3.36004	16352
ZNF341	blue	11.7451	654.201	1	872.75	0.2	6	0.46346	0.20943	76.088	7	3	3.38392	37344
KANSL2	blue	17.3366	1192.06	1	908.167	0.02778	9	0.30779	0.20943	94.665	9	2	3.49205	54876
COMMD10	blue	16.9096	1420.79	1	918.867	0.01099	14	0.30779	0.16754	104.315	14	2	3.51831	51920
MBOAT7	blue	9.87823	1764.68	1	938.25	0.07273	11	0.46346	0.20943	108.027	12	3	3.56504	80948
IDE	blue	39.3087	498.345	1	853.033	0.08333	9	0.30779	0.16754	65.032	9	2	3.3638	12172
INTS8	blue	18.2162	1307.35	1	913.167	0	9	0	0.20943	82.565	9	1	3.49648	71646
PARD3B	blue	24.0964	712.985	1	901.417	0	9	0	0.20943	82.252	9	1	3.47601	38984
PPP3CB	blue	41.7846	5568.36	1	948.25	0.01323	28	0.30898	0.20943	145.381	29	3	3.58755	132318
NCOR2	blue	22.8665	138.868	1	829.533	0	5	0	0.16754	44.908	5	1	3.28364	6814
NBPF1	blue	13.772	322.479	1	858.833	0.28571	7	0.56839	0.20943	70.334	9	4	3.35425	18594
CSTF2	blue	9.15138	1078.26	1	908.333	0.08889	10	0.46346	0.20943	86.199	11	3	3.50228	40862
ALG9	blue	43.7186	2632.52	1	935.083	0.22059	17	0.8164	0.20943	115.638	23	8	3.56163	76040
TERF2IP	blue	16.865	812.065	1	907.533	0.25	8	0.56839	0.16754	83.524	10	4	3.48147	43084
SLC15A2	blue	15.4602	1181.3	1	918.033	0.02778	9	0.30779	0.16754	90.408	9	2	3.51217	66190
STXBP5	blue	35.8316	912.204	2	893.5	0.07576	12	0.46346	0.20943	84.857	13	3	3.45487	31738
RP11-73M18.8	blue	17.7407	75.7427	1	829.333	0.3	5	0.46346	0.20943	53.199	6	3	3.28091	3484
TFCP2	blue	16.6601	52.5608	1	792.45	0	3	0	0.16754	28.551	3	1	3.17074	2258
LOC100129550	blue	21.9969	2184.03	2	960.95	0.10606	12	0.56839	0.16754	121.216	16	4	3.60836	119200
GATAD2A	blue	8.79067	2943.68	1	990.083	0.17949	13	0.64826	0.20943	139.065	19	5	3.67589	177738
PIGX	blue	8.75239	833.762	1	916.833	0.02222	10	0.30779	0.20943	97.447	10	2	3.51149	51070
IQCE	blue	13.8154	936.545	1	914.617	0.04444	10	0.30779	0.16754	95.836	10	2	3.50091	49914
DDX52	blue	40.8821	5.051	1	750.317	0	2	0	0.16754	28.484	2	1	3.02578	292
TRIM35	blue	7.78683	765.891	1	889.567	0	8	0	0.16754	79.916	8	1	3.42826	44478
ZNF280C	blue	25.508	675.727	1	874.167	0	10	0	0.20943	87.523	10	1	3.39791	28186
CENPJ	blue	21.343	1209.82	1	900.2	0.19048	7	0.46346	0.16754	74.156	8	3	3.45589	65048
ZNF331	blue	10.1983	472.802	1	865.75	0.06667	6	0.30779	0.20943	69.389	6	2	3.35936	31906
ZMYM1	blue	44.0152	1638.01	1	899.667	0.03297	14	0.30898	0.20943	102.772	15	3	3.4767	45232
PPARD	blue	10.8643	533.616	1	866.533	0.06667	6	0.30779	0.16754	64.238	6	2	3.37403	25184
RNF41	blue	15.8489	1635.86	1	928.45	0.0303	12	0.30779	0.16754	118.745	12	2	3.52991	78408
NEK7	blue	40.3955	1823.46	1	884.7	0	10	0	0.16754	62.651	10	1	3.43133	47290
PLEKHG1	blue	31.5653	176.51	1	835.533	0	4	0	0.16754	49.687	4	1	3.29797	8628
VANGL1	blue	26.9457	966.693	1	929.233	0.11111	9	0.46346	0.16754	104.652	10	3	3.534	65892
SSR3	blue	14.7591	129.602	1	802.067	0	3	0	0.16754	33.592	3	1	3.17859	8038
CLCC1	blue	28.7558	1434.64	1	926.917	0.2	11	0.64826	0.20943	113.045	16	5	3.53536	73236
COX15	blue	31.9414	616.593	1	876.117	0.05556	9	0.30779	0.16754	78.644	9	2	3.41121	21928
FAM53C	blue	21.1934	985.82	1	897.167	0.16667	9	0.56839	0.20943	80.357	11	4	3.4535	44664
ERBB2IP	blue	41.1844	2860.76	2	834.283	0.04762	7	0.30779	0.16754	55.668	7	2	3.26829	91430
C9orf156	blue	16.2763	207.194	1	838.65	0.1	5	0.30779	0.16754	49.983	5	2	3.30479	9922
SNX21	blue	31.3978	642.528	1	866.117	0	7	0	0.16754	68.149	7	1	3.37471	27866
NPLOC4	blue	8.4713	439.38	1	866.083	0	8	0	0.20943	78.289	8	1	3.38733	18200
SPG11	blue	32.1417	945.237	3	842.417	0.2	6	0.46346	0.20943	56.778	7	3	3.314	16644
TDG	blue	14.387	1104.67	1	921.333	0.15556	10	0.56839	0.20943	100.049	12	4	3.52513	54602
FAM114A2	blue	14.11	691.16	1	891.95	0.08333	9	0.46346	0.16754	91.474	10	3	3.45043	30618
YTHDF3	blue	27.7236	30.632	1	786.017	0	3	0	0.16754	32.892	3	1	3.15505	1402
ZNF112	blue	34.8402	1245.82	1	917.417	0.06667	10	0.30779	0.20943	88.673	10	2	3.50978	59190
WRN	blue	30.1456	514.874	1	862.817	0.06667	6	0.30779	0.16754	63.461	6	2	3.35902	27208
C10orf12	blue	34.8209	800.208	3	887.083	0.15152	12	0.47549	0.20943	85.138	16	6	3.44634	25502
NUP85	blue	22.2278	340.597	1	848.45	0.26667	6	0.46346	0.16754	60.686	7	3	3.32594	16442
CBX5	blue	15.8277	380.141	1	848.833	0	6	0	0.20943	52.105	6	1	3.32832	16022
FOSL2	blue	16.1739	63.069	1	762.733	0	3	0	0.16754	27.104	3	1	3.06739	1702
DSC2	blue	25.4316	986.661	1	913.417	0.08889	10	0.46346	0.20943	95.549	11	3	3.49239	55532
HNRNPA0	blue	22.7435	199.627	1	818.783	0	4	0	0.16754	48.796	4	1	3.22156	12978
WHAMM	blue	33.1681	447.671	1	887.583	0.35714	8	0.64826	0.20943	83.105	11	5	3.42963	25720
POGLUT1	blue	19.5346	1220.91	1	926.75	0.62222	10	0.8164	0.20943	102.654	16	8	3.53366	64144
DDHD2	blue	28.0798	312.963	1	860.7	0.06667	6	0.30779	0.16754	59.245	6	2	3.36994	15458
ZBTB8A	blue	13.6267	585.619	1	889.45	0.14286	7	0.46346	0.16754	75.342	8	3	3.43884	34688
RMI1	blue	29.9789	486.763	1	855.233	0	5	0	0.16754	67.932	5	1	3.33446	28378
STEAP3	blue	11.8148	120.562	1	781.483	0	3	0	0.16754	36.098	3	1	3.10321	7032
SF3A3	blue	11.1404	1032.05	1	906.7	0.05556	9	0.30779	0.16754	86.525	9	2	3.4784	56180
PALB2	blue	23.922	237.593	1	818.2	0	4	0	0.16754	51.281	4	1	3.22941	11294
ZDHHC23	blue	20.3808	719.315	1	884.533	0.10714	8	0.46346	0.16754	68.632	9	3	3.43542	28426
NPEPL1	blue	7.55935	590.625	1	886.833	0.04762	7	0.30779	0.20943	78.694	7	2	3.4269	37934
MIPEP	blue	26.1364	962.477	2	890.333	0.08889	10	0.46346	0.20943	90.899	11	3	3.44122	39998
FOXK1	blue	19.784	43.7957	1	743.983	0	2	0	0.16754	19.879	2	1	2.99167	1512
UBE2E2	blue	15.8786	1104.49	1	907.583	0.19444	9	0.56839	0.20943	84.433	11	4	3.47567	56346
ZNF624	blue	12.7077	687.711	1	910.083	0.27778	9	0.64826	0.20943	101.335	12	5	3.49409	43050
TMEM68	blue	29.6033	733.66	1	899.367	0.03571	8	0.30779	0.16754	85.589	8	2	3.46203	46488
CEP76	blue	37.7542	738.005	2	855.5	0.02222	10	0.30779	0.20943	72.03	10	2	3.36414	19006
PDE10A	blue	15.1842	447.183	1	858.117	0.07143	8	0.30779	0.16754	71.867	8	2	3.35049	18116
RAB27B	blue	15.8748	751.789	1	903.333	0.07273	11	0.46346	0.20943	103.274	12	3	3.48522	31700
ZNF184	blue	29.9564	466.756	1	898.75	0.35714	8	0.64826	0.20943	87.721	11	5	3.46305	31642
ARHGAP19	blue	34.2389	359.482	1	850.867	0.04762	7	0.30779	0.16754	63.372	7	2	3.34333	13498
CENPBD1P1	blue	16.4975	0	1	740.233	0	1	0	0.16754	16.918	1	1	2.99781	0
TMEM167A	blue	32.9275	1602.34	1	944.25	0.24242	12	0.64826	0.20943	108.961	17	5	3.57322	83790
LIX1L	blue	24.4765	1483.79	1	928.45	0.05455	11	0.46346	0.16754	99.079	12	3	3.53161	77646
RAB23	blue	30.681	1166.65	3	910.583	0.05455	11	0.46346	0.20943	83.539	12	3	3.50398	37874
DIP2A	blue	23.5189	411.994	1	857.417	0.06667	6	0.30779	0.20943	62.519	6	2	3.36107	18450
SASS6	blue	12.4948	1052.38	1	913.417	0.03636	11	0.30779	0.20943	88.049	11	2	3.5033	47618
ZNF253	blue	29.1063	1313.25	2	911.783	0.15152	12	0.56839	0.16754	102.659	15	4	3.49716	51610
MTMR1	blue	11.3378	262.205	1	842.75	0.14286	7	0.46346	0.20943	55.123	8	3	3.3331	8386
ANKMY2	blue	11.8809	40.7111	1	806.533	0	3	0	0.16754	41.712	3	1	3.21986	2450
TICAM1	blue	12.3742	865.43	1	906.867	0.03571	8	0.30779	0.16754	81.165	8	2	3.48454	48466
CHD7	blue	15.5353	1198.4	1	923.25	0.13333	10	0.56839	0.20943	102.756	12	4	3.52001	64508
SESN3	blue	21.5242	1374.71	1	928.75	0.15556	10	0.46346	0.20943	95.783	12	3	3.52411	80864
SUPT7L	blue	32.0863	551.502	1	884.917	0.09524	7	0.30779	0.20943	74.674	7	2	3.42144	32360
CHKA	blue	16.6433	0	1	716.8	0	1	0	0.16754	11.836	1	1	2.89412	0
DNAJB6	blue	23.1895	1848.84	1	926.167	0.01818	11	0.30779	0.20943	100.723	11	2	3.53707	69160
MALT1	blue	27.1141	727.455	1	906.083	0.28571	7	0.56839	0.20943	83.503	9	4	3.48454	41868
RNF144A	blue	15.876	230.123	1	827.2	0	6	0	0.16754	58.94	6	1	3.25908	10698
ZBTB2	blue	25.8813	639.707	1	858.233	0	8	0	0.16754	66.026	8	1	3.35697	22076
SAP130	blue	17.4451	1731.83	1	929.833	0.01818	11	0.30779	0.20943	90.228	11	2	3.53536	80502
GPR39	blue	13.175	287.084	1	832.983	0	6	0	0.16754	62.109	6	1	3.28125	11014
CTCF	blue	32.3595	165.314	1	801.1	0	5	0	0.16754	37.761	5	1	3.18336	5322
LINS	blue	16.3726	44.5202	1	805.667	1	3	0.46346	0.20943	40.316	4	3	3.20314	2314
TUG1	blue	31.1384	397.173	1	841.9	0	5	0	0.16754	57.066	5	1	3.31025	16562
ANAPC7	blue	34.6658	1055.86	1	898.667	0.07143	8	0.30779	0.20943	76.895	8	2	3.46067	49024
SERAC1	blue	23.3972	439.705	1	872.667	0.14286	8	0.46346	0.20943	78.746	9	3	3.40916	18022
LINC01004	blue	16.5308	113.035	1	789.7	0	3	0	0.16754	37.354	3	1	3.13254	7158
BIRC2	blue	27.7801	1589.12	2	900.417	0.06667	10	0.46346	0.20943	84.882	11	3	3.46715	53776
SPRTN	blue	6.4585	236.697	1	836.617	0.1	5	0.30779	0.16754	59.446	5	2	3.28262	14384
SMAD7	blue	16.1419	982.708	1	894.817	0	7	0	0.16754	86.009	7	1	3.4518	48686
ANTXR2	blue	24.8701	428.423	1	882.083	0.10714	8	0.46346	0.20943	77.488	9	3	3.41462	25962
WDR44	blue	16.7665	1615.43	1	939.117	0.12727	11	0.56839	0.16754	100.698	13	4	3.56367	86774
ZBED9	blue	23.8932	209.485	1	827.817	0	5	0	0.16754	43.073	5	1	3.29115	5486
ZNF555	blue	9.90806	202.686	1	831.533	0	4	0	0.16754	48.838	4	1	3.28023	11070
MAN1B1	blue	23.1223	204.386	1	811.733	0	5	0	0.16754	46.355	5	1	3.20314	10208
CCDC82	blue	20.8946	1099.65	1	932.5	0.14286	8	0.46346	0.20943	97.535	9	3	3.54867	71446
HKR1	blue	27.7214	72.0263	1	822.75	0.3	5	0.46346	0.20943	46.916	6	3	3.25363	3894
PXYLP1	blue	16.4912	428.863	1	851.7	0.10714	8	0.46346	0.16754	71.808	9	3	3.3348	18564
DDX60L	blue	15.0408	545.226	1	899.45	0.07143	8	0.30779	0.16754	88.825	8	2	3.46135	35752
GLCCI1	blue	20.279	1216.86	1	898.233	0.10714	8	0.46346	0.16754	90.941	9	3	3.44463	62440
TAF7	blue	29.1474	575.271	1	884.25	0.03571	8	0.30779	0.20943	76.449	8	2	3.4228	34350
ARRDC4	blue	6.86164	433.967	1	843.4	0.06667	6	0.30779	0.16754	70.823	6	2	3.28842	24864
ZNF571	blue	15.5878	944.203	1	899.15	0.19444	9	0.56839	0.16754	85.918	11	4	3.45896	40452
KHNYN	blue	10.9558	831.291	1	909.333	0.08333	9	0.46346	0.20943	98.53	10	3	3.48591	48252
KLHL22	blue	14.4551	31.424	1	760.367	0	2	0	0.16754	25.4	2	1	3.04352	2194
POLR3A	blue	21.4203	1398.43	1	929.167	0.01515	12	0.30779	0.20943	108.04	12	2	3.53536	75386
SSX2IP	blue	20.596	43.8112	1	807.117	0.33333	3	0.30779	0.16754	34.548	3	2	3.20008	2972
KAT7	blue	22.0822	165.223	1	791.6	0.16667	4	0.30779	0.16754	38.262	4	2	3.14789	4346
TMED4	blue	4.78375	302.004	1	859.7	0.1	5	0.30779	0.16754	64.876	5	2	3.35732	18854
THAP10	blue	12.8886	493.618	1	902.617	0.07143	8	0.30779	0.16754	82.332	8	2	3.4784	27216
PPP3R1	blue	14.9593	165.979	1	841.083	0.2	6	0.46346	0.20943	60.35	7	3	3.30547	7580
PLD1	blue	10.6885	145.188	1	785.733	0.16667	4	0.30779	0.16754	27.419	4	2	3.13527	2972
DDO	blue	9.40396	246.48	1	825.45	0	5	0	0.16754	52.356	5	1	3.25328	13634
MAP3K7CL	blue	16.0414	1102.74	1	911.833	0	12	0	0.20943	94.47	12	1	3.49443	54548
SLC38A2	blue	12.0255	35.5928	1	766.333	0	2	0	0.20943	32.858	2	1	3.06398	2488
DPP8	blue	19.4544	1224.81	1	907.417	0.02778	9	0.30779	0.20943	88.814	9	2	3.49239	50466
ATAD1	blue	28.3553	49.3317	1	761.733	0	2	0	0.16754	21.779	2	1	3.05102	1858
RINT1	blue	17.0549	86.1271	1	809.7	0.1	5	0.30779	0.16754	52.464	5	2	3.22463	2964
ZNF764	blue	20.1502	1392.8	1	925.75	0.09091	12	0.46346	0.20943	113.418	13	3	3.52547	65744
OPA1	blue	19.0044	184.678	1	827.95	0.06667	6	0.30779	0.16754	44.906	6	2	3.2642	8348
MOB4	blue	22.7649	604.617	1	871.95	0	7	0	0.16754	73.655	7	1	3.38665	27866
MAP6D1	blue	5.21553	209.057	1	836.783	0	6	0	0.16754	58.259	6	1	3.28842	11836
ASAP1-IT2	blue	9.43387	1160.37	1	914.533	0.02778	9	0.30779	0.16754	91.38	9	2	3.49341	69396
METTL13	blue	19.2961	352.483	1	874.867	0.33333	7	0.56839	0.16754	77.474	11	4	3.39927	20146
CTTNBP2	blue	9.9009	89.3505	1	793.483	0	3	0	0.16754	31.076	3	1	3.16085	4890
SIDT2	blue	14.2982	1243.4	1	892.75	0.03571	8	0.30779	0.20943	74.978	8	2	3.44259	51296
RP11-112J3.16	blue	9.18075	56.7823	1	801.733	0.16667	4	0.30779	0.16754	44.704	4	2	3.20451	1736
FASTKD5	blue	10.9042	18.3348	1	750.467	0	2	0	0.16754	20.29	2	1	3.02953	756
DARS	blue	15.9232	25.7909	1	775.4	0	3	0	0.16754	24.887	3	1	3.11037	1154
PTPRJ	blue	17.5506	493.135	1	850.417	0	6	0	0.20943	56.655	6	1	3.34163	16954
TATDN3	blue	13.8353	52.7319	1	803.583	0	3	0	0.20943	35.454	3	1	3.20076	2688
SLC35A4	blue	9.58599	0	1	705.433	0	1	0	0.16754	12.56	1	1	2.85114	0
CMAHP	blue	10.281	866.958	1	911.5	0.27778	9	0.64826	0.20943	97.54	12	5	3.48113	55098
RP11-348P10.2	blue	4.72943	375.76	1	839.033	0	6	0	0.16754	54.924	6	1	3.3007	15352
PAFAH1B1	blue	18.2918	0	1	688.567	0	1	0	0.16754	12.325	1	1	2.79964	0
SCFD2	blue	5.15213	263.64	1	860.483	0	6	0	0.16754	67.34	6	1	3.3696	14872
PA2G4	blue	14.6942	58.1317	1	806.033	0	4	0	0.16754	41.657	4	1	3.21781	2816
CDK5R1	blue	13.4097	22.2929	1	762.483	0	2	0	0.16754	18.824	2	1	3.05614	1210
TMEM184C	blue	11.4431	14.2357	1	777.667	0	2	0	0.20943	27.554	2	1	3.12231	962
HSF2	blue	27.5264	1445.36	3	930.75	0.10989	14	0.64826	0.20943	113.749	17	5	3.54628	58384
IRF2BP2	blue	17.1648	523.822	1	873.333	0.1	5	0.30779	0.20943	69.935	5	2	3.38801	31042
C9orf91	blue	13.9051	15.3458	1	723.417	0	3	0	0.16754	19.192	3	1	2.93369	344
ACVR1	blue	16.2272	438.17	1	879.533	0.07143	8	0.30779	0.16754	74.601	8	2	3.4269	19612
TM9SF4	blue	10.4642	160.508	1	806.817	0	4	0	0.16754	45.889	4	1	3.18507	10716
ERAP1	blue	11.1442	1016.05	1	925.7	0.14545	11	0.46346	0.16754	102.658	13	3	3.52956	54504
DHX40	blue	25.1871	74.6061	1	774.783	0	4	0	0.16754	28.781	4	1	3.11105	1908
SEC24C	blue	7.8167	0	0	0	0	0	0	0	1	0	0	0	0
TRAPPC2	blue	21.5979	816.726	1	905.083	0.07143	8	0.30779	0.20943	83.722	8	2	3.47738	49944
KB-431C1.4	blue	24.8042	639.063	1	881.567	0.07143	8	0.30779	0.16754	76.312	8	2	3.41701	31856
PACRGL	blue	5.69608	359.549	1	865.5	0	6	0	0.20943	71.67	6	1	3.36687	23978
ZBTB9	blue	4.43002	718.754	1	890.067	0.21429	8	0.56839	0.16754	83.818	12	4	3.43372	36054
FAM83H	blue	15.3222	1474.07	1	938.2	0.24242	12	0.71324	0.16754	104.563	18	6	3.55924	72126
PTPN23	blue	13.9891	2528.14	2	750.333	0	4	0	0.20943	24.002	4	1	3.01282	62322
DHRS11	blue	9.59202	60.5065	1	789.683	0.16667	4	0.30779	0.16754	35.418	4	2	3.14482	1944
FRMD4B	blue	17.0605	356.686	1	861.833	0.14286	7	0.46346	0.20943	67.747	8	3	3.36004	15474
USP33	blue	23.2078	0	0	0	0	0	0	0	1	0	0	0	0
ZNF551	blue	19.446	34.421	1	733.6	0	2	0	0.16754	28.398	2	1	2.94938	1540
EPHA2	blue	5.53606	858.539	1	904.783	0.10714	8	0.46346	0.16754	79.906	9	3	3.47533	51148
EIF4ENIF1	blue	22.2755	308.387	1	832.25	0	5	0	0.20943	54.557	5	1	3.26761	15364
ZFP69	blue	5.6008	544.868	1	883.083	0.19048	7	0.46346	0.20943	74.644	8	3	3.42587	25084
ZDBF2	blue	19.0158	9.85177	1	740.317	0	2	0	0.16754	20.67	2	1	2.99031	394
USP20	blue	13.3062	558.508	1	884.083	0.25	9	0.56839	0.20943	80.382	12	4	3.4286	27492
MTR	blue	14.7794	249.641	1	812.583	0	3	0	0.20943	37.27	3	1	3.21099	9962
DYNC2LI1	blue	10.4615	351.531	1	856.917	0	7	0	0.20943	71.695	7	1	3.36004	15802
AP1G1	blue	16.9387	2473.6	1	974.667	0.17582	14	0.64826	0.20943	138.356	19	5	3.64383	135054
KIF1C	blue	14.1163	291.159	1	816.483	0	4	0	0.16754	43.916	4	1	3.23043	11524
ZNF618	blue	12.3499	435.424	1	840.917	0	5	0	0.20943	56.83	5	1	3.29797	20724
KCTD15	blue	9.82875	100.053	1	805.283	0	4	0	0.16754	42.28	4	1	3.18677	6470
ZBTB6	blue	18.3146	50.1091	1	740.917	0	2	0	0.16754	23.441	2	1	2.97018	2012
UPF3B	blue	17.1311	2527.25	1	940.5	0.10606	12	0.56839	0.20943	105.958	14	4	3.55822	111322
THAP9-AS1	blue	9.14712	93.6469	1	805.917	0	4	0	0.20943	43.249	4	1	3.20758	4690
LIN52	blue	7.6506	87.4399	1	786.7	0	3	0	0.16754	35.579	3	1	3.12674	5678
MANEAL	blue	3.49579	225.565	1	836.833	0	5	0	0.20943	58.075	5	1	3.28637	13720
PIBF1	blue	7.6612	1116.42	1	913	0.03571	8	0.30779	0.20943	82.999	8	2	3.4842	74506
WDR35	blue	11.5704	72.1799	1	803.917	0.16667	4	0.30779	0.20943	37.113	4	2	3.20553	2806
PRUNE2	blue	7.35458	490.05	1	869.833	0.14286	7	0.46346	0.20943	64.482	8	3	3.36925	27104
ADAM17	blue	4.97215	726.4	1	914.367	0.08889	10	0.46346	0.16754	108.837	11	3	3.51387	39218
SPECC1L	blue	10.1686	595.893	1	846.25	0.13333	6	0.30779	0.20943	64.985	6	2	3.29626	32502
XRN1	blue	12.4547	440.718	1	855.083	0.06667	6	0.30779	0.20943	66.514	6	2	3.32287	24914
LNX1	blue	6.0152	45.7993	1	808.15	0.5	4	0.46346	0.16754	36.274	5	3	3.22702	2296
CD81	blue	4.55252	0	0	0	0	0	0	0	1	0	0	0	0
ZNF559	blue	7.27297	389.862	1	871.167	0.06667	6	0.30779	0.20943	76.622	6	2	3.38733	23956
ZNF436	blue	10.3866	101.476	1	784.15	0	3	0	0.16754	30.826	3	1	3.13288	3230
ZNF786	blue	9.1511	166.645	1	836.2	0	4	0	0.16754	53.02	4	1	3.30035	9434
CLN5	blue	19.9992	238.781	1	812.2	0	5	0	0.16754	54.673	5	1	3.20758	10986
NUP98	blue	26.9724	475.127	1	864.45	0.10714	8	0.46346	0.16754	78.769	9	3	3.36618	21452
TFEB	blue	7.39396	43.772	1	783.633	0.33333	3	0.30779	0.16754	34.414	3	2	3.10287	2684
PPP1R21	blue	12.195	74.1743	1	725.817	0	2	0	0.16754	20.397	2	1	2.90913	2082
FAM161A	blue	12.5933	1724.73	1	945.333	0.05556	9	0.30779	0.20943	99.47	9	2	3.5722	102976
GOLGA3	blue	10.8481	0	0	0	0	0	0	0	1	0	0	0	0
CTC-471J1.2	blue	17.1678	302.374	1	830.367	0	4	0	0.16754	49.623	4	1	3.25363	19590
CADPS2	blue	6.80916	304.983	1	875.1	0.06667	6	0.30779	0.16754	61.688	6	2	3.40029	17762
CEP72	blue	3.8497	77.6182	1	808.167	0.33333	3	0.30779	0.20943	38.636	3	2	3.2086	2662
GCN1L1	blue	10.7616	0	0	0	0	0	0	0	1	0	0	0	0
TRMT11	blue	5.37632	134.03	1	803.083	0	4	0	0.16754	35.764	4	1	3.19496	5248
SEC16A	blue	17.7713	176.512	1	785.583	0	4	0	0.20943	33.053	4	1	3.13493	4918
PDS5A	blue	13.1027	32.3786	1	757.183	0	3	0	0.16754	24.454	3	1	3.04113	1204
CASZ1	blue	12.0854	88.1884	1	807.9	0.16667	4	0.30779	0.16754	45.102	4	2	3.2086	4738
ERCC3	blue	12.5342	0	0	0	0	0	0	0	1	0	0	0	0
MECP2	blue	12.7886	24.2411	1	763.617	0	2	0	0.16754	23.422	2	1	3.0691	1086
ZNF223	blue	4.01401	643.915	1	890.317	0.25	9	0.56839	0.16754	88.482	12	4	3.43031	35478
TFAM	blue	7.13119	312.561	1	847.017	0	5	0	0.16754	53.52	5	1	3.32116	15314
ISCA1	blue	4.96885	90.4789	1	819.15	0.16667	4	0.30779	0.16754	48.968	4	2	3.25328	4506
TMEM62	blue	4.72081	73.314	1	788.2	0	3	0	0.16754	34.738	3	1	3.1438	3886
ZSCAN31	blue	9.48163	64.9248	1	819.45	0.16667	4	0.30779	0.16754	38.461	4	2	3.27	1182
ZNF449	blue	17.1555	100.534	1	794.2	0.33333	3	0.30779	0.16754	37.71	3	2	3.12845	7910
PI4KA	blue	15.3313	166.906	1	813.567	0	4	0	0.16754	41.109	4	1	3.23009	7876
FAM46A	blue	11.4437	413.917	1	882.583	0.2	6	0.46346	0.20943	66.039	7	3	3.42758	25602
TBCEL	blue	14.8799	0	1	698.267	0	1	0	0.16754	12.565	1	1	2.82249	0
TIMM23B	blue	12.7865	522.886	1	868.067	0.14286	7	0.46346	0.16754	72.669	8	3	3.37812	23954
DDB1	blue	8.4241	49.3387	1	778.317	0	2	0	0.16754	27.529	2	1	3.11173	2754
TM9SF2	blue	16.6851	0	0	0	0	0	0	0	1	0	0	0	0
RAB3IP	blue	5.51186	302.604	1	859.85	0.47619	7	0.64826	0.16754	65.07	10	5	3.34742	17050
CCDC113	blue	4.0438	253.064	1	869.833	0.09524	7	0.30779	0.20943	75.205	7	2	3.39347	15782
AZI2	blue	10.0772	223.283	1	833	0	5	0	0.20943	58.035	5	1	3.2775	11854
BAG1	blue	10.063	102.324	1	803.45	0.16667	4	0.30779	0.16754	34.717	4	2	3.20212	4062
C7orf73	blue	12.1292	120.641	1	809.533	0.16667	4	0.30779	0.16754	47.122	4	2	3.21474	5654
IFFO1	blue	10.0032	49.4141	1	773.15	0	3	0	0.16754	33.529	3	1	3.09161	2930
DDX23	blue	7.5469	0	1	682.65	0	1	0	0.16754	6.425	1	1	2.77099	0
BMPR2	blue	14.2693	179.655	1	813.183	0	4	0	0.16754	33.042	4	1	3.22907	6312
PRMT9	blue	20.745	25.6594	1	786.917	0	2	0	0.16754	31.758	2	1	3.15062	1358
BMS1	blue	12.3984	0	1	722.9	0	1	0	0.16754	11.82	1	1	2.90981	0
CCDC127	blue	7.42167	0	0	0	0	0	0	0	1	0	0	0	0
GCLM	blue	7.83461	353.383	1	858.2	0.06667	6	0.30779	0.16754	62.908	6	2	3.36004	18614
PRCP	blue	3.74692	136.783	1	795.083	0	3	0	0.20943	35.566	3	1	3.14584	9522
TGIF1	blue	5.13345	0	1	711.933	0	1	0	0.16754	15.437	1	1	2.87604	0
SLC36A4	blue	11.752	68.6904	1	788.483	0	3	0	0.16754	37.685	3	1	3.13766	4508
ZFYVE27	blue	4.68539	38.856	1	765.883	0	2	0	0.16754	22.589	2	1	3.06842	2308
FAM219A	blue	10.361	22.8313	1	729.733	0	2	0	0.16754	18.861	2	1	2.94017	748
TTC39B	blue	12.1638	618.565	1	882.833	0.03571	8	0.30779	0.20943	82.414	8	2	3.43099	27244
MAPK6	blue	12.5589	114.395	1	830.733	0.16667	4	0.30779	0.16754	50.665	4	2	3.2908	6362
MIR100HG	blue	16.7517	329.909	1	868.45	0.04762	7	0.30779	0.16754	62.707	7	2	3.39347	17634
TUBGCP5	blue	10.3145	0	0	0	0	0	0	0	1	0	0	0	0
HHIP	blue	10.6485	124.069	1	840.5	0.1	5	0.30779	0.20943	51.577	5	2	3.32321	6040
ZNF529	blue	4.99905	0	1	715.7	0	1	0	0.16754	11.705	1	1	2.88628	0
KLF10	blue	6.33788	401.328	1	846.617	0	5	0	0.16754	46.036	5	1	3.32628	17080
ZBED8	blue	15.2829	260.075	1	852.517	0.1	5	0.30779	0.16754	57.522	5	2	3.33549	15634
TMUB2	blue	9.91988	200.771	1	835.533	0.1	5	0.30779	0.16754	47.355	5	2	3.28978	10164
ELTD1	blue	7.96549	1078.25	1	897.45	0.08333	9	0.46346	0.16754	87.613	10	3	3.45214	51620
CNOT3	blue	8.73881	21.1801	1	731.017	0	2	0	0.16754	17.944	2	1	2.93812	1310
[truncated: 9,555 more rows]
